# Supplementary material for: Crystal structures of two hydrazide derivatives of mefenamic acid, 3-(2,3-di­methyl­anilino)-N′-[(E)-(furan-2-yl)methyl­idene]benzohydrazide and N′-[(E)-benzyl­idene]-2-(2,3-di­methyl­anilino)benzo­hydrazide
Source: Acta Crystallogr E Crystallogr Commun. 2021 Feb 12;77(Pt 3):242–6. doi: 10.1107/S2056989021001353 (PMC8061108; doi:10.1107/S2056989021001353)
Supplement: Supplementary file 1 [file e-77-00242-sup1.cif]

##############################################################################
#                                                                            #
# This CIF contains the data in a paper accepted for publication in          #
# Acta Crystallographica Section E. It conforms to the requirements of       #
# Notes for Authors for Acta Crystallographica Section E, and has been       #
# peer reviewed under the auspices of the IUCr Commission on Journals.       #
#                                                                            #
# Full details of the Crystallographic Information File format               #
# are given in the paper "The Crystallographic Information File (CIF):       #
# a New Standard Archive File for Crystallography" by S. R. Hall, F. H.      #
# Allen and I. D. Brown [Acta Cryst. (1991), A47, 655-685].                  #
#                                                                            #
# The current version of the core CIF dictionary is obtainable from          #
# ftp://ftp.iucr.org/pub/cif_core.dic.                                       #
#                                                                            #
# Software is freely available for graphical display of the structure(s)     #
# in this CIF. For information consult the CIF software page                 #
# http://www.iucr.org/resources/cif/software.                                #
#                                                                            #
# This file may be used for bona fide research purposes within the           #
# scientific community so long as proper attribution is given to the journal # 
# article from which it was obtained.                                        #
#                                                                            #
##############################################################################
data_global
_audit_creation_method     'APEX3 v2017.3-0'
_journal_date_recd_electronic     2021-02-02
_journal_date_accepted     2021-02-05
_journal_name_full     'Acta Crystallographica, Section E'
_journal_year     2021
_journal_volume     77
_journal_issue      3
_journal_page_first     242
_journal_page_last     246
_journal_paper_category     GO
_journal_paper_doi     10.1107/S2056989021001353
_journal_coeditor_code     WM5599
_publ_contact_author_name     'Elham A. Al-Taifi'
_publ_contact_author_address
;
Department of Chemistry,
Faculty of Science,
Sana'a University,
Sana'a,
Yemen
;
_publ_contact_author_email     'shaabankamel@yahoo.com'
_publ_contact_author_fax     ?
_publ_contact_author_phone     ?
_publ_section_title
;\
Crystal structures of two hydrazide derivatives of mefenamic
acid: 3-(2,3-dimethylanilino)-<i>N</i>'-[(<i>E</i>)-(furan-2-yl)methylidene]\
benzohydrazide and
<i>N</i>'-[(<i>E</i>)-benzylidene]-2-(2,3-dimethylanilino)benzohydrazide
;
loop_
    _publ_author_name
    _publ_author_address
    'Mohamed, Shaaban K.'
;
Chemistry and Environmental Division,
Manchester Metropolitan University,
Manchester,
M1 5GD,
England
Chemistry Department,
Faculty of Science,
Minia University,
61519 El-Minia,
Egypt
;
    'Joel T. Mague'
;
Department of Chemistry,
Tulane University,
New Orleans,
LA 70118,
USA
;
    'Akkurt, Mehmet'
;
Department of Physics,
Faculty of Sciences,
Erciyes University,
38039 Kayseri,
Turkey
;
    'Mustafa R. Albayati'
;
Chemistry Department,
College of Education,
Kirkuk University,
Kirkuk,
Iraq
;
    'Sahar M. I. Elgarhy'
;
Faculty of Science,
Department of Bio-Chemistry,
Beni Suef University,
Beni Suef,
Egypt
;
    'Elham A. Al-Taifi'
;
Department of Chemistry,
Faculty of Science,
Sana'a University,
Sana'a,
Yemen
;
_publ_section_synopsis
;
The molecular and crystal structures of (I), C~20~H~19~N~3~O~2~, and (II),
C~22~H~21~N~3~O, are similar because they differ only in the substituent at
the hydrazide N atom where a phenylmethylene moiety for (II) is present
instead of a furanmethylene moiety for (I).
;
data_I
_audit_creation_method     'SHELXL-2016/6'
_chemical_name_systematic
;\
3-(2,3-Dimethylanilino)-<i>N</i>'-[(<i>E</i>)-(furan-2-\
yl)methylidene]benzohydrazide
;
_chemical_name_common     ?
_chemical_formula_moiety     'C20 H19 N3 O2'
_chemical_formula_sum     'C20 H19 N3 O2'
_chemical_formula_iupac     'C20 H19 N3 O2'
_chemical_formula_weight     333.38
_chemical_melting_point     ?
_space_group_crystal_system     monoclinic
_space_group_name_H-M_alt     'P 21/c'
_space_group_name_Hall     '-P 2ybc'
loop_
    _space_group_symop_operation_xyz
    'x, y, z'
    '-x, y+1/2, -z+1/2'
    '-x, -y, -z'
    'x, -y-1/2, z-1/2'
_cell_length_a     13.8467(3)
_cell_length_b     15.8409(3)
_cell_length_c     8.0225(2)
_cell_angle_alpha     90
_cell_angle_beta     104.8140(10)
_cell_angle_gamma     90
_cell_volume     1701.20(7)
_cell_formula_units_Z     4
_cell_measurement_reflns_used     9755
_cell_measurement_theta_min     3.3015
_cell_measurement_theta_max     74.5232
_cell_measurement_temperature     150(2)
_exptl_crystal_description     column
_exptl_crystal_colour     colourless
_exptl_crystal_size_max     0.188
_exptl_crystal_size_mid     0.112
_exptl_crystal_size_min     0.074
_exptl_crystal_density_diffrn     1.302
_exptl_crystal_density_meas     ?
_exptl_crystal_density_method     'not measured'
_exptl_crystal_F_000     704
_exptl_absorpt_coefficient_mu     0.691
_exptl_absorpt_correction_type     multi-scan
_exptl_absorpt_process_details
;
(<i>SADABS</i>; Krause <i>et al.</i>, 2015)
;
_exptl_absorpt_correction_T_min     0.88
_exptl_absorpt_correction_T_max     0.95
_diffrn_ambient_temperature     150(2)
_diffrn_source     'INCOATEC I\mS micro--focus source'
_diffrn_radiation_type     CuK\a
_diffrn_radiation_wavelength     1.54178
_diffrn_radiation_monochromator     mirror
_diffrn_measurement_device_type     'Bruker D8 VENTURE PHOTON 100 CMOS'
_diffrn_measurement_method     '\w scans'
_diffrn_detector_area_resol_mean     10.4167
_diffrn_reflns_number     13222
_diffrn_reflns_av_R_equivalents     0.0309
_diffrn_reflns_av_unetI/netI     0.0258
_diffrn_reflns_theta_min     3.301
_diffrn_reflns_theta_max     74.516
_diffrn_reflns_theta_full     68.000
_diffrn_measured_fraction_theta_max     0.970
_diffrn_measured_fraction_theta_full     0.986
_diffrn_reflns_limit_h_min     -14
_diffrn_reflns_limit_h_max     16
_diffrn_reflns_limit_k_min     -18
_diffrn_reflns_limit_k_max     19
_diffrn_reflns_limit_l_min     -9
_diffrn_reflns_limit_l_max     9
_refine_special_details
;
Refinement of F^2^ against ALL reflections.  The weighted R-factor wR and
goodness of fit S are based on F^2^, conventional R-factors R are based
on F, with F set to zero for negative F^2^. The threshold expression of
F^2^ > 2sigma(F^2^) is used only for calculating R-factors(gt) etc. and is
not relevant to the choice of reflections for refinement.  R-factors based
on F^2^ are statistically about twice as large as those based on F, and R-
factors based on ALL data will be even larger.
;
_reflns_number_total     3372
_reflns_number_gt     2939
_reflns_threshold_expression     'I > 2\s(I)'
_refine_ls_structure_factor_coef     Fsqd
_refine_ls_matrix_type     full
_refine_ls_R_factor_all     0.0421
_refine_ls_R_factor_gt     0.0363
_refine_ls_wR_factor_gt     0.0909
_refine_ls_wR_factor_ref     0.0951
_refine_ls_goodness_of_fit_ref     1.051
_refine_ls_restrained_S_all     1.051
_refine_ls_number_reflns     3372
_refine_ls_number_parameters     303
_refine_ls_number_restraints     0
_refine_ls_hydrogen_treatment     refall
_refine_ls_weighting_scheme     calc
_refine_ls_weighting_details
              'w=1/[\s^2^(Fo^2^)+(0.0475P)^2^+0.3981P] where P=(Fo^2^+2Fc^2^)/3'
_atom_sites_solution_hydrogens     difmap
_atom_sites_solution_primary     direct
_atom_sites_solution_secondary     difmap
_refine_ls_shift/su_max     0.000
_refine_ls_shift/su_mean     0.000
_refine_diff_density_max     0.225
_refine_diff_density_min     -0.189
_refine_ls_extinction_method
;
<i>SHELXL</i> 2016/6 (Sheldrick, 2015<i>b</i>)
;
_refine_ls_extinction_coef     0.0049(4)
_refine_ls_extinction_expression
                                  'Fc^*^=kFc[1+0.001xFc^2^\l^3^/sin(2\q)]^-1/4^'
loop_
    _atom_type_symbol
    _atom_type_description
    _atom_type_scat_dispersion_real
    _atom_type_scat_dispersion_imag
    _atom_type_scat_source
    'C' 'C' 0.0181 0.0091
                         'International Tables Vol C Tables 4.2.6.8 and 6.1.1.4'
    'H' 'H' 0.0000 0.0000
                         'International Tables Vol C Tables 4.2.6.8 and 6.1.1.4'
    'N' 'N' 0.0311 0.0180
                         'International Tables Vol C Tables 4.2.6.8 and 6.1.1.4'
    'O' 'O' 0.0492 0.0322
                         'International Tables Vol C Tables 4.2.6.8 and 6.1.1.4'
_computing_data_collection
;
<i>APEX3</i> (Bruker, 2016)
;
_computing_cell_refinement
;
<i>SAINT</i> (Bruker, 2016)
;
_computing_data_reduction
;
<i>SAINT</i>  (Bruker, 2016)
;
_computing_structure_solution
;
<i>SHELXT</i> (Sheldrick, 2015<i>a</i>)
;
_computing_structure_refinement
;
<i>SHELXL2016/6</i>  (Sheldrick, 2015<i>b</i>)
;
_computing_molecular_graphics
;
<i>DIAMOND</i> (Brandenburg & Putz, 2012)
;
_computing_publication_material
;
<i>publCIF</i> (Westrip, 2010)
;
loop_
    _atom_site_type_symbol
    _atom_site_label
    _atom_site_fract_x
    _atom_site_fract_y
    _atom_site_fract_z
    _atom_site_U_iso_or_equiv
    _atom_site_adp_type
    _atom_site_calc_flag
    _atom_site_occupancy
    _atom_site_disorder_assembly
    _atom_site_disorder_group
    O O1 0.43892(6) 0.33178(5) 0.45837(10) 0.0275(2) Uani d 1 . .
    O O2 0.10644(7) 0.20592(6) 0.31256(12) 0.0371(2) Uani d 1 . .
    N N1 0.62923(8) 0.38535(8) 0.58252(15) 0.0353(3) Uani d 1 . .
    H H1 0.5810(13) 0.3629(11) 0.495(2) 0.051(5) Uiso d 1 . .
    N N2 0.37222(7) 0.26862(7) 0.65665(13) 0.0262(2) Uani d 1 . .
    H H2 0.3836(12) 0.2485(11) 0.763(2) 0.043(4) Uiso d 1 . .
    N N3 0.29029(7) 0.24278(6) 0.52997(12) 0.0260(2) Uani d 1 . .
    C C1 0.70907(9) 0.42610(8) 0.53437(15) 0.0279(3) Uani d 1 . .
    C C2 0.76645(9) 0.37935(8) 0.44626(15) 0.0276(3) Uani d 1 . .
    C C3 0.84199(9) 0.42133(9) 0.39033(15) 0.0313(3) Uani d 1 . .
    C C4 0.85989(10) 0.50619(9) 0.42738(17) 0.0361(3) Uani d 1 . .
    H H4 0.9119(12) 0.5334(11) 0.389(2) 0.047(5) Uiso d 1 . .
    C C5 0.80281(11) 0.55168(9) 0.51433(19) 0.0378(3) Uani d 1 . .
    H H5 0.8130(13) 0.6122(12) 0.533(2) 0.052(5) Uiso d 1 . .
    C C6 0.72631(10) 0.51191(9) 0.56546(18) 0.0342(3) Uani d 1 . .
    H H6 0.6815(13) 0.5435(11) 0.618(2) 0.052(5) Uiso d 1 . .
    C C7 0.74397(12) 0.28753(9) 0.40596(19) 0.0381(3) Uani d 1 . .
    H H7A 0.6963(16) 0.2816(13) 0.295(3) 0.073(6) Uiso d 1 . .
    H H7B 0.8049(17) 0.2542(14) 0.398(3) 0.078(6) Uiso d 1 . .
    H H7C 0.7169(13) 0.2599(12) 0.493(2) 0.055(5) Uiso d 1 . .
    C C8 0.90166(13) 0.37716(12) 0.2834(2) 0.0470(4) Uani d 1 . .
    H H8A 0.8587(14) 0.3622(12) 0.170(3) 0.056(5) Uiso d 1 . .
    H H8B 0.957(2) 0.4145(17) 0.265(3) 0.105(8) Uiso d 1 . .
    H H8C 0.9298(16) 0.3242(15) 0.331(3) 0.075(6) Uiso d 1 . .
    C C9 0.60374(9) 0.39480(8) 0.73618(15) 0.0275(3) Uani d 1 . .
    C C10 0.66889(10) 0.43330(8) 0.88024(16) 0.0326(3) Uani d 1 . .
    H H10 0.7324(13) 0.4574(11) 0.866(2) 0.045(4) Uiso d 1 . .
    C C11 0.64394(10) 0.44053(9) 1.03499(16) 0.0350(3) Uani d 1 . .
    H H11 0.6916(11) 0.4702(10) 1.131(2) 0.037(4) Uiso d 1 . .
    C C12 0.55432(10) 0.40856(9) 1.05579(16) 0.0343(3) Uani d 1 . .
    H H12 0.5341(11) 0.4161(10) 1.165(2) 0.037(4) Uiso d 1 . .
    C C13 0.48990(10) 0.36959(8) 0.91722(16) 0.0293(3) Uani d 1 . .
    H H13 0.4250(12) 0.3490(10) 0.9272(19) 0.038(4) Uiso d 1 . .
    C C14 0.51281(9) 0.36090(7) 0.75761(15) 0.0251(3) Uani d 1 . .
    C C15 0.44003(8) 0.32000(7) 0.61193(14) 0.0238(2) Uani d 1 . .
    C C16 0.23183(9) 0.19224(8) 0.58218(15) 0.0280(3) Uani d 1 . .
    H H16 0.2460(11) 0.1729(10) 0.701(2) 0.038(4) Uiso d 1 . .
    C C17 0.13770(9) 0.16726(8) 0.46938(16) 0.0297(3) Uani d 1 . .
    C C18 0.06614(11) 0.11334(10) 0.4926(2) 0.0410(3) Uani d 1 . .
    H H18 0.0716(14) 0.0788(12) 0.597(2) 0.059(5) Uiso d 1 . .
    C C19 -0.01455(11) 0.11896(10) 0.3418(2) 0.0440(4) Uani d 1 . .
    H H19 -0.0782(15) 0.0886(12) 0.319(2) 0.061(5) Uiso d 1 . .
    C C20 0.01305(10) 0.17477(10) 0.2391(2) 0.0425(4) Uani d 1 . .
    H H20 -0.0217(15) 0.1968(13) 0.124(3) 0.063(5) Uiso d 1 . .
loop_
    _atom_site_aniso_label
    _atom_site_aniso_U_11
    _atom_site_aniso_U_22
    _atom_site_aniso_U_33
    _atom_site_aniso_U_12
    _atom_site_aniso_U_13
    _atom_site_aniso_U_23
    O1 0.0276(4) 0.0337(5) 0.0215(4) -0.0028(3) 0.0067(3) -0.0006(3)
    O2 0.0308(5) 0.0430(5) 0.0328(5) -0.0046(4) -0.0004(4) 0.0003(4)
    N1 0.0289(6) 0.0477(7) 0.0315(6) -0.0131(5) 0.0118(4) -0.0092(5)
    N2 0.0236(5) 0.0337(5) 0.0197(5) -0.0034(4) 0.0026(4) 0.0016(4)
    N3 0.0225(5) 0.0315(5) 0.0229(5) -0.0018(4) 0.0040(4) -0.0016(4)
    C1 0.0224(6) 0.0326(6) 0.0280(6) -0.0021(5) 0.0051(4) 0.0011(5)
    C2 0.0266(6) 0.0307(6) 0.0239(6) -0.0007(5) 0.0037(4) 0.0010(5)
    C3 0.0236(6) 0.0426(7) 0.0269(6) -0.0005(5) 0.0050(5) 0.0022(5)
    C4 0.0288(7) 0.0433(8) 0.0352(7) -0.0101(6) 0.0065(5) 0.0057(6)
    C5 0.0387(8) 0.0292(7) 0.0428(8) -0.0044(5) 0.0056(6) 0.0025(6)
    C6 0.0295(7) 0.0321(7) 0.0402(7) 0.0025(5) 0.0078(5) -0.0009(5)
    C7 0.0498(9) 0.0314(7) 0.0344(7) -0.0032(6) 0.0130(6) -0.0027(5)
    C8 0.0392(9) 0.0645(11) 0.0414(9) -0.0004(7) 0.0176(7) -0.0055(7)
    C9 0.0250(6) 0.0297(6) 0.0271(6) 0.0004(5) 0.0052(4) 0.0000(5)
    C10 0.0260(6) 0.0356(7) 0.0327(7) -0.0025(5) 0.0011(5) -0.0009(5)
    C11 0.0358(7) 0.0358(7) 0.0275(6) -0.0008(5) -0.0028(5) -0.0015(5)
    C12 0.0411(7) 0.0370(7) 0.0235(6) -0.0008(6) 0.0060(5) -0.0024(5)
    C13 0.0301(7) 0.0313(6) 0.0268(6) -0.0012(5) 0.0079(5) 0.0003(5)
    C14 0.0232(6) 0.0275(6) 0.0233(6) 0.0009(4) 0.0033(4) 0.0001(4)
    C15 0.0217(6) 0.0260(6) 0.0236(6) 0.0023(4) 0.0055(4) 0.0000(4)
    C16 0.0264(6) 0.0335(6) 0.0249(6) -0.0010(5) 0.0081(5) -0.0001(5)
    C17 0.0272(6) 0.0341(6) 0.0286(6) -0.0013(5) 0.0088(5) -0.0029(5)
    C18 0.0342(7) 0.0482(8) 0.0433(8) -0.0102(6) 0.0150(6) -0.0046(6)
    C19 0.0250(7) 0.0502(9) 0.0563(9) -0.0075(6) 0.0097(6) -0.0170(7)
    C20 0.0285(7) 0.0471(8) 0.0451(8) -0.0014(6) -0.0033(6) -0.0108(7)
_geom_special_details
;
 All esds (except the esd in the dihedral angle between two l.s. planes)
 are estimated using the full covariance matrix.  The cell esds are taken
 into account individually in the estimation of esds in distances, angles
 and torsion angles; correlations between esds in cell parameters are only
 used when they are defined by crystal symmetry.  An approximate (isotropic)
 treatment of cell esds is used for estimating esds involving l.s. planes.
;
loop_
    _geom_bond_atom_site_label_1
    _geom_bond_atom_site_label_2
    _geom_bond_site_symmetry_2
    _geom_bond_distance
    _geom_bond_publ_flag
    O1 C15 . 1.2422(14) ?
    O2 C17 . 1.3663(16) ?
    O2 C20 . 1.3687(16) ?
    N1 C9 . 1.3744(16) ?
    N1 C1 . 1.4165(16) ?
    N1 H1 . 0.910(19) ?
    N2 C15 . 1.3582(15) ?
    N2 N3 . 1.3777(13) ?
    N2 H2 . 0.883(18) ?
    N3 C16 . 1.2826(16) ?
    C1 C6 . 1.3915(18) ?
    C1 C2 . 1.4023(17) ?
    C2 C3 . 1.4063(17) ?
    C2 C7 . 1.5053(18) ?
    C3 C4 . 1.385(2) ?
    C3 C8 . 1.507(2) ?
    C4 C5 . 1.383(2) ?
    C4 H4 . 0.955(17) ?
    C5 C6 . 1.3818(19) ?
    C5 H5 . 0.975(19) ?
    C6 H6 . 0.976(18) ?
    C7 H7A . 0.97(2) ?
    C7 H7B . 1.01(2) ?
    C7 H7C . 0.978(19) ?
    C8 H8A . 0.98(2) ?
    C8 H8B . 1.01(3) ?
    C8 H8C . 0.96(2) ?
    C9 C10 . 1.4102(17) ?
    C9 C14 . 1.4191(17) ?
    C10 C11 . 1.3759(19) ?
    C10 H10 . 0.993(17) ?
    C11 C12 . 1.389(2) ?
    C11 H11 . 0.996(16) ?
    C12 C13 . 1.3804(18) ?
    C12 H12 . 0.989(16) ?
    C13 C14 . 1.4024(17) ?
    C13 H13 . 0.978(16) ?
    C14 C15 . 1.4829(15) ?
    C16 C17 . 1.4392(17) ?
    C16 H16 . 0.973(16) ?
    C17 C18 . 1.3566(19) ?
    C18 C19 . 1.424(2) ?
    C18 H18 . 0.990(19) ?
    C19 C20 . 1.330(2) ?
    C19 H19 . 0.98(2) ?
    C20 H20 . 0.99(2) ?
loop_
    _geom_angle_atom_site_label_1
    _geom_angle_atom_site_label_2
    _geom_angle_atom_site_label_3
    _geom_angle_site_symmetry_1
    _geom_angle_site_symmetry_3
    _geom_angle
    _geom_angle_publ_flag
    C17 O2 C20 . . 106.08(11) ?
    C9 N1 C1 . . 126.32(11) ?
    C9 N1 H1 . . 115.6(11) ?
    C1 N1 H1 . . 115.8(11) ?
    C15 N2 N3 . . 118.53(10) ?
    C15 N2 H2 . . 120.4(11) ?
    N3 N2 H2 . . 120.9(11) ?
    C16 N3 N2 . . 114.45(10) ?
    C6 C1 C2 . . 120.85(11) ?
    C6 C1 N1 . . 120.43(11) ?
    C2 C1 N1 . . 118.62(11) ?
    C1 C2 C3 . . 118.33(11) ?
    C1 C2 C7 . . 120.39(11) ?
    C3 C2 C7 . . 121.21(12) ?
    C4 C3 C2 . . 119.82(12) ?
    C4 C3 C8 . . 118.60(13) ?
    C2 C3 C8 . . 121.53(13) ?
    C5 C4 C3 . . 121.32(12) ?
    C5 C4 H4 . . 120.2(10) ?
    C3 C4 H4 . . 118.5(10) ?
    C6 C5 C4 . . 119.50(13) ?
    C6 C5 H5 . . 119.7(10) ?
    C4 C5 H5 . . 120.7(10) ?
    C5 C6 C1 . . 120.11(13) ?
    C5 C6 H6 . . 121.1(11) ?
    C1 C6 H6 . . 118.7(11) ?
    C2 C7 H7A . . 110.2(13) ?
    C2 C7 H7B . . 112.8(13) ?
    H7A C7 H7B . . 106.1(17) ?
    C2 C7 H7C . . 112.1(11) ?
    H7A C7 H7C . . 108.4(16) ?
    H7B C7 H7C . . 106.9(17) ?
    C3 C8 H8A . . 110.5(11) ?
    C3 C8 H8B . . 111.0(15) ?
    H8A C8 H8B . . 108.1(18) ?
    C3 C8 H8C . . 113.8(13) ?
    H8A C8 H8C . . 104.2(17) ?
    H8B C8 H8C . . 108.9(19) ?
    N1 C9 C10 . . 121.67(11) ?
    N1 C9 C14 . . 120.45(11) ?
    C10 C9 C14 . . 117.77(11) ?
    C11 C10 C9 . . 121.32(12) ?
    C11 C10 H10 . . 120.6(10) ?
    C9 C10 H10 . . 118.0(10) ?
    C10 C11 C12 . . 121.07(12) ?
    C10 C11 H11 . . 118.0(9) ?
    C12 C11 H11 . . 120.9(9) ?
    C13 C12 C11 . . 118.64(12) ?
    C13 C12 H12 . . 119.6(9) ?
    C11 C12 H12 . . 121.7(9) ?
    C12 C13 C14 . . 121.92(12) ?
    C12 C13 H13 . . 120.1(9) ?
    C14 C13 H13 . . 118.0(9) ?
    C13 C14 C9 . . 119.23(11) ?
    C13 C14 C15 . . 119.71(11) ?
    C9 C14 C15 . . 121.00(10) ?
    O1 C15 N2 . . 121.19(10) ?
    O1 C15 C14 . . 123.33(10) ?
    N2 C15 C14 . . 115.47(10) ?
    N3 C16 C17 . . 120.80(11) ?
    N3 C16 H16 . . 122.0(9) ?
    C17 C16 H16 . . 117.0(9) ?
    C18 C17 O2 . . 109.77(12) ?
    C18 C17 C16 . . 131.50(13) ?
    O2 C17 C16 . . 118.59(11) ?
    C17 C18 C19 . . 106.60(14) ?
    C17 C18 H18 . . 124.4(11) ?
    C19 C18 H18 . . 129.0(11) ?
    C20 C19 C18 . . 106.30(13) ?
    C20 C19 H19 . . 126.7(11) ?
    C18 C19 H19 . . 127.0(11) ?
    C19 C20 O2 . . 111.25(13) ?
    C19 C20 H20 . . 131.6(12) ?
    O2 C20 H20 . . 117.1(12) ?
loop_
    _geom_torsion_atom_site_label_1
    _geom_torsion_atom_site_label_2
    _geom_torsion_atom_site_label_3
    _geom_torsion_atom_site_label_4
    _geom_torsion_site_symmetry_1
    _geom_torsion_site_symmetry_2
    _geom_torsion_site_symmetry_3
    _geom_torsion_site_symmetry_4
    _geom_torsion
    _geom_torsion_publ_flag
    C15 N2 N3 C16 . . . . 177.81(11) ?
    C9 N1 C1 C6 . . . . -44.52(19) ?
    C9 N1 C1 C2 . . . . 139.08(13) ?
    C6 C1 C2 C3 . . . . 0.10(18) ?
    N1 C1 C2 C3 . . . . 176.49(11) ?
    C6 C1 C2 C7 . . . . -177.09(12) ?
    N1 C1 C2 C7 . . . . -0.70(18) ?
    C1 C2 C3 C4 . . . . 1.90(18) ?
    C7 C2 C3 C4 . . . . 179.07(12) ?
    C1 C2 C3 C8 . . . . -175.36(12) ?
    C7 C2 C3 C8 . . . . 1.81(19) ?
    C2 C3 C4 C5 . . . . -1.98(19) ?
    C8 C3 C4 C5 . . . . 175.36(13) ?
    C3 C4 C5 C6 . . . . 0.0(2) ?
    C4 C5 C6 C1 . . . . 2.0(2) ?
    C2 C1 C6 C5 . . . . -2.09(19) ?
    N1 C1 C6 C5 . . . . -178.41(12) ?
    C1 N1 C9 C10 . . . . -14.2(2) ?
    C1 N1 C9 C14 . . . . 169.88(12) ?
    N1 C9 C10 C11 . . . . -178.26(12) ?
    C14 C9 C10 C11 . . . . -2.20(19) ?
    C9 C10 C11 C12 . . . . 1.3(2) ?
    C10 C11 C12 C13 . . . . -0.4(2) ?
    C11 C12 C13 C14 . . . . 0.5(2) ?
    C12 C13 C14 C9 . . . . -1.49(19) ?
    C12 C13 C14 C15 . . . . -178.79(12) ?
    N1 C9 C14 C13 . . . . 178.37(11) ?
    C10 C9 C14 C13 . . . . 2.26(17) ?
    N1 C9 C14 C15 . . . . -4.36(18) ?
    C10 C9 C14 C15 . . . . 179.53(11) ?
    N3 N2 C15 O1 . . . . -12.62(17) ?
    N3 N2 C15 C14 . . . . 166.53(10) ?
    C13 C14 C15 O1 . . . . 157.42(11) ?
    C9 C14 C15 O1 . . . . -19.84(18) ?
    C13 C14 C15 N2 . . . . -21.70(16) ?
    C9 C14 C15 N2 . . . . 161.04(11) ?
    N2 N3 C16 C17 . . . . 173.06(11) ?
    C20 O2 C17 C18 . . . . 0.28(15) ?
    C20 O2 C17 C16 . . . . -175.78(12) ?
    N3 C16 C17 C18 . . . . 177.42(14) ?
    N3 C16 C17 O2 . . . . -7.54(18) ?
    O2 C17 C18 C19 . . . . -0.22(16) ?
    C16 C17 C18 C19 . . . . 175.15(13) ?
    C17 C18 C19 C20 . . . . 0.08(17) ?
    C18 C19 C20 O2 . . . . 0.10(18) ?
    C17 O2 C20 C19 . . . . -0.23(16) ?
loop_
    _geom_hbond_atom_site_label_D
    _geom_hbond_atom_site_label_H
    _geom_hbond_atom_site_label_A
    _geom_hbond_site_symmetry_A
    _geom_hbond_distance_DH
    _geom_hbond_distance_HA
    _geom_hbond_distance_DA
    _geom_hbond_angle_DHA
    N1 H1 O1 . 0.910(19) 1.977(18) 2.7045(14) 135.8(15)
    N2 H2 O1 4_566 0.883(18) 2.014(18) 2.8458(13) 156.4(15)
    C4 H4 Cg1 2_655 0.955(17) 2.941(17) 3.7248(15) 140.1(17)
    C6 H6 O1 3_666 0.976(18) 2.556(18) 3.3434(16) 137.7(14)
    C11 H11 Cg2 1_556 0.996(16) 2.765(16) 3.6231(14) 144.8(12)
_shelx_space_group_comment
;
The symmetry employed for this shelxl refinement is uniquely defined
by the following loop, which should always be used as a source of
symmetry information in preference to the above space-group names.
They are only intended as comments.
;
_shelx_estimated_absorpt_T_min     0.881
_shelx_estimated_absorpt_T_max     0.951
_shelx_hkl_file
;
   0   0  -1    0.10    0.10
   0   0  -2 7018.50  207.58
   0   0  -2 6297.77  207.28
   0   0  -3    1.00    0.40
   0   0  -3    0.70    0.30
   0   0  -4  259.67    8.70
   0   0  -4  260.67    9.30
   0   0  -4  268.87    8.70
   0   0   5    0.80    1.90
   0   0  -5    1.30    1.20
   0   0  -6  405.36   14.20
   0   0   6  399.16   14.40
   0   0   7    0.90    1.70
   0   0  -7    0.80    1.50
   0   0  -8   18.80    2.80
   0   0   9   -1.00    0.90
   0   1   0    0.00    0.10
   0   1   1 1065.29   33.00
   0   1  -1 1039.70   32.90
   0  -1  -1 1033.40   33.00
   0  -1   1 1045.10   33.10
   0   1  -2  279.87    8.60
   0  -1  -2  262.27    8.60
   0  -1   2  260.87    8.60
   0   1  -3  211.08    7.00
   0  -1  -3  213.88    7.10
   0  -1  -3  212.78    7.00
   0   1  -4   23.20    2.10
   0   1  -4   23.80    1.70
   0   1  -4   21.80    1.50
   0  -1  -4   19.90    1.90
   0  -1  -4   19.70    1.70
   0  -1  -4   21.10    1.60
   0   1  -5   56.39    3.20
   0   1   5   53.49    4.00
   0  -1  -5   55.59    3.20
   0  -1   5   57.59    4.10
   0   1  -6   93.99    4.70
   0   1   6   88.09    5.00
   0  -1   6   92.59    5.30
   0  -1  -6   99.89    4.80
   0   1   7  117.39    5.70
   0   1  -7  112.29    5.40
   0  -1  -7  101.49    5.30
   0  -1   7  113.49    5.70
   0   1   8    2.70    1.60
   0   1  -8    3.80    1.90
   0  -1   8    4.60    2.40
   0  -1  -8    2.80    1.70
   0   1   9    2.60    1.10
   0  -1   9    2.10    1.30
   0   2   0  523.15   16.40
   0  -2   0  519.55   16.40
   0   2   1 2132.49   63.99
   0   2  -1 2056.89   63.99
   0  -2  -1 1949.20   63.89
   0  -2   1 1960.40   63.99
   0   2   2 1064.79   32.90
   0   2  -2 1062.99   32.90
   0  -2   2 1018.80   32.90
   0  -2  -2 1056.69   32.90
   0   2  -3  623.94   19.30
   0  -2  -3  572.14   19.60
   0  -2  -3  603.74   19.30
   0  -2  -3  620.54   19.40
   0  -2   3  612.24   19.40
   0   2  -4    1.40    0.60
   0   2  -4    1.70    1.30
   0   2  -4    0.70    0.90
   0  -2  -4    2.30    0.80
   0  -2  -4    0.00    1.00
   0  -2  -4    0.00    0.60
   0   2  -5   87.89    4.20
   0   2   5   85.99    4.80
   0  -2  -5   79.09    4.10
   0   2  -6   65.79    3.90
   0   2   6   67.69    4.30
   0  -2  -6   68.49    3.80
   0  -2   6   63.59    4.90
   0  -2   6   65.49    4.50
   0   2  -7  200.58    8.10
   0   2   7  199.98    8.20
   0  -2   7  200.68    8.30
   0  -2  -7  190.78    8.00
   0   2   8   -0.90    1.30
   0  -2  -8    0.70    1.50
   0  -2   8    0.90    1.30
   0   2   9   11.70    1.70
   0  -2   9    6.40    1.60
   0   3   0    0.20    0.20
   0  -3   0    0.10    0.20
   0   3  -1  416.46   12.70
   0   3   1  400.26   12.60
   0  -3  -1  382.06   12.60
   0  -3   1  376.76   12.70
   0   3   2  755.82   23.50
   0   3  -2  755.12   23.50
   0  -3   2  733.83   23.50
   0  -3  -2  723.73   23.40
   0   3  -3  102.79    3.90
   0  -3   3  100.89    3.80
   0  -3  -3   98.69    3.70
   0  -3  -3   94.39    4.10
   0   3  -4   27.30    2.30
   0   3  -4   31.50    2.50
   0  -3  -4   29.30    2.50
   0  -3  -4   28.70    2.20
   0  -3  -4   27.90    2.10
   0   3   5   43.60    4.00
   0   3  -5   49.20    3.20
   0  -3   5   35.60    4.20
   0  -3  -5   45.30    3.00
   0   3  -6  182.88    7.20
   0  -3   6  165.38    7.50
   0  -3   6  172.08    7.50
   0  -3  -6  174.68    7.30
   0   3  -7   14.40    3.10
   0   3   7   11.30    2.70
   0  -3   7    8.20    2.70
   0  -3   7   10.30    2.70
   0  -3  -7    7.90    2.30
   0   3   8    4.20    1.50
   0  -3  -8    7.40    2.20
   0  -3   8    3.50    1.40
   0   3   9   12.80    2.10
   0  -3  -9   12.60    3.80
   0  -3   9   12.40    1.60
   0   4   0 4171.58  128.49
   0  -4   0 3985.20  128.59
   0   4   1  599.14   19.00
   0   4  -1  628.04   19.00
   0  -4  -1  583.74   19.00
   0  -4   1  567.54   19.00
   0   4   2   40.00    2.00
   0   4  -2   41.00    2.20
   0  -4   2   38.60    1.90
   0  -4  -2   41.00    2.00
   0   4  -3  190.08    6.70
   0   4   3  179.98    6.60
   0  -4  -3  184.88    6.60
   0  -4  -3  183.58    6.80
   0  -4   3  186.68    6.60
   0   4  -4  399.16   14.20
   0  -4  -4  438.26   14.40
   0  -4  -4  430.26   14.10
   0  -4   4  423.96   14.30
   0   4  -5   18.30    4.10
   0   4   5   12.90    3.60
   0   4  -5   22.00    2.80
   0  -4   5   17.00    3.30
   0  -4  -5   17.20    2.10
   0  -4  -5   15.40    4.10
   0   4   6  235.38    9.20
   0   4  -6  224.88    9.80
   0   4  -6  235.38    9.00
   0  -4   6  232.48    9.30
   0  -4  -6  239.38    9.10
   0  -4   6  220.78    9.20
   0   4   7   14.00    2.90
   0  -4  -7    8.50    2.20
   0  -4   7    9.20    2.40
   0  -4   7    9.90    2.40
   0   4   8   13.40    2.50
   0  -4   8   16.90    2.20
   0  -4  -8   11.30    2.30
   0   4   9    6.80    2.10
   0  -4   9    5.00    1.40
   0   5   0    0.50    0.40
   0  -5   0    0.60    0.40
   0   5  -1  828.32   24.40
   0   5   1  777.42   24.40
   0  -5   1  733.23   24.30
   0  -5  -1  710.53   24.30
   0   5   2  200.78    7.30
   0   5  -2  218.58    7.40
   0  -5  -2  200.28    7.20
   0  -5   2  205.98    7.20
   0   5   3    2.10    0.90
   0   5  -3    1.50    0.90
   0  -5  -3    3.40    1.10
   0  -5   3    2.90    0.80
   0  -5  -3    2.50    0.80
   0  -5  -4  281.47    9.70
   0  -5  -4  232.78   10.10
   0  -5   4  292.47   10.00
   0   5   5  149.09    7.00
   0   5  -5  154.88    7.10
   0  -5  -5  148.89    6.40
   0  -5   5  157.78    6.70
   0   5  -6  785.92   26.40
   0   5   6  782.62   26.20
   0  -5   6  788.22   26.40
   0  -5   6  784.12   26.10
   0  -5  -6  796.32   26.30
   0   5   7   40.90    3.50
   0  -5   7   39.00    3.50
   0  -5   7   43.00    3.70
   0  -5  -7   31.20    3.80
   0   5   8  333.77   11.50
   0  -5   8  318.77   11.60
   0  -5  -8  315.27   11.70
   0  -5   9    6.30    1.50
   0   6   0  346.67   11.60
   0  -6   0  341.77   11.60
   0   6  -1   34.70    2.10
   0  -6  -1   32.50    2.00
   0  -6   1   32.60    2.20
   0   6   2   75.99    3.60
   0   6  -2   73.89    3.60
   0  -6  -2   74.69    3.50
   0   6   3  384.06   13.50
   0   6  -3  381.46   13.50
   0  -6  -3  405.16   13.40
   0  -6  -3  394.36   13.20
   0  -6   3  387.16   13.40
   0   6  -4    7.00    2.40
   0  -6  -4    6.30    1.70
   0  -6   4    5.30    1.90
   0   6   5  355.96   13.30
   0   6  -5  374.56   13.40
   0  -6  -5  367.46   13.00
   0  -6   5  361.76   13.00
   0   6  -6  151.98    7.40
   0   6   6  155.18    7.00
   0  -6   6  161.08    7.10
   0  -6   6  144.59    6.80
   0  -6  -6  160.08    6.80
   0   6   7   95.19    5.20
   0   6  -7   87.69    5.60
   0  -6  -7   92.89    4.90
   0  -6   7  101.49    5.10
   0  -6   7   99.99    4.90
   0   6   8   15.20    2.90
   0  -6  -8   20.30    2.40
   0  -6   8   10.30    3.10
   0  -6   8   17.50    2.10
   0  -6   9    0.20    0.90
   0   7   0    0.20    0.90
   0  -7   0    0.80    0.60
   0   7  -1  122.89    5.10
   0   7   1  108.29    5.00
   0  -7   1  124.79    5.00
   0  -7  -1  122.09    5.00
   0   7  -2    8.40    2.20
   0   7   2    7.50    2.30
   0  -7  -2   10.10    2.00
   0  -7   2    9.20    1.90
   0  -7  -2    4.80    1.30
   0  -7   3   20.50    3.00
   0  -7  -3   17.50    1.90
   0  -7  -3   11.10    2.90
   0   7  -4   77.99    4.80
   0  -7  -4   86.49    4.10
   0  -7   4   82.99    4.50
   0   7  -5    4.10    2.20
   0   7   5   -0.40    2.60
   0  -7   5    2.30    1.80
   0  -7  -5   -2.20    1.10
   0   7   6  170.18    7.60
   0   7  -6  182.78    7.70
   0  -7  -6  160.58    7.20
   0  -7   6  170.38    7.50
   0  -7   6  170.38    7.20
   0   7   7  129.19    6.40
   0  -7  -7  118.19    5.70
   0  -7   7  126.59    5.70
   0  -7   7  127.09    5.90
   0  -7   8  126.99    5.50
   0  -7   8  131.59    5.50
   0  -7  -8  133.59    5.70
   0  -7   9   40.20    2.20
   0  -8   0   38.20    2.80
   0  -8  -1   14.00    2.40
   0  -8   1   12.70    2.10
   0  -8  -1   17.80    2.50
   0  -8  -2   53.49    3.10
   0  -8  -2   54.49    4.00
   0  -8   2   52.79    3.70
   0   8  -3   65.39    4.10
   0  -8  -3   66.59    3.50
   0  -8  -3   60.09    5.40
   0  -8   3   68.19    5.20
   0   8  -4   49.70    3.80
   0  -8  -4   48.80    3.20
   0  -8   4   47.00    3.50
   0   8  -5   73.99    4.70
   0  -8  -5   78.49    4.60
   0  -8   5   74.99    4.30
   0   8   6   30.90    3.60
   0   8  -6   39.10    3.70
   0  -8  -6   34.50    3.00
   0  -8   6   35.80    3.20
   0  -8   6   37.20    3.60
   0   8  -7  110.79    5.50
   0  -8   7  119.19    5.40
   0  -8   7  112.29    5.20
   0  -8  -7  111.99    5.40
   0  -8  -8   31.90    2.70
   0  -8   8   29.70    2.40
   0  -8   8   35.60    3.30
   0  -9   0    0.40    1.20
   0  -9  -1   31.10    3.60
   0  -9   1   37.00    3.50
   0  -9  -1   26.70    3.00
   0   9  -2   24.80    3.00
   0   9   2   21.20    2.80
   0  -9  -2   21.90    2.50
   0   9  -3   51.69    5.50
   0   9  -3   58.49    3.90
   0   9  -3   52.29    4.90
   0  -9  -3   62.89    3.40
   0   9  -4  193.48    8.20
   0  -9  -4  204.48    7.90
   0  -9   4  207.08    8.10
   0   9  -5  136.29    6.40
   0   9   5  137.19    6.10
   0  -9  -5  139.09    6.20
   0  -9   5  129.59    6.10
   0   9   6  107.99    5.20
   0   9  -6  108.49    5.50
   0  -9  -6  104.99    5.30
   0  -9   6  111.89    5.40
   0  -9   6  110.69    5.60
   0   9  -7   75.69    4.40
   0  -9  -7   77.69    4.20
   0  -9   7   78.99    4.20
   0  -9   7   73.29    3.90
   0  -9  -8   16.50    2.40
   0  -9   8   12.80    2.20
   0  -9   8   14.80    2.00
   0  10   0  151.18    6.50
   0  10  -1   62.79    3.90
   0  10   1   63.09    3.80
   0  10  -1   61.89    4.20
   0  10   2   71.59    4.10
   0  10  -2   66.29    4.80
   0  10  -2   73.39    4.20
   0 -10  -2   73.09    4.20
   0  10   3   18.10    2.80
   0  10  -3   10.50    2.90
   0  10  -3   17.20    2.80
   0  10  -3    6.50    2.90
   0 -10  -3   14.30    2.50
   0  10  -4  176.48    7.50
   0  10   4  176.48    7.30
   0 -10   4  174.18    7.40
   0 -10  -4  171.38    7.10
   0  10  -5   14.30    3.10
   0  10   5   15.70    2.70
   0 -10  -5   17.00    2.60
   0 -10   5   16.00    2.60
   0  10  -6  170.78    7.10
   0  10   6  157.48    8.10
   0 -10   6  167.58    7.00
   0 -10  -6  162.38    7.20
   0 -10   6  177.48    7.20
   0  10  -7    3.80    1.80
   0 -10   7    2.00    1.20
   0 -10  -7    5.20    2.60
   0 -10   7    7.20    2.20
   0 -10   8   57.89    3.00
   0 -10   8   57.09    2.90
   0  11   0   -0.80    1.50
   0  11   1   40.00    3.30
   0  11  -1   42.40    3.70
   0  11  -1   45.70    3.50
   0  11  -2   21.00    3.80
   0  11   2   29.80    2.90
   0  11  -2   25.60    3.10
   0 -11  -2   27.40    3.30
   0  11   3    1.90    1.30
   0  11  -3   -0.10    2.60
   0  11  -3    0.00    1.50
   0 -11   3   -0.90    1.60
   0 -11  -3   -0.70    1.80
   0  11   4   33.60    3.10
   0  11  -4   33.50    3.30
   0 -11  -4   32.60    3.10
   0 -11   4   31.00    3.20
   0  11   5   17.90    2.70
   0  11  -5   16.50    2.90
   0 -11  -5   20.20    2.80
   0 -11   5   19.00    2.70
   0  11  -6   77.59    4.20
   0  11   6   76.39    4.10
   0 -11  -6   73.69    4.30
   0 -11   6   77.39    4.30
   0 -11   6   69.59    4.00
   0  11  -7   22.20    2.60
   0 -11   7   26.20    2.60
   0 -11   7   22.90    2.80
   0 -11  -7   21.00    2.60
   0  12   0    3.30    1.60
   0  12   0    6.60    1.90
   0  12   1    0.80    1.50
   0  12  -1   -0.20    1.50
   0  12  -1    3.00    1.70
   0  12  -2  223.38    8.90
   0  12   2  227.18    8.90
   0  12  -2  222.88    9.50
   0  12  -3    9.90    2.70
   0  12  -3    8.70    2.50
   0  12   3    8.70    1.80
   0 -12   3    7.50    1.80
   0 -12  -3   12.00    3.10
   0  12  -4   16.40    3.40
   0  12   4   11.30    2.50
   0 -12   4   15.60    2.60
   0 -12  -4   15.40    3.00
   0  12   5    4.10    1.40
   0  12  -5    7.50    1.90
   0 -12  -5    4.80    1.90
   0 -12   5    9.30    3.30
   0 -12   5    7.60    2.30
   0  12   6    0.20    1.40
   0  12  -6    2.60    1.50
   0 -12   6   -0.90    1.10
   0 -12   6   -0.90    1.90
   0 -12  -6    0.40    1.80
   0  12  -7    1.00    1.40
   0 -12   7    0.20    1.00
   0  13   0    0.10    1.60
   0  13   0   -0.50    1.40
   0  13  -1   30.60    3.60
   0  13   1   31.90    3.50
   0  13  -1   32.50    3.30
   0  13   1   32.80    3.20
   0  13  -2  250.17    9.80
   0  13   2  237.98    9.80
   0  13  -2  259.57   10.10
   0  13   2  260.47    9.90
   0 -13   2  261.47    9.80
   0  13  -3   25.00    4.20
   0  13  -3   17.90    2.90
   0  13   3   17.70    2.70
   0 -13   3   19.40    2.70
   0  13  -4   14.10    2.70
   0  13   4   12.00    2.30
   0 -13   4    9.70    2.40
   0 -13  -4    9.90    2.50
   0  13  -5    5.90    1.60
   0  13   5    3.80    1.30
   0 -13  -5    3.80    2.10
   0 -13   5    3.70    1.40
   0  13  -6    0.70    1.30
   0  13   6    1.00    1.30
   0 -13   6    0.20    1.00
   0 -13  -6    1.80    2.20
   0  13  -7    6.50    1.60
   0 -13   7    9.30    1.50
   0  14   0   12.90    2.90
   0  14   0   16.60    2.90
   0  14  -1    9.40    2.00
   0  14  -1    9.20    2.80
   0  14   1   17.90    3.20
   0  14   1    9.00    2.70
   0  14  -2   18.50    2.60
   0  14   2   14.50    2.50
   0  14  -2   19.30    3.30
   0 -14   2   14.70    2.90
   0  14  -3   23.20    4.00
   0  14   3   23.30    2.80
   0  14  -3   25.80    3.00
   0 -14   3   22.30    2.90
   0  14   4   64.99    5.10
   0  14  -4   71.39    4.20
   0 -14   4   74.99    4.10
   0  14   5    0.20    1.20
   0  14  -5    2.30    1.50
   0 -14   5   -1.90    1.10
   0  14   6    2.10    1.40
   0  14  -6    4.60    1.30
   0 -14   6    3.50    1.10
   0  15   0   -0.40    1.50
   0  15   0    0.20    1.70
   0  15   1    5.10    2.10
   0  15  -1    5.80    1.70
   0  15  -1    5.50    1.80
   0  15   1    1.40    1.40
   0 -15   1    2.50    1.90
   0  15   2   63.39    3.90
   0  15  -2   66.99    4.40
   0  15  -2   58.69    3.90
   0 -15   2   59.79    3.90
   0  15  -3  148.39    6.30
   0  15   3  138.99    6.10
   0  15  -3  132.89    6.70
   0  15  -4    3.40    1.50
   0  15   4    3.20    1.20
   0 -15   4    3.30    1.30
   0  15  -5    0.20    1.10
   0  15   5    0.30    1.00
   0 -15   5   -0.90    1.00
   0  15  -6   19.30    1.90
   0 -15   6   22.00    1.70
   0  16   0  309.57   11.30
   0  16   0  291.97   12.50
   0  16  -1   13.60    2.90
   0  16   1   17.20    3.00
   0  16   1   19.10    2.40
   0  16  -1   15.50    3.90
   0 -16   1   11.50    3.00
   0  16  -2   55.29    3.60
   0  16   2   59.09    3.60
   0  16  -2   65.99    4.10
   0 -16   2   61.09    3.60
   0  16  -3    2.70    2.80
   0  16   3    4.20    1.20
   0  16  -3    5.90    1.60
   0 -16   3    7.20    2.10
   0  16  -4    1.00    1.10
   0  16   4    1.80    1.10
   0  16   5   42.10    2.40
   0  16  -5   38.20    2.40
   0 -16   5   39.20    2.40
   0  17   0   -0.70    1.20
   0  17   0    3.20    1.60
   0  17  -1   25.60    2.80
   0  17   1   26.90    3.30
   0  17  -1   23.60    2.60
   0  17   1   18.60    2.30
   0 -17   1   13.70    3.80
   0  17  -2    1.10    1.20
   0  17   2   -0.10    1.10
   0  17  -2   -1.60    1.70
   0 -17   2    2.40    1.40
   0  17   3   14.40    2.00
   0  17  -3   12.20    1.90
   0 -17   3   14.30    2.00
   0  17  -4   36.70    2.40
   0  17   4   34.30    2.20
   0 -17   4   38.50    2.70
   0  18   0   78.79    3.90
   0  18   0   78.09    4.00
   0  18  -1   15.40    2.30
   0  18  -1   14.30    2.10
   0  18   1   10.10    1.80
   0  18  -2   31.50    3.10
   0  18   2   32.70    2.30
   0  18  -2   30.20    2.40
   0 -18   2   32.90    3.20
   0  18  -3   37.10    2.90
   0  18   3   37.20    2.30
   0 -18   3   43.30    2.60
   0  18   4   10.20    1.50
   0  18  -4   12.90    1.50
   0  19   0    1.60    1.10
   0  19   1    1.10    1.00
   0  19  -1    0.70    1.50
   0  19  -1    2.50    1.60
   0  19  -2   22.70    2.00
   0  19   2   19.40    1.80
  -1   0   9   -0.30    1.00
   1   0  -8   93.89    4.90
  -1   0   8  101.29    5.00
  -1   0   7   -2.70    1.50
   1   0  -6    9.50    2.10
  -1   0   6    8.60    2.80
   1   0  -5   -0.80    1.20
   1   0  -4    5.20    1.30
  -1   0   0  889.11   28.00
  -1   0  -1    4.10    0.50
  -1   0  -2 4642.04  145.69
  -1   0  -3    0.30    0.40
  -1   0  -3    1.00    0.50
  -1   0  -4   73.79    3.50
  -1   0  -4   71.99    3.50
  -1   0  -4   70.99    3.30
   1   0   5    2.30    1.80
  -1   0  -5    0.20    1.20
   1   0   6 1566.04   50.69
  -1   0  -6 1581.24   50.39
  -1   0  -7   -1.10    1.30
  -1   0  -8   83.19    4.40
   1   0   8   83.49    4.30
   1   0   9   -0.20    0.90
  -1   1   9   -0.30    1.10
  -1  -1   9    1.60    1.00
  -1   1   8    9.30    2.40
   1   1  -8    4.00    2.10
   1  -1  -8    4.00    1.80
  -1  -1   8    8.80    2.50
  -1   1   7   25.80    3.90
  -1  -1   7   26.50    3.10
   1  -1  -7   26.70    3.30
   1   1  -6  293.07   10.60
  -1   1   6  286.67   11.00
  -1  -1   6  280.97   11.00
   1  -1  -6  294.47   10.70
   1   1  -5  149.79    6.40
  -1   1   5  143.69    6.70
   1  -1  -5  161.98    6.20
   1   1  -4   62.49    3.10
   1  -1  -4   58.29    3.00
   1   1  -3   15.60    0.80
   1   1  -3   14.90    0.70
   1  -1  -3   14.60    0.80
   1  -1  -3   14.50    0.70
   1   1  -2 2779.02   83.59
   1  -1  -2 2629.24   83.59
  -1  -1   2 2636.54   83.59
   1   1  -1   30.70    1.10
  -1   1   1   29.80    1.10
   1   1   0  193.28    6.00
  -1   1   0  196.98    6.00
   1  -1   0  182.58    6.00
  -1  -1   0  181.08    6.00
  -1   1  -1   25.70    1.10
  -1  -1  -1   23.50    1.10
   1  -1   1   22.40    1.10
  -1   1  -2  656.23   20.60
  -1  -1  -2  670.93   20.70
  -1  -1  -2  625.24   20.60
  -1   1  -3    0.50    0.50
  -1  -1  -3    0.50    0.50
  -1  -1  -3    1.50    1.00
  -1  -1  -3    0.80    0.40
  -1   1  -4  622.64   20.20
  -1   1  -4  629.54   20.50
  -1   1  -4  622.34   20.30
  -1  -1  -4  637.74   20.60
  -1  -1  -4  619.74   20.30
  -1  -1  -4  624.94   20.20
  -1   1  -5   37.70    2.80
   1   1   5   39.00    3.60
   1  -1   5   41.70    3.50
   1  -1   5   33.40    4.30
  -1  -1  -5   38.40    2.70
  -1   1  -6  200.48    8.00
   1   1   6  202.48    8.30
  -1  -1  -6  216.78    8.20
   1  -1   6  199.18    8.30
   1  -1   6  188.18    8.40
  -1   1  -7   77.79    4.30
   1   1   7   78.89    4.90
   1  -1   7   76.99    4.70
  -1  -1  -7   77.39    4.30
  -1   1  -8   35.70    3.20
   1   1   8   30.50    2.70
   1  -1   8   34.50    3.20
  -1  -1  -8   28.80    2.90
   1   1   9    5.60    1.50
   1  -1   9    3.10    1.00
  -1   2   9   38.20    2.50
   1  -2  -9   34.20    3.40
  -1  -2   9   32.00    2.40
   1  -2  -8    7.40    2.40
  -1  -2   8    6.00    1.70
   1   2  -7  175.88    7.20
  -1   2   7  169.18    7.40
   1  -2  -7  162.08    7.10
  -1  -2   7  166.48    7.30
  -1   2   6   74.89    4.70
   1   2  -6   72.79    5.70
   1   2  -6   77.09    4.10
   1  -2  -6   76.39    4.20
  -1  -2   6   77.09    4.60
   1   2  -5    0.50    1.50
  -1   2   5   -2.50    2.20
   1  -2  -5   -0.10    1.10
   1   2  -4  948.11   31.60
   1   2  -4  995.80   30.90
   1   2  -4 1009.30   30.90
   1  -2  -4 1006.10   31.70
   1   2  -3   62.29    2.30
  -1  -2   3   60.99    2.30
   1  -2  -3   57.89    2.20
   1   2  -2  107.49    3.60
  -1   2   2  109.49    3.60
   1  -2  -2  103.79    3.60
  -1  -2   2  108.59    3.60
  -1   2   1  131.39    4.20
   1   2  -1  131.99    4.20
  -1  -2   1  124.69    4.20
   1  -2  -1  123.89    4.20
   1   2   0   75.39    2.50
  -1   2   0   72.29    2.50
  -1  -2   0   69.49    2.50
   1  -2   0   64.69    2.50
  -1   2  -1 3473.15  109.39
   1   2   1 3696.43  109.39
   1  -2   1 3399.96  109.29
  -1  -2  -1 3301.17  109.09
  -1   2  -2 1709.53   51.19
   1  -2   2 1594.24   51.19
  -1  -2  -2 1609.14   51.19
  -1   2  -3    1.10    0.60
  -1  -2  -3    1.00    1.00
  -1  -2  -3    1.10    0.50
  -1  -2  -3    0.40    0.70
  -1   2  -4  126.49    5.10
  -1   2  -4  130.39    5.30
  -1   2  -4  123.39    5.30
  -1  -2  -4  129.29    5.40
  -1  -2  -4  127.99    5.20
  -1  -2  -4  137.79    5.40
   1   2   5    4.90    2.00
  -1   2  -5    6.30    2.10
   1  -2   5    7.40    2.10
  -1  -2  -5    3.90    1.40
   1  -2   5    6.40    2.30
  -1   2  -6   72.49    4.10
   1   2   6   68.99    4.40
  -1  -2  -6   70.59    4.10
   1  -2   6   70.49    4.90
   1  -2   6   70.79    4.40
  -1   2  -7 1154.88   37.00
   1  -2   7 1200.68   37.40
   1  -2   7 1084.69   37.70
  -1  -2  -7 1101.39   37.00
   1   2   8   69.79    3.90
  -1   2  -8   70.89    5.30
   1  -2   8   69.89    3.80
  -1  -2  -8   73.89    4.10
   1   2   9   11.00    2.00
   1  -2   9   12.50    1.50
  -1   3   9   19.50    2.60
   1  -3  -9   27.30    3.00
  -1  -3   9   23.30    1.90
  -1   3   8    4.00    1.60
   1  -3  -8    7.70    2.20
  -1   3   7   -1.50    1.70
   1  -3  -7    0.70    1.40
  -1  -3   7    2.20    1.70
   1   3  -6  186.08    7.30
   1   3  -6  178.68    8.10
  -1   3   6  171.58    7.60
   1  -3  -6  174.88    7.90
  -1  -3   6  170.28    7.80
   1  -3  -6  192.88    7.50
   1   3  -5   55.49    5.10
  -1   3   5   58.59    4.60
   1   3  -5   61.99    3.70
   1  -3  -5   61.89    3.40
   1   3  -4  224.48    8.50
   1   3  -4  232.68    7.90
   1  -3  -4  247.78    8.60
   1  -3  -4  244.78    7.90
   1  -3  -4  234.88    7.90
   1   3  -3   25.00    1.40
  -1   3   3   25.30    1.40
   1  -3  -3   23.50    1.90
   1  -3  -3   23.50    1.30
  -1  -3   3   23.80    1.40
  -1   3   2    3.00    0.60
   1   3  -2    3.40    0.60
  -1  -3   2    3.80    0.60
   1  -3  -2    3.40    0.60
   1   3  -1 1457.25   45.50
  -1   3   1 1376.96   45.10
   1  -3  -1 1472.85   45.60
  -1  -3   1 1472.65   45.60
  -1   3   0 7844.32  251.77
   1   3   0 8305.17  252.07
  -1  -3   0 8174.98  252.17
   1  -3   0 7927.51  252.07
  -1   3  -1 5051.29  155.28
   1   3   1 4847.12  155.08
  -1  -3  -1 4964.30  155.38
   1   3   2  193.68    6.60
  -1   3  -2  199.78    6.70
  -1  -3  -2  186.18    6.60
   1  -3   2  190.68    6.60
  -1   3  -3   60.89    2.90
   1  -3   3   54.59    2.70
  -1  -3  -3   54.99    2.70
  -1  -3  -3   56.89    2.90
  -1   3  -4   99.89    4.40
  -1  -3  -4   95.29    4.30
  -1  -3  -4   92.39    4.30
  -1   3  -5    1.20    1.40
   1   3   5   -3.20    2.00
   1  -3   5    2.40    2.00
   1  -3   5    0.40    1.90
  -1  -3  -5   -1.20    1.10
  -1   3  -6   51.99    3.70
   1   3   6   52.99    3.90
   1  -3   6   46.60    4.10
  -1  -3  -6   54.89    3.60
   1  -3   6   52.39    3.80
  -1   3  -7   97.49    5.20
   1   3   7  104.69    5.30
   1  -3   7  110.39    5.60
  -1  -3  -7   95.09    5.10
   1  -3   7  105.99    5.40
   1   3   8    7.80    2.20
   1  -3   8    6.50    1.90
  -1  -3  -8    6.90    2.20
   1   3   9    1.90    1.10
   1  -3   9   -0.20    0.80
  -1   4   9    4.70    2.20
  -1  -4   9    3.00    1.00
   1  -4  -9    5.80    2.00
  -1   4   8    1.70    1.60
  -1  -4   8    1.50    1.30
   1  -4  -8    2.40    1.40
  -1   4   7    1.60    1.90
   1   4  -7   -1.90    2.40
  -1  -4   7    2.30    1.80
   1  -4  -7    1.10    1.50
  -1  -4   7    0.60    2.30
   1   4  -6  445.06   15.80
  -1   4   6  444.76   15.60
   1  -4  -6  459.05   15.60
   1  -4  -6  409.46   15.40
  -1  -4   6  445.86   15.50
  -1   4   5  119.29    6.30
   1   4  -5  133.29    6.40
  -1  -4   5  122.79    6.10
   1  -4  -5  128.89    6.20
   1  -4  -5  129.19    5.50
   1  -4  -4  223.88    8.10
  -1  -4   4  221.38    7.90
   1  -4  -4  221.88    7.70
  -1   4   3   52.69    2.40
   1   4  -3   52.29    2.40
   1  -4  -3   46.10    2.50
  -1  -4   3   50.29    2.40
   1  -4  -3   51.99    2.40
   1   4  -2  735.43   22.90
  -1   4   2  725.33   22.90
   1  -4  -2  725.03   22.90
  -1  -4   2  698.83   22.90
  -1   4   1 3191.58   97.99
   1   4  -1 3173.68   98.09
   1  -4  -1 3011.30   98.19
  -1  -4   1 3070.09   99.09
  -1   4   0  251.87    8.20
   1  -4   0  237.88    8.20
  -1  -4   0  249.38    8.20
   1   4   1  450.05   14.90
  -1   4  -1  472.45   15.00
   1  -4   1  465.95   14.90
  -1  -4  -1  449.95   14.90
  -1   4  -2   62.09    2.80
   1   4   2   61.09    2.70
   1  -4   2   59.49    2.70
  -1  -4  -2   61.59    2.70
  -1   4  -3  145.99    5.50
  -1  -4  -3  138.69    5.30
   1  -4   3  135.39    5.40
  -1  -4  -3  132.59    5.30
  -1  -4  -4  116.79    5.10
  -1  -4  -4  124.09    5.30
  -1   4  -5   63.69    5.70
  -1   4  -5   61.39    3.70
   1   4   5   70.49    4.30
  -1  -4  -5   60.49    3.60
   1  -4   5   61.09    4.20
   1  -4   5   67.69    4.30
  -1   4  -6  585.14   19.50
   1   4   6  583.04   19.80
  -1  -4  -6  563.94   19.70
   1  -4   6  561.44   19.80
   1  -4   6  574.64   19.50
   1   4   7   42.30    3.50
  -1  -4  -7   40.10    3.30
   1  -4   7   44.00    3.80
   1  -4   7   41.60    3.50
   1   4   8   68.19    3.70
   1  -4   8   63.39    3.70
  -1  -4  -8   62.29    3.80
   1   4   9    3.90    1.50
   1  -4   9    2.80    1.00
   1  -5  -9    6.80    2.40
  -1  -5   9    8.70    1.40
  -1   5   8   10.50    2.80
   1  -5  -8    3.50    1.80
  -1  -5   8    3.00    1.40
  -1   5   7   -1.00    2.00
   1   5  -7   -0.50    2.40
   1  -5  -7   -0.60    1.40
  -1  -5   7    1.50    2.10
  -1  -5   7   -0.70    1.50
  -1   5   6  199.18    8.40
   1   5  -6  195.08    8.40
  -1  -5   6  200.38    8.10
   1  -5  -6  192.48    7.90
  -1   5   5   56.79    5.00
   1   5  -5   54.59    4.40
  -1  -5   5   59.59    4.20
   1  -5  -5   67.49    4.30
   1  -5  -5   66.99    3.60
   1  -5  -4  295.57   12.00
  -1  -5   4  345.57   11.30
  -1   5   3    2.50    0.80
   1   5  -3    4.60    1.60
   1  -5  -3    4.30    1.60
  -1  -5   3    1.50    0.80
   1  -5  -3    1.40    1.00
  -1   5   2    0.10    0.50
   1   5  -2    0.80    0.50
   1  -5  -2    0.40    0.50
  -1  -5   2    1.00    0.50
   1   5  -1   -0.10    0.50
  -1   5   1    0.80    0.50
   1  -5  -1   -0.10    0.40
  -1  -5   1    0.60    0.40
  -1   5   0    8.00    1.00
   1   5   0    9.80    1.10
  -1  -5   0    9.40    1.10
   1  -5   0    9.70    1.10
  -1   5  -1 1441.56   43.90
   1   5   1 1422.36   43.80
   1  -5   1 1368.46   44.00
  -1  -5  -1 1326.47   43.80
  -1   5  -2  320.07   10.50
   1   5   2  310.97   10.40
   1  -5   2  290.27   11.00
  -1  -5  -2  290.57   10.30
   1   5   3  191.18    7.40
  -1   5  -3  192.08    7.40
   1  -5   3  194.48    7.30
  -1  -5  -3  195.48    7.20
  -1  -5  -3  192.58    7.10
   1  -5   4    5.50    1.90
  -1  -5  -4    2.80    1.70
   1  -5   4    5.40    1.60
  -1  -5  -4    6.70    1.70
   1   5   5  108.09    5.50
  -1   5  -5   98.29    5.10
  -1   5  -5  105.89    6.10
  -1  -5  -5  100.99    4.90
   1  -5   5  105.69    5.20
   1   5   6   18.90    3.30
   1  -5   6   24.40    3.00
   1  -5   6   30.40    3.40
  -1  -5  -6   24.10    2.80
   1   5   7   38.00    3.40
  -1  -5  -7   39.10    3.10
   1  -5   7   36.40    3.30
   1  -5   7   33.50    3.10
   1   5   8   64.49    3.50
   1  -5   8   56.89    3.30
  -1  -5  -8   53.69    3.50
   1  -5   9    4.10    1.30
   1  -6  -8   81.19    4.20
  -1  -6   8   75.89    4.10
  -1   6   7   37.90    3.90
   1   6  -7   40.30    4.00
   1  -6  -7   41.90    3.20
  -1  -6   7   54.59    3.70
  -1  -6   7   44.70    3.40
  -1   6   6    7.50    2.60
   1   6  -6    5.40    2.40
   1  -6  -6   12.00    2.40
  -1  -6   6    7.60    2.10
   1   6  -5  269.57   10.30
   1  -6  -5  269.27    9.90
  -1  -6   5  260.97   10.00
   1  -6  -5  261.67   10.00
   1   6  -4   51.79    4.00
   1   6  -4   53.19    3.90
  -1  -6   4   49.80    3.80
   1  -6  -4   51.79    3.00
   1  -6  -4   50.59    3.70
   1   6  -3  397.06   13.80
  -1   6   3  392.16   13.80
   1  -6  -3  409.76   13.70
  -1  -6   3  417.26   13.80
   1  -6  -3  410.46   13.70
   1   6  -2  470.25   15.30
  -1   6   2  457.85   15.30
   1  -6  -2  463.05   15.20
   1  -6  -2  468.75   15.20
  -1  -6   2  438.06   15.20
  -1   6   1   31.40    2.10
   1   6  -1   30.90    2.10
  -1  -6   1   33.20    2.00
   1  -6  -1   32.10    2.00
  -1   6   0  237.18    8.40
   1  -6   0  241.38    8.30
  -1  -6   0  233.58    8.30
  -1   6  -1 2537.45   78.19
   1   6   1 2445.76   78.09
   1  -6   1 2491.85   78.09
   1   6   2   53.19    3.10
  -1   6  -2   54.69    3.20
  -1  -6  -2   56.69    2.90
  -1  -6  -2   55.39    3.00
   1  -6   2   55.19    3.00
  -1   6  -3    0.40    1.40
   1   6   3    1.40    1.40
  -1  -6  -3    0.00    1.00
  -1  -6  -3    1.10    1.10
   1  -6   3   -0.60    1.10
  -1   6  -4   43.80    4.10
   1   6   4   39.10    4.30
  -1  -6  -4   40.20    2.80
   1  -6   4   38.70    3.30
   1   6   5  433.66   15.60
  -1   6  -5  455.75   15.90
   1  -6   5  436.66   15.50
  -1  -6  -5  450.75   15.60
   1   6   6   12.40    3.20
  -1   6  -6   14.40    3.10
   1  -6   6   11.10    2.90
  -1  -6  -6   14.50    3.90
   1  -6   6   13.30    2.80
   1   6   7    3.30    1.70
   1  -6   7    3.10    1.70
   1  -6   7    3.10    1.60
  -1  -6  -7    2.60    1.50
   1   6   8    1.20    1.50
   1  -6   8    0.90    1.10
   1  -6   8    2.50    1.60
  -1  -6  -8    1.10    1.40
   1  -6   9   14.30    1.50
  -1  -7   9   15.40    1.60
   1  -7  -8   49.90    4.00
  -1  -7   8   61.89    3.60
  -1  -7   8   58.79    3.70
   1   7  -7   12.60    3.20
  -1  -7   7   11.50    2.80
   1  -7  -7    9.00    2.60
  -1  -7   7   16.40    2.70
   1   7  -6  583.64   20.10
  -1  -7   6  572.34   19.80
   1  -7  -6  588.84   20.10
   1   7  -5  107.59    5.60
  -1  -7   5  104.49    5.20
   1  -7  -5  106.19    5.10
   1   7  -4    3.10    2.00
   1   7  -4   -0.50    1.70
   1  -7  -4    1.00    1.20
  -1   7   3  233.58    9.40
   1   7  -3  238.88    9.50
  -1  -7   3  253.57    9.20
   1  -7  -3  247.68    8.90
   1  -7  -3  256.17    9.30
  -1   7   2   88.59    4.40
   1   7  -2   86.79    4.40
   1  -7  -2   86.89    3.90
   1  -7  -2   92.29    4.20
  -1  -7   2   94.49    4.20
  -1   7   1  349.37   12.30
   1   7  -1  351.76   12.30
   1  -7  -1  365.36   12.30
  -1  -7   1  361.56   12.30
  -1   7   0 1739.13   54.99
   1   7   0 1734.33   54.99
   1  -7   0 1750.32   54.99
  -1  -7   0 1734.23   54.99
  -1   7  -1    0.50    0.90
   1   7   1    0.30    0.90
   1  -7   1    0.40    0.80
  -1  -7  -1    0.20    0.70
   1   7   2  791.02   26.90
  -1  -7  -2  813.52   25.80
   1  -7   2  797.12   25.80
  -1  -7  -2  746.13   25.30
   1  -7   3  333.07   12.50
  -1  -7  -3  371.76   13.00
  -1  -7  -3  364.06   12.30
   1  -7   3  356.86   13.00
  -1   7  -4   34.00    3.70
   1   7   4   29.60    4.30
   1  -7   4   31.70    3.10
  -1  -7  -4   36.20    2.80
   1   7   5   44.90    4.30
  -1   7  -5   44.50    4.50
  -1  -7  -5   53.59    3.50
   1  -7   5   52.99    3.70
  -1   7  -6   14.40    2.90
   1   7   6   13.70    3.40
  -1  -7  -6   12.50    2.30
   1  -7   6    9.70    2.60
   1  -7   6   15.40    2.80
   1   7   7   63.79    4.10
   1  -7   7   59.29    4.00
  -1  -7  -7   67.39    3.90
   1  -7   8    6.00    1.50
  -1  -7  -8    4.50    1.60
   1  -7   8    6.30    1.60
  -1  -8   8  228.78    8.90
  -1  -8   8  251.87    8.80
   1  -8  -8  251.37    9.10
   1   8  -7   52.49    4.00
  -1   8   7   57.69    3.80
  -1  -8   7   62.09    3.90
   1  -8  -7   53.79    3.70
   1   8  -6  901.91   29.50
  -1  -8   6  906.61   29.30
   1  -8  -6  856.31   29.70
   1   8  -5   82.39    4.90
  -1  -8   5   80.29    4.60
   1  -8  -5   86.49    4.40
   1   8  -4    8.90    3.30
   1   8  -4    7.10    2.10
   1   8  -4    5.20    1.90
   1  -8  -4    7.30    1.90
   1   8  -3    1.00    1.60
   1  -8  -3    1.10    1.70
   1  -8  -3    1.50    1.20
  -1  -8   3    2.20    1.80
   1  -8  -2  205.68    8.30
  -1  -8   2  223.08    8.40
   1  -8  -2  210.68    7.80
   1  -8  -1  822.52   25.80
  -1  -8   1  752.02   25.70
   1  -8  -1  781.52   25.30
   1  -8   0   17.80    2.20
  -1  -8   0   21.40    2.50
  -1  -8  -1 1110.49   35.20
   1  -8   1 1056.89   35.10
  -1  -8  -2  389.36   13.50
  -1  -8  -2  410.76   14.30
   1  -8   2  401.06   14.20
  -1   8  -3   73.99    4.30
   1  -8   3   68.49    4.20
  -1  -8  -3   70.49    3.60
  -1   8  -4   37.50    3.70
   1   8   4   38.30    7.30
  -1  -8  -4   39.80    2.90
   1  -8   4   39.70    3.20
   1   8   5   12.50    3.30
  -1   8  -5    7.60    2.30
   1   8   5    5.70    2.60
   1  -8   5    7.80    1.90
   1  -8   5    6.80    2.30
  -1  -8  -5    9.40    2.20
  -1   8  -6  155.08    6.90
   1   8   6  150.88    6.70
  -1  -8  -6  132.09    6.40
   1  -8   6  135.19    6.40
   1  -8   6  152.58    6.60
   1  -8   7   33.60    2.80
  -1  -8  -7   30.50    2.90
   1  -8   7   36.20    3.00
   1  -8   8  248.58    8.80
   1  -8   8  243.08    8.90
  -1  -8  -8  269.67    9.30
   1  -9  -8   50.99    3.10
  -1  -9   8   45.70    3.00
  -1  -9   8   48.30    2.80
  -1   9   7   11.90    2.70
   1   9  -7   13.90    2.70
  -1  -9   7   11.70    2.40
   1  -9  -7    7.10    2.30
  -1  -9   7   13.60    2.20
   1   9  -6    3.20    1.90
  -1   9   6    2.20    1.70
   1  -9  -6   -0.70    1.40
  -1  -9   6   -0.70    1.50
   1   9  -5  116.69    5.90
  -1  -9   5  116.79    5.70
   1  -9  -5  123.39    5.60
   1   9  -4   29.40    3.30
   1   9  -4   30.90    5.00
   1   9  -4   29.10    3.40
   1  -9  -4   29.90    2.70
  -1  -9   4   29.30    3.20
   1   9  -3  371.56   13.70
   1   9  -3  370.06   13.30
   1   9  -3  365.86   13.70
   1  -9  -3  399.06   13.20
   1   9  -2   18.70    3.00
   1  -9  -2   17.00    3.90
  -1  -9   2   18.70    3.80
   1  -9  -2   15.90    2.30
  -1  -9   1  118.59    6.00
   1  -9  -1  130.89    5.40
   1  -9  -1  133.49    6.20
   1  -9   0  319.77   11.80
  -1  -9   0  319.57   11.90
   1  -9   1   83.89    5.00
  -1  -9  -1   92.59    5.30
   1   9   2  738.33   23.70
  -1   9  -2  698.23   23.60
  -1  -9  -2  713.43   23.40
  -1   9  -3   60.19    4.00
   1   9   3   60.39    4.00
   1  -9   3   60.99    3.90
  -1  -9  -3   63.69    3.60
   1   9   4  100.29    5.10
  -1   9  -4   94.69    5.30
  -1  -9  -4  101.69    4.90
  -1   9  -5    6.20    2.20
   1   9   5    1.50    1.70
   1  -9   5    4.20    1.70
   1  -9   5    5.80    2.30
  -1  -9  -5    3.20    1.80
  -1   9  -6   10.60    3.00
  -1  -9  -6   12.40    2.40
   1  -9   6    8.60    2.70
   1  -9   6   17.50    2.50
  -1   9  -7   76.69    5.40
   1  -9   7   64.29    3.60
   1  -9   7   62.89    3.70
  -1  -9  -7   68.39    3.90
   1  -9   8    0.50    1.30
   1  -9   8    1.10    1.30
  -1  -9  -8    2.50    2.20
  -1 -10   8    4.80    1.30
   1 -10  -8    1.20    1.70
  -1 -10   8    9.20    2.10
   1  10  -7   40.40    3.10
  -1  10   7   34.40    3.00
  -1 -10   7   41.60    3.00
  -1 -10   7   42.90    2.90
   1 -10  -7   41.60    3.10
  -1  10   6    9.40    2.50
   1  10  -6   10.40    2.50
  -1 -10   6    9.60    2.40
   1 -10  -6    4.70    1.70
   1  10  -5  314.77   11.60
  -1 -10   5  317.17   11.40
   1 -10  -5  274.27   11.90
   1  10  -4   98.69    5.20
   1  10  -4   89.79    6.20
  -1 -10   4   99.49    5.10
   1 -10  -4  103.19    4.90
   1  10  -3   26.60    3.00
   1  10  -3   38.60    4.30
   1 -10  -3   41.50    4.50
   1 -10  -3   34.20    2.90
   1  10  -2    1.80    1.60
   1  10  -2   -1.60    1.90
  -1  10   2    1.00    1.40
   1 -10  -2    1.00    2.40
   1 -10  -2   -1.30    1.40
   1  10  -1   22.80    3.30
   1  10  -1   25.10    3.10
  -1  10   1   26.30    2.90
   1  10  -1   28.80    3.30
   1 -10  -1   29.40    3.10
   1  10   0  331.37   13.70
  -1  10   0  336.57   12.00
   1  10   0  331.17   11.90
  -1  10  -1  238.88    9.40
   1  10   1  250.97    9.30
  -1  10  -2   -1.10    2.80
   1  10   2    5.30    1.50
  -1  10  -2    8.50    2.50
  -1 -10  -2    6.30    3.50
   1  10   3    3.50    1.50
  -1  10  -3    1.50    1.70
   1 -10   3    8.80    2.60
  -1 -10  -3    4.40    1.80
   1  10   4   77.99    4.40
  -1  10  -4   78.99    4.80
   1 -10   4   80.19    4.50
  -1 -10  -4   79.69    4.30
   1  10   5  278.07   10.30
  -1  10  -5  290.77   10.80
  -1 -10  -5  266.07   10.40
   1 -10   5  274.47   10.70
   1 -10   5  276.07   10.50
   1  10   6   16.60    3.10
   1 -10   6   21.40    3.00
  -1 -10  -6   19.10    2.70
  -1  10  -7    0.30    2.00
   1 -10   7    1.90    1.50
  -1 -10  -7    1.00    1.60
   1 -10   7    0.80    1.10
   1 -10   8    2.10    1.60
   1  11  -7   -0.70    1.40
  -1  11   7   -1.50    1.50
  -1 -11   7   -0.50    1.10
  -1 -11   7    0.40    1.40
   1 -11  -7    0.00    1.50
  -1  11   6   16.50    2.40
  -1 -11   6   19.70    3.00
   1 -11  -6   16.60    2.70
  -1 -11   6   14.40    3.00
   1  11  -5    2.20    1.60
  -1  11   5    0.50    1.30
   1 -11  -5    0.20    1.60
  -1 -11   5    3.10    1.50
  -1  11   4  216.58    8.40
   1  11  -4  206.88    9.10
   1  11  -4  208.38    8.70
   1 -11  -4  217.38    8.50
  -1 -11   4  208.18    8.50
   1  11  -3   65.99    4.80
   1  11  -3   65.69    4.20
   1  11  -3   62.19    5.00
  -1  11   3   68.79    4.10
   1 -11  -3   74.69    4.10
  -1  11   2   35.60    3.10
   1  11  -2   38.50    3.70
   1  11  -2   31.70    3.20
   1 -11  -2   35.40    3.20
   1  11  -1  213.18    8.50
  -1  11   1  216.78    8.30
   1  11  -1  207.08    8.40
  -1  11   0   10.60    2.80
   1  11   0    7.00    2.30
   1  11   0    5.00    1.70
   1  11   0    5.80    2.30
   1  11   1    9.10    2.80
   1  11   1    1.10    2.60
   1  11   1    6.10    1.60
  -1  11  -1    3.40    2.00
  -1  11  -1    6.40    1.80
  -1  11  -2   62.99    4.00
   1  11   2   65.99    4.00
  -1  11  -2   63.59    5.00
   1 -11   2   69.99    4.20
   1  11   3   41.90    3.30
  -1  11  -3   40.20    3.50
   1 -11   3   40.60    3.40
  -1 -11  -3   42.40    3.60
   1  11   4    0.90    1.50
  -1  11  -4    0.40    1.70
   1 -11   4   -0.20    1.50
  -1 -11  -4    1.30    1.90
  -1  11  -5   11.40    2.80
   1  11   5    6.60    1.80
  -1 -11  -5    8.40    2.10
   1 -11   5    6.40    2.50
   1 -11   5    6.10    1.70
  -1  11  -6   -0.50    1.60
   1  11   6    2.40    1.80
   1 -11   6    3.20    1.30
  -1 -11  -6    1.60    1.70
   1 -11   6   -0.20    1.90
  -1  11  -7   14.40    2.90
   1 -11   7   12.00    1.70
   1 -11   7   13.10    2.70
  -1 -11  -7   14.20    2.60
   1  12  -7   10.70    2.00
   1 -12  -7    5.70    1.90
  -1 -12   7    9.40    1.70
  -1 -12   7    6.00    1.80
   1  12  -6  265.07    9.90
  -1  12   6  259.67    9.50
   1 -12  -6  262.47    9.90
  -1 -12   6  272.27    9.70
  -1 -12   6  253.37    9.60
   1  12  -5    3.10    1.90
  -1  12   5    0.20    1.30
  -1 -12   5    0.30    1.20
   1 -12  -5    0.90    1.60
   1  12  -4  101.19    6.10
  -1  12   4  100.29    5.00
  -1 -12   4   96.79    5.10
   1 -12  -4   91.09    4.90
   1  12  -3   17.80    2.90
   1  12  -3   15.30    3.60
  -1  12   3   16.80    2.50
   1 -12  -3   21.80    3.10
   1  12  -2   14.10    4.50
  -1  12   2   10.10    2.40
   1  12  -2   10.60    2.70
   1 -12  -2    8.10    2.50
  -1  12   1  148.59    6.50
   1  12  -1  136.59    6.40
   1  12  -1  148.59    6.50
   1  12   0   98.19    5.10
  -1  12   0   95.79    5.00
   1  12   0   97.69    5.20
   1  12   0   98.59    5.00
   1  12   1   12.60    2.80
   1  12   1   12.50    2.70
  -1  12  -1   12.40    2.70
  -1  12  -1   13.10    3.00
   1  12   1    9.70    3.90
  -1  12  -2   27.30    4.30
  -1  12  -2   28.10    3.20
   1  12   2   27.70    2.90
   1 -12   2   26.50    3.10
  -1  12  -3   24.30    2.90
   1  12   3   25.10    2.80
   1 -12   3   20.30    2.90
  -1 -12  -3   26.40    3.70
  -1  12  -4   35.70    3.50
   1  12   4   31.00    3.10
   1 -12   4   37.30    3.30
  -1 -12  -4   37.60    3.60
  -1  12  -5    5.60    1.80
   1 -12   5    9.70    2.40
  -1 -12  -5    7.10    2.20
  -1  12  -6   16.10    2.40
   1  12   6   12.40    2.60
   1 -12   6   16.40    2.10
  -1 -12  -6   15.00    2.90
   1 -12   7   -1.00    1.00
   1  13  -7   39.20    2.50
  -1 -13   7   43.60    2.30
  -1  13   6   95.99    4.30
   1  13  -6   96.69    4.60
  -1 -13   6   96.89    4.40
   1 -13  -6   99.99    4.90
   1  13  -5   63.19    5.10
  -1  13   5   70.59    3.80
   1 -13  -5   72.69    4.30
   1  13  -4   13.30    2.90
   1  13  -4   13.50    2.90
  -1  13   4   12.20    2.30
  -1 -13   4   12.60    2.50
   1 -13  -4   15.30    3.10
   1  13  -3    0.50    1.60
   1  13  -3    1.70    2.20
  -1  13   3    0.10    1.20
  -1 -13   3   -1.50    1.50
   1 -13  -3   -0.30    2.60
  -1  13   2  325.67   11.70
   1  13  -2  298.97   11.60
   1  13  -2  314.77   11.80
  -1  13   1  101.09    5.20
   1  13  -1  107.69    5.30
   1  13  -1  100.29    5.40
   1  13   0  317.97   11.80
  -1  13   0  323.37   11.80
   1  13   0  315.67   11.90
  -1  13   0  318.67   11.70
   1  13   1    9.60    2.50
  -1  13  -1   12.30    2.70
   1  13   1   12.00    3.60
  -1  13  -1    6.90    2.00
   1 -13   1    5.70    2.00
   1  13   2   85.29    4.70
  -1  13  -2   84.79    5.40
  -1  13  -2   81.79    4.70
   1 -13   2   85.09    4.60
   1  13   3   16.80    2.70
  -1  13  -3   16.00    2.80
   1 -13   3   19.00    3.30
   1  13   4   36.80    3.10
  -1  13  -4   36.40    3.30
   1 -13   4   40.70    3.20
   1  13   5    0.00    1.30
  -1  13  -5    0.40    1.40
  -1 -13  -5    2.20    2.90
   1 -13   5    0.80    1.30
  -1  13  -6    2.80    1.40
   1 -13   6    2.20    1.00
   1 -13   7   21.40    1.70
   1  14  -6   54.69    3.00
  -1  14   6   49.80    2.80
  -1 -14   6   51.79    3.10
  -1  14   5  337.67   11.60
   1  14  -5  329.97   11.70
  -1 -14   5  319.17   11.60
   1 -14  -5  309.37   11.90
  -1  14   4   38.80    3.00
   1  14  -4   37.50    3.20
   1  14  -4   31.00    4.30
  -1 -14   4   38.20    3.00
   1  14  -3  214.08    8.60
  -1  14   3  218.78    8.60
   1  14  -3  218.88    8.90
  -1 -14   3  203.08    8.50
  -1  14   2   23.50    2.90
   1  14  -2   26.40    3.20
  -1  14   2   22.00    3.40
   1  14  -2   23.90    3.10
  -1  14   1   -0.50    1.80
   1  14  -1    1.60    1.70
   1  14  -1    1.40    1.70
  -1  14   1    3.30    1.90
  -1  14   0   -0.80    1.60
  -1  14   0   -0.10    1.50
   1  14   0    2.20    1.70
   1  14   0    1.40    1.90
  -1  14  -1   29.30    3.10
   1  14   1   25.60    2.90
   1  14   1   22.50    3.70
  -1  14  -1   26.40    3.40
   1 -14   1   33.60    3.50
  -1  14  -2    2.00    2.20
   1  14   2    1.80    1.60
  -1  14  -2    2.50    1.80
   1 -14   2    2.90    1.70
   1  14   3    1.60    1.50
  -1  14  -3    2.10    1.60
   1 -14   3    0.30    1.50
  -1  14  -4   36.30    3.90
   1  14   4   38.00    2.90
   1 -14   4   35.70    2.90
   1  14   5   41.30    2.80
  -1  14  -5   40.20    2.90
   1 -14   5   42.50    2.90
  -1  14  -6   23.60    2.10
   1 -14   6   23.20    1.80
  -1  15   6    1.90    1.20
   1  15  -6    0.90    1.10
  -1 -15   6    0.00    0.90
  -1  15   5    2.60    1.10
   1  15  -5    3.70    1.30
  -1 -15   5    3.30    1.10
  -1  15   4    2.50    1.20
   1  15  -4    3.00    1.40
  -1 -15   4    6.50    1.90
  -1  15   3    2.40    1.60
   1  15  -3    3.40    1.50
   1  15  -3    0.30    2.00
  -1 -15   3    0.90    1.40
   1  15  -2  109.39    5.50
  -1  15   2  106.29    5.30
   1  15  -2  105.09    5.40
  -1  15   2  110.09    5.50
  -1 -15   2  107.89    5.20
   1  15  -1  144.89    6.50
   1  15  -1  132.99    6.20
  -1  15   1  143.19    6.40
  -1  15   1  134.29    6.20
  -1  15   0   18.60    2.90
   1  15   0   23.00    3.00
   1  15   0   17.60    2.90
  -1  15   0   19.80    2.80
  -1  15  -1  124.59    5.90
   1  15   1  124.09    5.80
   1  15   1  111.69    5.70
  -1  15  -1  115.69    5.60
   1 -15   1  116.49    5.60
   1  15   2    4.70    1.50
  -1  15  -2    5.70    1.70
  -1  15  -2    3.60    2.30
   1 -15   2   12.50    2.70
   1  15   3   26.90    3.10
   1 -15   3   25.30    2.70
   1  15   4    3.20    1.20
  -1  15  -4    1.80    1.40
   1 -15   4    4.10    1.30
   1  15   5   31.50    2.50
  -1  15  -5   33.60    2.50
   1 -15   5   32.90    2.50
  -1  15  -6    3.70    1.40
   1 -15   6    5.70    1.30
   1  16  -5   33.00    2.20
  -1  16   5   32.00    2.30
  -1 -16   5   31.70    2.10
  -1  16   4   36.50    2.50
   1  16  -4   35.70    2.70
  -1 -16   4   34.90    2.50
   1  16  -3   26.00    2.60
  -1  16   3   28.50    2.70
   1  16  -3   29.70    3.20
  -1 -16   3   26.50    2.50
   1  16  -2    3.30    1.60
  -1  16   2    3.10    1.20
   1  16  -2    3.70    1.40
  -1  16   2   -0.50    2.00
  -1 -16   2    2.30    1.50
   1  16  -1    3.30    1.90
  -1  16   1    1.70    1.40
  -1  16   1    0.40    1.60
   1  16  -1    0.60    1.50
  -1 -16   1    1.40    1.70
   1  16   0   -2.40    1.40
  -1  16   0    0.10    1.60
   1  16   0    0.20    1.80
  -1  16   0    2.70    1.60
   1  16   1    3.00    1.40
  -1  16  -1    3.60    2.30
  -1  16  -1    3.10    1.70
   1 -16   1    3.90    2.00
   1  16   2   41.50    3.00
  -1  16  -2   36.90    3.80
  -1  16  -2   42.60    3.10
   1 -16   2   36.20    3.10
   1  16   3   10.50    1.90
  -1  16  -3   12.80    2.10
   1 -16   3   11.70    2.10
  -1  16  -4    1.10    1.10
   1  16   4    0.60    1.10
   1 -16   4    2.10    1.10
  -1  16  -5   35.30    2.30
   1  16   5   37.20    2.50
   1 -16   5   39.30    2.20
  -1  17   5   15.60    1.70
   1  17  -5   13.80    1.50
  -1 -17   5   10.50    1.50
   1  17  -4    6.50    1.60
  -1  17   4    8.70    1.50
  -1 -17   4   10.60    1.70
   1  17  -3    0.90    1.10
  -1  17   3    1.60    1.00
   1  17  -3    2.60    2.00
  -1 -17   3    0.50    1.10
  -1  17   2   18.40    2.10
   1  17  -2   14.20    2.50
   1  17  -2   19.20    2.40
  -1 -17   2   16.20    2.40
   1  17  -1   47.50    3.30
   1  17  -1   46.90    3.40
  -1  17   1   52.09    3.30
  -1  17   1   54.99    3.30
  -1 -17   1   46.80    3.50
  -1  17   0    0.60    1.30
   1  17   0   -0.40    1.20
   1  17   0    0.30    1.70
  -1  17   0    2.70    1.30
   1  17   1   13.30    2.40
  -1  17  -1   15.20    2.70
  -1  17  -1   12.90    2.30
  -1  17  -2    0.00    2.30
  -1  17  -2    2.70    1.80
   1  17   2    0.70    1.10
   1 -17   2    1.10    1.50
  -1  17  -3    1.70    1.10
   1  17   3    2.00    1.10
   1 -17   3    2.80    1.30
  -1  17  -4    0.90    1.00
   1  17   4    0.90    1.00
   1 -17   4    1.00    1.10
  -1  18   4   -1.20    0.90
   1  18  -4   -0.80    1.00
  -1 -18   4    2.30    1.20
  -1  18   3    0.30    0.90
   1  18  -3    0.90    1.20
  -1 -18   3    2.80    1.30
  -1  18   2    3.60    1.10
   1  18  -2    2.90    1.30
   1  18  -2    1.00    1.50
  -1 -18   2    3.30    1.50
   1  18  -1    8.10    2.20
  -1  18   1   12.90    2.00
  -1  18   1    8.40    2.70
   1  18  -1   11.80    2.10
  -1  18   0    8.70    2.00
   1  18   0    8.10    1.90
  -1  18   0    8.70    2.10
  -1  18  -1   13.80    1.90
  -1  18  -1   12.30    2.50
   1  18   1   13.90    1.90
   1  18   2    2.70    1.00
  -1  18  -2    6.30    1.80
  -1  18  -3  151.28    5.70
   1  18   3  146.99    5.60
   1  19  -2    0.40    1.30
  -1  19   2    1.10    1.00
   1  19  -1    2.70    1.30
  -1  19   1    4.30    1.20
   1  19   0    7.60    1.80
  -1  19   0   11.50    2.40
   1  19   1    0.60    0.90
  -1  19  -1    3.90    1.30
   1  19   2    0.90    1.00
  -1  19  -2    3.20    1.10
  -2   0   9   -1.70    1.10
   2   0  -8   34.50    3.30
  -2   0   8   26.90    3.00
  -2   0   7   -0.90    1.60
   2   0  -7    0.70    1.60
   2   0  -6  181.88    8.30
   2   0  -6  195.98    7.50
  -2   0   6  197.88    8.00
   2   0  -6  174.18    8.20
   2   0  -5   -0.60    1.00
   2   0  -4 2924.41   91.39
  -2   0   1    0.60    0.20
  -2   0   0   19.90    1.00
  -2   0  -1    0.10    0.20
  -2   0  -2 7417.26  233.08
  -2   0  -3    2.00    0.70
  -2   0  -3   -0.10    0.70
  -2   0  -4  807.42   26.00
  -2   0  -4  803.92   26.20
  -2   0  -4  792.52   26.00
   2   0   5   -1.40    1.70
  -2   0  -5    2.40    1.20
   2   0   5    0.00    2.30
  -2   0  -6  246.18    9.30
   2   0   6  233.28    9.50
   2   0   7    1.40    1.50
  -2   0  -7    0.30    1.60
  -2   0  -8  199.88    7.90
   2   0   8  186.98    7.60
   2   0   9   -1.50    0.80
  -2   1   9   11.70    2.00
  -2  -1   9   13.90    1.90
   2   1  -8   18.30    4.40
  -2   1   8   17.70    2.90
  -2  -1   8   19.40    2.60
   2  -1  -8   13.90    2.70
   2   1  -7    1.50    2.80
   2   1  -7    8.70    2.80
  -2   1   7    4.50    2.00
   2  -1  -7    7.40    2.30
  -2  -1   7   10.50    2.70
  -2   1   6  120.49    5.90
   2   1  -6  118.69    6.30
   2   1  -6  126.59    5.50
   2  -1  -6  113.09    6.30
   2  -1  -6  117.49    5.40
   2  -1  -6  122.39    7.70
   2   1  -5  137.69    5.60
   2  -1  -5  138.49    5.60
   2   1  -4  449.46   15.30
   2  -1  -4  474.05   15.40
  -2  -1   2  329.57   10.30
   2   1  -1   90.19    2.90
  -2   1   1   88.89    2.90
   2  -1  -1   87.89    3.00
  -2  -1   1   83.99    2.90
  -2   1   0  294.87    9.00
  -2  -1   0  260.47    8.90
   2  -1   0  276.77    9.00
  -2   1  -1 9974.40  301.77
  -2  -1  -1 9424.96  301.47
   2  -1   1 9556.34  301.77
  -2   1  -2   10.10    1.10
  -2  -1  -2    9.30    1.00
  -2  -1  -2    9.30    1.10
  -2   1  -3  842.42   26.70
  -2  -1  -3  825.32   26.70
  -2  -1  -3  831.52   26.80
  -2   1  -4  183.08    7.60
  -2   1  -4  195.18    7.30
  -2  -1  -4  199.98    7.30
  -2  -1  -4  185.88    7.10
  -2  -1  -4  183.48    7.60
   2   1   5  108.19    6.10
   2   1   5  123.79    5.60
  -2   1  -5  111.79    5.20
  -2  -1  -5  117.19    5.30
   2  -1   5  112.39    5.90
   2  -1   5  118.59    5.60
  -2   1  -6  233.98    8.80
   2   1   6  218.18    8.90
  -2  -1  -6  221.28    8.80
   2  -1   6  220.88    9.00
   2  -1   6  215.28    8.90
   2   1   7  115.79    5.60
  -2   1  -7  110.99    5.50
   2  -1   7  116.19    5.70
  -2  -1  -7  109.19    5.40
  -2   1  -8   62.19    3.90
   2   1   8   58.79    3.40
   2  -1   8   60.49    3.50
  -2  -1  -8   60.29    3.70
   2   1   9   33.70    2.10
   2  -1   9   32.90    2.10
  -2   2   9    9.10    2.10
   2  -2  -9    7.70    2.50
  -2   2   8    6.00    1.70
  -2  -2   8    8.20    2.30
   2  -2  -8    5.30    1.80
   2   2  -7  102.09    5.90
  -2   2   7   99.09    5.30
   2   2  -7  105.19    5.50
  -2  -2   7  102.09    5.30
   2   2  -6   60.99    4.90
  -2   2   6   63.89    4.40
   2   2  -6   61.69    3.90
   2  -2  -6   64.39    4.80
   2  -2  -6   61.49    3.60
   2   2  -5  192.78    7.40
   2  -2  -5  200.08    7.50
   2   2  -4   -0.80    1.50
   2  -2  -4   -0.20    1.00
  -2   2   2 3075.09   94.79
   2   2  -2 3156.48   94.89
   2  -2  -2 3027.90   94.89
  -2  -2   2 2879.41   94.79
   2   2  -1 9690.23  298.17
  -2   2   1 9999.00  298.47
   2  -2  -1 9249.07  298.27
  -2  -2   1 9381.46  298.07
  -2   2   0  578.94   17.10
   2   2   0  557.84   17.10
  -2  -2   0  498.35   17.00
   2  -2   0  518.85   17.10
   2   2   1   26.70    1.40
  -2   2  -1   28.70    1.40
  -2  -2  -1   27.30    1.40
   2  -2   1   23.10    1.30
  -2   2  -2 2027.50   60.59
   2  -2   2 1872.31   60.49
  -2  -2  -2 1896.91   60.39
  -2   2  -3   17.30    1.90
  -2  -2  -3   19.50    1.90
  -2  -2  -3   19.30    1.90
  -2  -2  -3   15.90    1.70
  -2   2  -4   14.00    4.80
  -2   2  -4   16.90    2.70
  -2  -2  -4   15.60    2.30
   2   2   5    0.30    1.80
  -2   2  -5   -1.40    1.30
   2  -2   5   -1.40    1.80
   2  -2   5   -0.30    2.00
  -2  -2  -5    0.90    1.20
  -2   2  -6   69.79    4.00
   2   2   6   59.19    4.10
   2  -2   6   58.49    4.30
   2  -2   6   62.29    4.10
  -2  -2  -6   63.49    3.90
  -2   2  -7  217.38    8.80
   2   2   7  232.58    9.00
   2  -2   7  225.18    8.90
  -2  -2  -7  207.38    8.80
   2  -2   7  226.78    8.70
  -2   2  -8   48.20    3.80
   2   2   8   44.00    3.00
   2  -2   8   42.30    3.00
  -2  -2  -8   49.70    3.30
   2   2   9    2.40    1.00
   2  -2   9    3.50    0.90
  -2   3   9   29.20    3.60
  -2  -3   9   34.90    2.40
   2  -3  -9   26.40    3.30
  -2   3   8   -0.80    1.50
   2  -3  -8    0.70    1.50
  -2  -3   8    0.70    1.30
  -2   3   7  103.69    5.50
   2   3  -7  104.99    5.80
   2  -3  -7  101.59    5.20
  -2  -3   7  107.19    5.50
   2  -3  -7   99.79    5.70
   2   3  -6   22.40    3.80
  -2   3   6   11.50    3.60
   2  -3  -6   21.50    3.70
   2  -3  -6   14.90    2.30
   2   3  -5  342.97   11.90
   2   3  -5  348.47   12.60
   2  -3  -5  357.06   12.10
   2  -3  -5  326.17   12.40
   2  -3  -4    0.60    1.00
   2   3  -3   12.60    1.00
  -2   3   3   13.20    1.00
  -2  -3   3   10.60    1.00
   2  -3  -3   13.70    0.90
   2  -3  -3   12.00    1.60
  -2   3   2 1458.75   44.60
   2   3  -2 1481.75   44.70
  -2  -3   2 1391.46   44.60
   2  -3  -2 1388.16   44.60
   2   3  -1 1222.78   36.60
  -2   3   1 1125.79   36.60
   2  -3  -1 1184.18   36.60
  -2  -3   1 1146.69   36.60
   2   3   0 4284.17  136.59
  -2   3   0 4611.84  136.69
   2  -3   0 4097.19  135.49
  -2   3  -1   -0.10    0.40
   2   3   1   -0.40    0.30
  -2  -3  -1    0.20    0.30
   2  -3   1   -0.30    0.30
  -2   3  -2 1872.31   56.59
   2  -3   2 1740.23   56.59
  -2  -3  -2 1790.92   56.49
  -2   3  -3  739.03   23.60
  -2  -3  -3  724.33   23.50
  -2  -3  -3  703.63   23.40
   2  -3   3  724.13   23.60
   2  -3   3  733.33   23.60
  -2  -3  -4  454.55   15.60
  -2  -3  -4  455.35   15.50
  -2   3  -5  188.18    7.50
   2   3   5  191.08    7.90
  -2  -3  -5  188.18    7.60
   2  -3   5  187.78    7.80
   2  -3   5  199.78    7.90
   2   3   6   38.00    3.40
  -2   3  -6   39.70    3.30
   2  -3   6   38.90    3.60
   2  -3   6   37.50    3.40
  -2  -3  -6   41.20    3.20
  -2   3  -7  181.18    7.70
   2   3   7  190.48    7.70
  -2  -3  -7  171.08    7.60
   2  -3   7  184.58    8.00
   2  -3   7  194.38    7.60
   2   3   8   54.49    3.20
  -2  -3  -8   51.69    3.40
   2  -3   8   50.29    3.20
   2   3   9   13.60    1.60
   2  -3   9   13.90    1.50
   2  -4  -9   43.80    3.40
  -2  -4   9   44.20    2.70
  -2   4   8    3.80    1.80
  -2  -4   8    6.80    2.80
   2  -4  -8    4.40    1.60
   2   4  -7  135.79    6.50
  -2   4   7  133.49    6.40
  -2  -4   7  129.09    6.30
   2  -4  -7  132.59    6.10
   2  -4  -7  128.79    6.30
   2   4  -6   -0.60    2.10
  -2   4   6    0.50    2.40
   2  -4  -6   -0.70    1.30
   2  -4  -6   -1.10    1.90
  -2  -4   6   -3.30    2.50
   2   4  -5  358.26   12.90
   2  -4  -5  364.36   12.50
  -2  -4   5  345.97   12.80
   2  -4  -5  356.26   12.80
  -2  -4   4    4.90    1.50
   2  -4  -4    5.60    1.60
  -2   4   3   37.10    1.90
   2   4  -3   36.80    1.90
   2  -4  -3   38.50    1.90
  -2  -4   3   37.20    1.90
   2  -4  -3   39.50    2.30
   2   4  -2 1859.81   56.59
  -2   4   2 1808.92   56.49
  -2  -4   2 1768.52   56.49
   2  -4  -2 1802.12   56.49
   2   4  -1 2631.34   82.99
  -2   4   1 2691.43   83.49
  -2  -4   1 2822.72   84.19
   2  -4  -1 2511.25   83.59
   2   4   0 6626.84  223.28
  -2   4   0 7159.78  224.08
   2  -4   0 7491.35  222.68
  -2  -4   0 7024.60  221.48
   2   4   1  366.16   11.80
  -2   4  -1  352.26   11.80
   2  -4   1  354.66   11.80
  -2  -4  -1  342.77   11.70
  -2   4  -2  389.76   12.90
   2   4   2  377.46   12.90
  -2  -4  -2  381.86   12.80
   2  -4   2  390.56   12.90
  -2   4  -3   79.79    4.10
  -2  -4  -3   73.59    3.70
   2  -4   3   81.79    3.90
  -2  -4  -3   80.19    3.70
   2  -4   3   74.99    3.90
   2   4   4  286.17   10.70
  -2  -4  -4  286.37   10.80
   2  -4   4  277.07   10.80
  -2  -4  -4  303.07   10.40
   2  -4   4  288.97   10.60
  -2   4  -5   89.59    4.40
   2   4   5   83.09    4.80
   2  -4   5   84.49    4.80
   2  -4   5   82.89    4.60
  -2  -4  -5   80.09    4.30
   2   4   6  192.48    8.10
  -2   4  -6  196.78    8.00
   2  -4   6  196.28    8.00
   2  -4   6  191.58    8.20
  -2  -4  -6  202.38    9.10
  -2   4  -7   61.89    4.40
   2   4   7   68.29    4.00
   2  -4   7   64.59    4.00
  -2  -4  -7   59.79    4.00
   2  -4   7   64.09    4.00
   2   4   8    1.30    1.20
   2  -4   8    0.10    1.00
  -2  -4  -8    3.30    1.50
   2  -4   9   -0.50    0.80
  -2  -5   9   26.40    3.20
   2  -5  -9   22.60    2.70
   2   5  -8   15.80    3.40
  -2   5   8   12.30    2.80
  -2  -5   8    8.50    2.10
   2  -5  -8    6.60    1.80
   2   5  -7  259.97   10.00
  -2   5   7  264.97    9.90
  -2  -5   7  245.68    9.90
  -2  -5   7  254.47    9.80
   2  -5  -7  238.18    9.70
   2   5  -6    4.30    2.10
  -2   5   6    5.60    2.70
   2  -5  -6    7.20    2.10
   2  -5  -6    4.50    2.00
   2   5  -5   42.60    5.10
   2   5  -5   35.30    3.70
   2  -5  -5   37.50    3.50
   2  -5  -5   40.20    2.80
  -2  -5   5   35.20    3.80
  -2  -5   4    4.00    1.40
   2   5  -3  214.38    7.50
  -2   5   3  215.18    7.50
   2  -5  -3  208.38    7.40
   2  -5  -3  220.48    7.70
  -2  -5   3  204.08    7.40
   2   5  -2  163.78    5.90
  -2   5   2  167.08    5.90
   2  -5  -2  166.78    5.90
  -2  -5   2  169.08    5.90
   2  -5  -2  149.29    5.90
  -2   5   1  852.71   27.20
   2   5  -1  887.41   27.20
   2  -5  -1  797.42   27.10
  -2  -5   1  872.91   27.20
  -2   5   0  177.28    6.40
   2   5   0  190.08    6.40
  -2  -5   0  184.28    6.40
   2  -5   0  164.68    6.30
  -2   5  -1 2976.50   90.79
   2   5   1 3048.20   90.89
   2  -5   1 2764.92   90.69
  -2  -5  -1 2832.12   90.69
   2   5   2  920.81   29.60
  -2   5  -2  908.71   29.60
  -2  -5  -2  933.71   29.50
  -2  -5  -2  888.51   29.30
   2  -5   2  943.71   29.60
  -2   5  -3   57.69    4.20
  -2  -5  -3   66.79    3.80
   2  -5   3   55.89    3.50
   2  -5   3   58.59    3.60
  -2  -5  -3   62.49    3.20
   2   5   4   18.30    3.50
  -2  -5  -4   15.50    2.10
   2  -5   4   17.30    2.90
   2  -5   4   18.00    3.50
   2   5   5   32.80    3.50
  -2   5  -5   40.10    3.30
   2  -5   5   29.80    3.40
   2  -5   5   30.90    3.20
  -2  -5  -5   39.60    3.20
   2   5   6   14.90    2.90
  -2   5  -6   22.70    3.20
   2  -5   6   18.00    2.90
   2  -5   6   17.40    2.90
   2   5   7  301.27   10.80
   2  -5   7  297.37   10.60
  -2  -5  -7  254.47   10.90
   2  -5   7  292.97   10.80
   2   5   8   66.19    3.50
  -2  -5  -8   66.89    3.70
   2  -5   8   65.89    3.50
   2  -5   8   63.29    3.70
   2  -5   9    0.00    0.80
  -2  -6   9   41.60    2.40
   2   6  -8  132.19    5.90
   2  -6  -8  125.39    5.70
  -2  -6   8  125.79    5.70
   2   6  -7   11.30    3.10
  -2  -6   7   12.40    2.70
  -2  -6   7   13.20    3.20
   2  -6  -7    9.40    2.30
   2   6  -6    4.80    2.00
   2  -6  -6   -0.60    1.70
   2  -6  -6    1.10    1.70
  -2  -6   6    0.80    1.80
   2   6  -5   88.49    5.20
   2   6  -5   98.49    5.10
   2   6  -5   93.29    6.10
   2  -6  -5  103.69    4.80
   2  -6  -5  100.19    5.00
  -2  -6   5   92.89    5.00
   2   6  -4   81.89    4.70
   2   6  -4   77.19    4.60
   2  -6  -4   77.59    3.80
   2  -6  -4   76.89    4.30
   2   6  -3  298.67   10.70
  -2   6   3  309.87   10.80
  -2  -6   3  307.27   10.70
   2  -6  -3  306.47   10.60
   2  -6  -3  318.07   10.70
   2   6  -2  101.19    4.20
  -2   6   2   99.89    4.30
  -2  -6   2   98.79    4.10
   2  -6  -2   99.89    4.10
   2  -6  -2   97.69    4.10
  -2   6   1  282.17    9.50
   2   6  -1  279.87    9.50
  -2  -6   1  266.77    9.40
   2  -6  -1  256.97    9.30
  -2   6   0 1231.68   38.60
   2   6   0 1223.08   38.60
   2  -6   0 1204.18   38.60
  -2  -6   0 1190.38   38.60
  -2   6  -1  440.36   14.60
   2   6   1  430.36   14.50
   2  -6   1  436.06   14.40
  -2  -6  -1  410.06   14.40
  -2   6  -2   56.19    3.60
   2   6   2   54.69    3.50
   2  -6   2   57.49    3.50
   2  -6   2   60.69    3.30
  -2  -6  -2   55.79    3.20
  -2  -6  -2   57.19    3.00
  -2  -6  -3  929.41   30.90
  -2  -6  -3  954.60   30.50
   2  -6   3  934.31   30.50
   2  -6   3  960.90   31.00
  -2   6  -4  155.08    7.20
   2   6   4  152.28    6.90
  -2  -6  -4  166.48    6.60
   2  -6   4  153.68    6.60
   2   6   5   25.70    3.30
  -2   6  -5   26.10    3.30
  -2   6  -5   25.30    4.60
   2  -6   5   24.10    4.10
  -2  -6  -5   25.40    2.50
   2  -6   5   24.30    3.00
   2   6   6   10.10    2.90
  -2  -6  -6    2.80    1.50
   2  -6   6    5.30    1.60
   2  -6   6    5.50    1.90
   2   6   7   -0.70    1.50
   2  -6   7    0.30    1.60
   2   6   8   12.20    2.20
  -2  -6  -8   12.80    2.30
   2  -6   8   10.10    2.80
   2  -6   8   10.20    1.70
  -2  -7   9    9.20    1.40
   2   7  -8    0.70    1.80
   2  -7  -8    1.80    1.50
  -2  -7   8    0.80    1.10
   2   7  -7  140.89    6.40
  -2  -7   7  141.69    6.40
  -2  -7   7  144.19    6.20
   2  -7  -7  126.39    6.10
   2   7  -6  290.87   11.50
   2  -7  -6  323.67   11.50
  -2  -7   6  296.17   11.20
   2   7  -5  460.65   15.90
   2   7  -5  461.45   16.00
   2   7  -5  429.46   16.20
   2  -7  -5  450.25   15.70
  -2  -7   5  465.05   15.80
   2  -7  -5  439.96   15.70
   2   7  -4   63.29    4.20
   2   7  -4   56.49    4.10
   2   7  -4   61.09    5.20
   2  -7  -4   63.79    3.90
   2  -7  -4   57.89    3.30
   2   7  -3  183.48    7.70
  -2   7   3  176.08    7.60
   2  -7  -3  190.98    7.40
   2  -7  -3  199.18    7.10
  -2  -7   3  192.98    7.40
  -2   7   2  134.79    5.90
   2   7  -2  137.39    5.90
   2  -7  -2  155.08    5.80
   2  -7  -2  133.19    5.40
  -2  -7   2  139.19    5.70
  -2   7   1   29.80    2.50
   2   7   0   45.30    3.00
  -2   7   0   47.00    3.00
  -2  -7   0   45.50    2.80
   2  -7   0   46.40    2.80
   2   7   1   23.20    2.60
  -2   7  -1   21.40    2.70
  -2  -7  -1   26.30    2.30
   2  -7   1   22.60    2.30
   2  -7   2   -0.60    1.70
  -2  -7  -2    1.20    1.20
  -2  -7  -2    0.70    1.10
   2  -7   2    0.00    1.20
  -2   7  -3   34.30    3.80
   2  -7   3   38.50    3.10
   2  -7   3   45.70    4.50
  -2  -7  -3   37.90    4.40
  -2  -7  -3   34.10    3.40
   2  -7   3   38.10    3.50
   2   7   4   48.40    4.30
   2   7   4   48.80    4.30
  -2   7  -4   41.60    4.30
   2  -7   4   51.99    3.50
  -2  -7  -4   46.10    3.20
   2   7   5   38.90    3.90
  -2   7  -5   36.00    4.40
   2  -7   5   35.70    3.70
   2  -7   5   40.70    3.40
  -2  -7  -5   42.90    3.30
  -2   7  -6   39.00    7.50
   2   7   6   43.80    3.70
   2  -7   6   34.90    3.50
  -2  -7  -6   32.60    3.00
   2  -7   6   40.30    3.30
   2   7   7    3.30    1.60
  -2  -7  -7    3.10    1.60
   2  -7   7    2.60    1.30
   2  -7   7    4.40    1.50
   2   7   8   -0.60    1.70
   2  -7   8   -0.40    1.10
   2  -7   8   -1.50    1.30
  -2  -7  -8    3.50    1.50
  -2  -8   9    8.20    1.40
   2   8  -8   40.50    3.20
  -2  -8   8   39.30    2.70
   2  -8  -8   38.40    3.00
  -2  -8   8   41.20    3.70
   2   8  -7   37.40    3.40
  -2  -8   7   40.10    3.30
   2  -8  -7   31.70    2.90
  -2  -8   7   37.10    3.50
   2   8  -6    7.30    2.20
   2  -8  -6    6.40    1.80
  -2  -8   6    5.80    1.90
   2   8  -5   17.60    4.50
   2   8  -5   19.80    3.10
   2  -8  -5   17.30    2.40
  -2  -8   5   12.50    2.80
   2   8  -4   28.90    4.70
   2   8  -4   44.20    3.80
   2   8  -4   41.00    3.50
   2  -8  -4   41.40    4.60
   2  -8  -4   37.40    2.80
   2   8  -3   64.99    4.30
   2   8  -3   86.39    5.90
  -2  -8   3   72.79    4.80
   2  -8  -3   72.59    5.00
   2  -8  -3   70.09    3.60
   2  -8  -2   78.59    3.70
   2  -8  -2   74.19    4.30
  -2  -8   2   79.49    4.30
   2  -8  -1    6.70    2.30
   2  -8  -1   11.10    2.00
  -2  -8   1    9.20    2.40
   2  -8   0  127.59    5.50
   2  -8   0  110.09    5.00
  -2  -8   0  123.79    5.50
  -2  -8  -1    5.70    1.40
   2  -8   1    6.50    1.50
  -2  -8  -2  307.77   11.40
  -2  -8  -2  301.67   10.40
   2  -8   2  279.27   11.80
   2  -8   2  287.77   11.30
  -2   8  -3  534.65   18.20
   2   8   3  531.45   18.00
   2   8   3  501.05   18.30
   2  -8   3  543.35   18.10
  -2  -8  -3  545.35   17.90
  -2   8  -4    0.20    2.10
   2   8   4   -0.20    1.80
   2   8   4   -3.40    2.30
   2  -8   4   -3.00    2.50
   2  -8   4   -0.50    1.50
  -2  -8  -4   -0.10    1.40
   2   8   5   15.80    3.40
  -2   8  -5   16.20    3.80
   2  -8   5   14.90    2.70
  -2  -8  -5   23.80    2.70
   2  -8   5   20.60    3.30
   2   8   6    7.60    2.10
  -2   8  -6   12.30    3.80
   2  -8   6    0.80    1.70
  -2  -8  -6    1.50    1.40
   2  -8   6    5.00    1.50
   2   8   7    0.60    1.80
  -2  -8  -7    1.80    1.60
   2  -8   7    0.20    1.50
   2  -8   7    0.40    1.20
   2  -8   8  205.08    7.30
   2  -8   8  201.38    7.40
  -2  -8  -8  218.88    7.90
   2   9  -8    3.30    1.90
  -2  -9   8    4.20    1.20
  -2  -9   8    2.30    1.70
   2  -9  -8    3.60    1.50
   2   9  -7    0.80    1.50
  -2   9   7   -1.00    1.40
  -2  -9   7    2.00    1.40
   2  -9  -7    2.30    1.50
  -2  -9   7    0.80    1.50
   2   9  -6   52.19    3.90
   2  -9  -6   45.20    3.40
  -2  -9   6   48.50    3.60
   2   9  -5  367.06   13.60
   2   9  -5  357.36   13.80
  -2  -9   5  372.56   13.30
   2  -9  -5  380.36   13.40
   2   9  -4   50.89    4.10
   2   9  -4   61.39    5.10
   2   9  -4   57.79    4.00
   2  -9  -4   48.40    4.70
   2  -9  -4   56.29    3.50
   2   9  -3    2.50    2.30
   2   9  -3   -0.30    2.20
   2   9  -3   -0.50    1.80
   2  -9  -3    0.30    1.30
   2  -9  -3    1.20    2.20
   2   9  -2  204.88    8.00
   2   9  -2  208.98    8.40
   2   9  -2  213.38    8.30
   2  -9  -2  211.58    7.80
   2  -9  -2  215.18    9.00
  -2  -9   2  203.38    8.90
  -2  -9   1  472.45   17.20
   2  -9  -1  510.75   16.50
   2  -9  -1  490.75   17.30
   2  -9   0  435.16   15.60
  -2  -9   0  449.56   15.80
   2  -9   0  433.76   14.90
   2   9   1 1446.36   46.20
  -2   9  -2   43.60    3.50
   2   9   2   46.60    3.50
  -2  -9  -2   42.20    3.30
   2  -9   2   47.00    3.60
   2   9   3   32.30    3.30
  -2   9  -3   27.30    3.30
   2   9   3   22.20    4.40
  -2  -9  -3   32.40    2.90
   2  -9   3   34.30    3.00
   2   9   4   29.00    3.70
   2   9   4   25.10    4.00
  -2   9  -4   28.70    3.50
   2  -9   4   25.70    4.40
   2  -9   4   23.60    2.90
  -2  -9  -4   28.50    2.80
   2   9   5    2.40    2.10
   2   9   5   10.90    3.60
  -2   9  -5    0.40    2.20
  -2  -9  -5    4.60    1.70
   2  -9   5    2.50    2.10
   2  -9   5    3.00    1.60
  -2   9  -6    2.80    2.70
   2  -9   6    0.50    1.40
  -2  -9  -6    2.10    1.50
   2  -9   6    2.80    2.10
  -2  -9  -7   78.19    4.10
   2  -9   7   79.19    3.90
   2  -9   7   69.99    3.70
   2  -9   8   70.89    3.20
   2  10  -8    2.30    1.60
  -2 -10   8    3.10    1.60
  -2 -10   8    3.10    1.30
   2 -10  -8   -0.10    1.50
   2  10  -7  156.38    6.50
  -2  10   7  154.18    6.20
  -2 -10   7  150.78    6.40
   2 -10  -7  157.38    6.60
  -2 -10   7  157.08    6.30
   2  10  -6  212.88    8.50
   2 -10  -6  194.38    8.30
  -2 -10   6  211.48    8.30
   2  10  -5  702.93   24.00
   2  10  -5  707.13   24.00
  -2 -10   5  713.63   23.80
   2  10  -4  229.58   10.00
   2  10  -4  245.38    9.80
   2  10  -4  242.48    9.50
   2 -10  -4  224.78    9.50
   2 -10  -4  258.17    9.40
   2  10  -3  104.59    5.30
   2  10  -3  101.19    5.60
   2 -10  -3  102.99    4.90
   2 -10  -3  105.99    5.60
   2  10  -2  180.98    7.50
   2  10  -2  191.58    7.70
   2  10  -2  167.88    8.10
   2  10  -2  187.58    7.30
   2 -10  -2  180.18    7.50
   2 -10  -2  189.48    7.20
   2  10  -1  106.39    5.10
   2  10  -1   99.69    5.00
  -2  10   1   98.29    5.00
   2  10  -1   97.89    5.30
   2 -10  -1  106.09    4.80
   2 -10  -1  102.49    5.10
   2  10   0    8.50    2.10
   2  10   0    7.10    1.80
  -2  10   0    7.00    2.00
   2 -10   0   10.80    3.00
   2  10   1  953.20   29.90
   2  10   1  885.11   29.70
  -2  10  -1  883.31   29.90
   2 -10   1  928.11   29.80
  -2  10  -2   12.10    2.60
   2  10   2   10.80    2.60
   2 -10   2   15.50    2.90
  -2 -10  -2   11.40    2.30
   2  10   3  643.34   21.60
  -2  10  -3  637.04   21.70
  -2 -10  -3  673.43   21.50
   2 -10   3  615.64   21.60
  -2  10  -4   15.40    3.10
   2  10   4    9.90    2.80
  -2 -10  -4   17.40    2.80
   2 -10   4   14.50    2.70
   2  10   5   -2.50    1.80
  -2  10  -5    1.20    1.90
   2 -10   5   -0.40    1.40
  -2 -10  -5   -0.60    1.50
   2 -10   5   -2.90    2.10
  -2  10  -6  133.69    6.20
   2 -10   6  134.29    5.90
   2 -10   6  140.19    6.10
  -2 -10  -6  137.39    6.10
   2 -10   7   34.50    2.40
  -2 -10  -7   37.20    3.10
   2 -10   7   35.60    3.30
  -2 -11   8   47.90    2.60
   2  11  -7   -0.10    1.30
  -2  11   7    0.80    1.20
   2 -11  -7    0.20    1.50
  -2 -11   7    2.40    1.40
  -2 -11   7    2.10    1.20
  -2  11   6  204.78    8.70
   2  11  -6  205.58    8.20
  -2 -11   6  206.28    8.00
   2 -11  -6  191.08    8.10
   2  11  -5    3.30    2.50
  -2  11   5   -1.90    1.40
   2  11  -5    2.40    1.80
   2 -11  -5    0.90    1.50
  -2 -11   5    0.20    1.50
   2  11  -4  219.28    9.30
   2  11  -4  211.98    8.70
   2  11  -4  201.48    8.80
   2 -11  -4  228.38    8.70
   2 -11  -4  224.48    9.50
   2  11  -3    3.00    1.60
   2  11  -3   -2.60    2.20
   2  11  -3    1.60    2.10
   2 -11  -3    2.10    1.70
   2 -11  -3   -2.10    2.10
   2  11  -2   18.70    2.80
   2  11  -2   16.50    3.10
   2  11  -2   23.50    4.40
  -2  11   2   19.80    2.70
   2 -11  -2   21.10    3.20
   2 -11  -2   20.50    2.90
   2  11  -1  252.77    9.70
   2  11  -1  258.27    9.80
   2  11  -1  250.17    9.50
  -2  11   1  255.17    9.60
   2 -11  -1  258.27    9.60
   2  11   0  232.08    8.60
   2  11   0  208.58    8.70
  -2  11   0  213.88    8.60
   2  11   0  215.48    8.50
   2  11   1   10.40    2.00
   2  11   1   13.10    2.70
  -2  11  -1   14.70    3.60
   2 -11   1   17.60    3.40
  -2  11  -2    9.60    2.60
   2  11   2   18.80    2.70
   2 -11   2   13.80    2.90
  -2  11  -3   57.29    4.00
   2  11   3   63.79    4.00
   2 -11   3   66.49    4.00
  -2 -11  -3   62.59    4.30
  -2  11  -4  103.59    5.40
   2  11   4  101.79    5.10
   2 -11   4  100.99    5.10
  -2 -11  -4   93.19    5.40
  -2  11  -5   30.50    3.40
   2  11   5   36.00    3.30
   2 -11   5   32.10    3.00
  -2 -11  -5   29.80    3.10
  -2  11  -6   45.70    3.60
   2 -11   6   49.10    3.10
  -2 -11  -6   51.09    3.60
   2 -11   7   52.29    2.70
   2  12  -7    1.40    1.20
  -2  12   7    2.30    1.50
  -2 -12   7    3.70    1.10
  -2 -12   7    2.20    1.80
   2 -12  -7    3.60    1.70
   2  12  -6    0.00    1.40
  -2  12   6    2.30    1.10
   2 -12  -6    1.20    1.50
  -2 -12   6    1.40    1.70
  -2 -12   6    1.10    1.20
  -2  12   5    1.10    1.30
   2  12  -5    6.00    2.40
   2  12  -5    1.00    1.60
  -2 -12   5    0.30    1.50
   2 -12  -5    1.30    1.60
  -2  12   4    1.00    1.50
   2  12  -4    1.70    2.00
   2  12  -4    0.10    1.60
   2  12  -4   -2.30    2.30
  -2 -12   4   -1.60    1.60
   2 -12  -4    0.30    1.60
   2  12  -3  213.38    8.70
   2  12  -3  205.38    8.90
  -2  12   3  212.78    8.50
   2 -12  -3  229.18    8.60
  -2  12   2   48.60    3.40
   2  12  -2   51.29    3.70
   2  12  -2   48.20    4.00
   2  12  -2   53.29    6.30
   2 -12  -2   51.19    3.90
   2  12  -1   10.80    2.20
   2  12  -1   11.60    2.70
  -2  12   1   10.60    2.70
   2  12  -1   14.30    2.80
  -2  12   0    2.00    1.70
   2  12   0    0.50    1.50
   2  12   0   -1.00    2.20
   2  12   0    1.60    1.90
  -2  12  -1   33.10    3.90
  -2  12  -1   34.00    3.10
   2  12   1   30.70    3.90
   2  12   1   31.00    3.20
   2 -12   1   37.70    3.60
   2  12   2    2.00    1.60
  -2  12  -2    1.70    1.70
   2 -12   2    1.10    1.50
   2  12   3    8.30    2.60
  -2  12  -3    5.50    1.90
   2 -12   3    4.00    1.80
  -2  12  -4   -0.80    1.50
   2  12   4    1.40    1.50
   2 -12   4    2.50    1.50
  -2 -12  -4    2.20    2.40
   2  12   5   25.40    3.00
  -2  12  -5   26.60    2.80
  -2 -12  -5   24.20    3.40
   2 -12   5   29.00    3.80
  -2  12  -6   41.70    3.20
   2 -12   6   43.40    2.70
  -2 -12  -6   32.90    3.70
   2 -12   7    6.30    1.40
   2  13  -7    9.90    1.70
  -2  13   7   13.60    2.10
  -2 -13   7   11.50    1.60
   2  13  -6   21.80    2.60
  -2  13   6   21.10    2.20
  -2 -13   6   23.40    2.30
  -2 -13   6   26.00    2.90
   2 -13  -6   25.40    3.00
   2  13  -5   58.99    4.70
  -2  13   5   52.49    3.80
   2 -13  -5   55.29    3.80
  -2 -13   5   49.50    4.50
   2  13  -4   42.50    4.20
  -2  13   4   31.70    2.90
   2  13  -4   36.50    3.30
  -2 -13   4   36.10    3.20
   2 -13  -4   30.70    3.40
   2  13  -3  209.18    8.40
  -2  13   3  190.78    7.90
   2  13  -3  177.28    8.10
   2  13  -3  196.08    8.00
   2 -13  -3  186.28    8.00
   2  13  -2   66.79    4.30
  -2  13   2   65.89    4.00
   2  13  -2   62.89    4.30
   2 -13  -2   65.39    4.70
   2  13  -1   11.80    2.80
   2  13  -1   12.60    2.70
  -2  13   1   13.50    2.60
   2  13   0   95.39    5.40
  -2  13   0   99.19    5.20
   2  13   0   98.79    5.20
   2  13   0  103.09    5.10
   2  13   1   36.00    4.00
  -2  13  -1   40.50    3.40
  -2  13  -1   40.50    4.00
   2  13   1   41.20    3.40
   2 -13   1   44.50    4.00
  -2  13  -2    2.40    2.80
   2  13   2    7.80    2.50
  -2  13  -2    3.60    1.70
   2 -13   2    1.90    1.70
   2  13   3   43.50    3.40
  -2  13  -3   44.20    3.40
   2 -13   3   41.00    3.40
   2  13   4   -0.70    1.40
  -2  13  -4    1.60    1.50
   2 -13   4   -2.20    1.30
  -2  13  -5    1.90    1.50
   2  13   5    5.90    1.70
   2 -13   5    7.40    1.90
  -2  13  -6   11.90    2.90
   2 -13   6   10.20    1.70
   2  14  -7    0.00    1.10
  -2 -14   7    2.00    1.00
  -2  14   6    0.20    1.00
   2  14  -6   -0.10    1.00
  -2 -14   6    1.20    1.00
   2  14  -5   86.49    4.40
  -2  14   5   83.69    4.20
  -2 -14   5   85.79    4.20
   2 -14  -5   83.49    4.80
   2  14  -4  149.39    7.30
   2  14  -4  169.38    7.10
  -2  14   4  168.58    6.90
   2 -14  -4  156.88    7.20
  -2 -14   4  174.58    7.00
   2  14  -3   76.29    4.80
   2  14  -3   72.49    4.40
  -2  14   3   78.39    4.30
   2  14  -2    9.30    2.70
  -2  14   2   15.50    2.60
   2  14  -2   15.40    3.00
   2  14  -1    2.80    1.60
  -2  14   1    1.40    1.50
   2  14  -1    0.80    1.80
   2  14   0   84.79    4.90
  -2  14   0   83.89    4.70
  -2  14   0   91.89    4.90
   2  14   0   86.89    4.90
  -2  14  -1  120.79    6.10
  -2  14  -1  115.39    5.70
   2  14   1  123.89    5.90
   2 -14   1  130.79    6.00
   2  14   2   12.20    2.50
  -2  14  -2    5.30    2.70
  -2  14  -2    5.50    1.90
   2 -14   2    6.60    1.90
  -2  14  -3  102.09    5.30
   2  14   3  101.79    5.00
   2 -14   3  109.59    5.10
  -2  14  -4    4.90    1.60
   2  14   4    7.10    2.20
   2 -14   4    8.70    2.00
   2  14   5    9.20    1.70
  -2  14  -5   12.20    2.10
   2 -14   5   10.70    1.90
  -2  14  -6    0.10    1.60
   2 -14   6    2.80    1.10
   2  15  -6    0.20    1.10
  -2 -15   6   -0.20    1.10
  -2  15   5  128.99    5.10
   2  15  -5  119.29    5.20
  -2 -15   5  116.79    5.30
   2  15  -4   25.90    2.70
   2  15  -4   28.90    3.40
  -2  15   4   27.70    2.50
  -2 -15   4   29.50    2.60
   2  15  -3    3.70    1.50
  -2  15   3    0.90    2.10
  -2  15   3    4.50    1.40
  -2 -15   3    3.90    1.50
   2  15  -2   82.39    4.60
  -2  15   2   83.49    4.40
  -2  15   2   74.29    4.40
  -2  15   1   11.80    2.20
   2  15  -1   10.00    3.00
   2  15  -1   18.00    2.90
  -2  15   1   19.20    2.60
  -2  15   0    1.80    1.60
   2  15   0   -0.70    2.20
   2  15   0   -1.30    1.40
  -2  15   0    1.70    1.60
  -2  15  -1  210.28    8.40
  -2  15  -1  216.78    8.50
   2  15   1  213.08    8.50
   2 -15   1  195.78    8.30
   2  15   2    4.00    1.50
  -2  15  -2   10.50    2.30
   2 -15   2    7.20    1.90
   2  15   3   25.30    2.50
  -2  15  -3   19.50    2.50
   2 -15   3   24.10    2.60
  -2  15  -4   11.70    2.00
   2  15   4   15.30    2.20
   2 -15   4   11.70    1.90
   2  15   5   49.60    3.10
  -2  15  -5   52.09    2.90
   2 -15   5   47.10    2.70
   2  16  -5    1.40    1.10
  -2  16   5    0.60    0.90
  -2 -16   5   -0.20    0.90
  -2  16   4   18.40    2.00
   2  16  -4   17.30    2.20
   2  16  -4   20.40    3.20
  -2 -16   4   17.30    2.10
   2  16  -3   11.10    2.70
   2  16  -3   12.30    2.20
  -2  16   3   11.50    1.90
  -2 -16   3   12.00    2.10
   2  16  -2   56.19    3.70
   2  16  -2   59.99    3.70
  -2  16   2   57.59    3.50
  -2  16   2   57.09    3.60
  -2 -16   2   53.99    3.50
  -2  16   1    4.60    1.60
   2  16  -1    3.80    1.60
   2  16  -1    3.70    1.70
  -2  16   1    3.50    2.00
   2  16   0   19.90    3.40
  -2  16   0   27.80    4.10
   2  16   0   28.00    2.90
   2  16   1   16.60    3.80
  -2  16  -1   18.10    2.70
  -2  16  -1   16.40    3.00
  -2  16  -2   95.99    4.70
   2  16   2   90.49    4.60
   2 -16   2   97.49    4.60
   2  16   3   28.10    2.50
  -2  16  -3   31.40    2.60
   2 -16   3   33.40    2.60
  -2  16  -4   19.20    1.90
   2  16   4   16.60    2.00
   2 -16   4   17.10    1.90
  -2  16  -5    7.30    1.70
   2 -16   5    6.30    1.50
   2  17  -5   34.60    2.10
  -2  17   5   33.40    2.00
  -2 -17   5   32.50    2.00
   2  17  -4    1.30    1.00
  -2  17   4    0.10    0.90
  -2 -17   4   -1.00    1.00
  -2  17   3    0.60    1.30
   2  17  -3    2.30    1.20
   2  17  -3    0.60    1.60
  -2 -17   3    2.40    1.20
   2  17  -2    4.10    1.50
  -2  17   2    8.40    1.80
  -2  17   2    7.10    1.90
   2  17  -2   11.50    2.20
  -2 -17   2    8.70    2.10
  -2  17   1    5.00    1.50
  -2  17   1    2.60    1.30
   2  17  -1    4.30    1.80
   2  17  -1    2.60    1.20
  -2 -17   1    0.70    1.60
  -2  17   0   17.60    2.60
   2  17   0   20.20    2.40
  -2  17   0   20.90    2.40
  -2  17  -1   12.10    2.80
   2  17   1   15.60    2.10
  -2  17  -1   15.10    2.10
   2  17   2    7.80    1.80
  -2  17  -2    8.20    1.80
   2 -17   2   14.60    2.70
  -2  17  -3   22.80    2.10
   2  17   3   21.10    2.00
   2 -17   3   16.90    2.50
   2  17   4   41.90    2.50
  -2  17  -4   43.50    2.40
   2 -17   4   38.40    2.40
  -2  18   4    1.00    1.00
   2  18  -4    1.40    1.10
  -2 -18   4   -0.20    1.00
   2  18  -3    5.30    1.60
   2  18  -3    3.70    1.90
  -2  18   3    2.60    1.00
  -2 -18   3    2.90    1.20
  -2  18   2    3.20    1.10
   2  18  -2    2.90    1.40
   2  18  -2    0.80    2.30
  -2 -18   2    4.40    1.50
  -2  18   1   25.10    2.30
   2  18  -1   26.90    2.40
  -2  18   1   30.20    2.50
   2  18  -1   23.80    2.80
  -2  18   0   -0.70    1.40
   2  18   0    1.30    1.20
  -2  18   0    1.20    1.30
  -2  18  -1   -0.10    1.10
   2  18   1   -0.40    1.00
  -2  18  -2    2.70    1.10
   2  18   2    3.40    1.10
   2  18   3   50.09    2.60
  -2  18  -3   46.00    2.50
   2  19  -2    0.90    1.50
  -2  19   2    5.00    1.60
   2  19  -1    1.90    1.20
  -2  19   1    2.60    1.30
  -2  19   0    1.10    1.80
   2  19   0   -0.70    0.90
  -2  19   0    1.30    1.30
   2  19   1   49.99    2.60
  -2  19  -1   50.19    2.60
   2  19   2   41.90    2.30
  -2  19  -2   45.10    2.40
  -3   0   9    1.00    1.20
  -3   0   8    2.50    1.50
   3   0  -8    3.70    2.20
   3   0  -7    5.60    2.60
  -3   0   7    0.20    1.80
   3   0  -7   -3.70    2.20
   3   0  -7    3.40    1.80
   3   0  -6  123.89    6.40
   3   0  -6  125.29    5.60
   3   0  -6  136.59    6.50
   3   0  -5    0.00    1.10
   3   0  -4 1524.15   48.10
  -3   0   2 2280.37   71.09
  -3   0   1   11.90    0.80
  -3   0   0   11.60    0.90
  -3   0  -2  156.48    5.80
  -3   0  -2  160.28    5.90
  -3   0  -3    0.40    0.80
  -3   0  -3    0.70    1.00
  -3   0  -4  535.65   18.30
   3   0   5   -0.10    1.70
   3   0   5   -1.60    2.00
  -3   0  -5    1.50    1.30
   3   0   6 1012.10   33.90
  -3   0  -6 1053.89   33.90
   3   0   6 1025.40   33.60
   3   0   7    2.00    1.50
  -3   0  -7    1.50    1.50
  -3   0  -8   37.70    3.20
   3   0   8   33.30    2.50
   3   0   9   -0.30    0.80
  -3   1   9   21.20    2.40
  -3  -1   9   22.60    2.30
  -3   1   8   45.90    3.50
  -3  -1   8   44.30    3.50
   3  -1  -8   42.80    3.60
   3   1  -7   14.80    3.00
  -3   1   7   16.60    3.00
   3   1  -7   13.80    3.60
   3   1  -7   15.90    3.00
  -3  -1   7    8.90    2.90
   3  -1  -7   11.70    2.60
   3  -1  -7   14.20    4.00
   3  -1  -7   17.20    3.70
   3   1  -6   53.09    4.60
   3   1  -6   57.49    4.30
  -3   1   6   50.99    4.10
   3   1  -6   54.89    3.50
   3  -1  -6   46.10    4.60
   3  -1  -6   48.60    3.30
   3  -1  -6   48.50    4.40
   3   1  -5   42.60    2.80
   3  -1  -5   48.00    2.80
   3   1  -4  574.34   19.00
   3  -1  -4  591.84   19.10
  -3   1   2  171.08    5.50
  -3  -1   2  178.38    5.60
  -3  -1   2  164.38    5.50
  -3   1   1   17.80    1.00
  -3  -1   1   17.90    0.90
   3  -1  -1   19.50    1.00
  -3   1   0 1097.49   35.60
  -3  -1   0 1137.19   35.60
   3  -1   0 1167.38   35.60
  -3   1  -1 1410.26   43.00
  -3  -1  -1 1284.57   42.90
  -3  -1  -1 1405.16   43.00
  -3   1  -2 1513.75   47.60
  -3  -1  -2 1525.75   47.70
  -3  -1  -2 1488.85   47.50
  -3   1  -3  234.18    8.60
  -3  -1  -3  221.98    8.30
  -3  -1  -3  234.68    8.60
   3   1   4    2.30    1.90
  -3   1  -4    3.10    1.60
   3  -1   4    2.10    1.90
  -3  -1  -4    4.10    1.60
  -3  -1  -4    3.30    1.30
   3   1   5    6.20    2.40
   3   1   5    5.30    1.90
  -3   1  -5    6.70    2.10
  -3  -1  -5    8.70    2.00
   3  -1   5   11.80    2.70
   3  -1   5    4.90    2.10
   3   1   6  531.45   18.90
   3   1   6  523.95   18.60
  -3   1  -6  580.44   19.00
   3  -1   6  542.85   18.70
   3  -1   6  529.95   18.90
  -3  -1  -6  562.84   18.90
  -3   1  -7  196.88    8.20
   3   1   7  205.88    8.30
   3  -1   7  212.28    8.30
  -3  -1  -7  191.68    8.20
   3  -1   7  213.58    8.40
  -3   1  -8    9.00    2.20
   3   1   8   11.20    1.90
   3  -1   8   12.80    1.90
  -3  -1  -8    9.20    2.40
   3   1   9    5.30    1.30
   3  -1   9    4.60    1.30
  -3   2   9  124.99    5.30
  -3  -2   9  124.49    5.30
   3  -2  -9  126.49    6.20
  -3   2   8    4.80    1.90
   3   2  -8    3.50    2.50
  -3  -2   8    3.50    1.60
   3  -2  -8    8.50    2.50
   3   2  -7   11.70    3.00
  -3   2   7    7.20    2.20
   3   2  -7    8.90    2.50
  -3  -2   7    9.40    2.80
   3  -2  -7   15.30    3.50
   3   2  -6  197.18    8.50
   3   2  -6  215.88    8.20
  -3   2   6  213.28    8.70
   3   2  -6  210.18    8.90
   3  -2  -6  208.88    8.80
   3  -2  -6  203.68    8.60
   3  -2  -6  217.88    8.20
   3   2  -5  158.28    6.20
   3   2  -5  152.48    7.00
   3  -2  -5  158.88    7.00
   3  -2  -5  165.08    6.30
   3  -2  -4  468.15   15.50
   3  -2  -3   58.29    2.80
   3   2  -2 1308.67   40.90
  -3   2   2 1375.26   40.90
  -3  -2   2 1273.97   40.90
   3  -2  -2 1288.37   40.90
   3   2  -1   73.49    2.60
  -3   2   1   71.69    2.70
   3  -2  -1   68.09    2.70
  -3  -2   1   70.99    2.60
  -3   2   0    7.00    0.90
  -3  -2   0    5.20    0.70
   3  -2   0    6.10    0.80
  -3   2  -1 2110.39   60.99
  -3  -2  -1 1817.72   60.79
   3  -2   1 1908.31   60.89
  -3   2  -2  640.94   20.00
   3  -2   2  583.74   19.90
  -3  -2  -2  616.44   19.90
  -3   2  -3  550.94   19.30
   3  -2   3  612.24   19.40
  -3  -2  -3  578.04   19.20
  -3  -2  -3  586.64   19.50
   3   2   4  388.36   13.60
  -3   2  -4  394.86   13.80
  -3  -2  -4  371.16   13.70
   3  -2   4  374.46   13.50
  -3  -2  -4  394.06   13.40
   3   2   5  220.38    8.70
  -3   2  -5  221.28    8.50
   3   2   5  206.28    8.80
  -3  -2  -5  220.98    8.60
   3  -2   5  216.58    8.60
  -3   2  -6  250.37    9.60
   3   2   6  243.98    9.70
   3  -2   6  244.48    9.70
   3  -2   6  235.08    9.50
  -3  -2  -6  258.17    9.70
  -3   2  -7    9.50    2.60
   3   2   7    6.10    1.90
   3  -2   7    8.40    1.90
   3  -2   7    9.00    2.40
  -3  -2  -7   15.20    2.40
   3   2   8    0.70    1.00
  -3   2  -8   -0.50    2.20
  -3  -2  -8    0.70    1.50
   3  -2   8    0.30    1.10
   3   2   9   48.90    2.40
   3  -3  -9    0.10    2.20
  -3  -3   9    2.70    1.10
  -3   3   8   93.19    4.90
   3   3  -8   87.29    5.20
   3  -3  -8   87.69    4.70
  -3  -3   8   95.39    4.80
   3   3  -7   87.39    5.10
  -3   3   7   89.79    5.10
   3  -3  -7   85.09    5.00
   3  -3  -7   86.99    4.70
   3   3  -6   -1.90    2.00
  -3   3   6    3.40    2.50
   3   3  -6   -2.90    2.30
   3  -3  -6   -0.20    2.60
   3  -3  -6    2.40    2.00
   3  -3  -6   -0.40    1.30
   3   3  -5  442.46   16.30
   3   3  -5  470.25   16.00
   3   3  -5  467.15   16.10
   3  -3  -5  471.85   15.70
   3  -3  -5  453.15   16.00
   3  -3  -4  304.27   10.60
  -3   3   3  642.04   19.50
   3   3  -3  645.64   19.50
  -3  -3   3  600.34   19.50
   3  -3  -3  617.04   19.50
   3  -3  -3  592.44   20.00
  -3   3   2 1852.91   57.19
   3   3  -2 1892.91   57.19
  -3  -3   2 1771.52   57.19
   3  -3  -2 1824.02   57.19
   3   3  -1 1738.23   54.69
  -3   3   1 1803.62   54.79
  -3  -3   1 1735.13   54.89
   3  -3  -1 1732.53   54.69
   3   3   0 2127.19   63.49
  -3   3   0 2105.29   63.49
  -3  -3   0 1907.01   63.29
   3  -3   0 1975.70   63.39
  -3   3  -1  382.36   13.10
  -3  -3  -1  438.46   13.70
   3  -3   1  373.76   13.10
  -3   3  -2 1019.40   31.40
   3  -3   2  975.60   31.30
  -3  -3  -2  984.20   31.30
   3  -3   2  932.31   31.20
  -3   3  -3  222.28    8.80
   3  -3   3  238.28    8.60
  -3  -3  -3  235.58    8.50
  -3  -3  -3  237.08    9.00
  -3  -3  -3  236.48    8.60
   3   3   4  618.64   21.00
   3  -3   4  627.14   20.90
   3  -3   4  628.04   21.00
  -3  -3  -4  622.94   21.30
  -3  -3  -4  627.34   20.80
   3   3   5  190.08    8.60
  -3   3  -5  216.28    8.30
   3   3   5  209.48    8.50
   3  -3   5  215.38    8.60
   3  -3   5  216.18    8.40
  -3  -3  -5  209.98    8.30
   3   3   6   88.79    4.90
  -3   3  -6   90.29    5.00
   3  -3   6   89.79    4.90
   3  -3   6   86.29    4.80
  -3  -3  -6   80.59    5.60
   3   3   7    8.10    2.30
  -3   3  -7   10.00    2.80
  -3  -3  -7    4.20    1.60
   3  -3   7    8.70    2.60
   3   3   8   31.60    2.50
  -3  -3  -8   30.80    2.80
   3  -3   8   32.60    2.50
  -3  -4   9   61.59    3.20
   3  -4  -9   58.19    3.80
  -3   4   8   19.70    3.40
   3   4  -8   22.50    3.20
  -3  -4   8   19.70    3.20
   3  -4  -8   21.60    2.60
  -3   4   7   17.20    3.80
   3   4  -7   21.80    3.20
   3  -4  -7   24.10    2.80
   3  -4  -7   28.00    3.30
   3   4  -6   11.90    2.70
   3   4  -6   14.80    3.50
  -3   4   6   15.30    3.20
   3  -4  -6   11.80    3.10
  -3  -4   6   24.00    4.80
   3  -4  -6   14.10    4.10
   3  -4  -6   16.00    2.30
   3   4  -5  346.07   12.50
   3   4  -5  349.57   12.40
   3   4  -5  347.47   12.80
   3  -4  -5  328.87   12.50
   3  -4  -5  356.66   12.10
   3  -4  -5  336.87   12.30
  -3  -4   5  324.07   12.50
   3  -4  -4 1158.28   37.00
  -3   4   3  379.76   12.50
   3   4  -3  391.76   12.50
   3  -4  -3  389.26   12.50
   3  -4  -3  375.96   12.90
  -3  -4   3  382.96   12.50
  -3   4   2  737.33   23.20
   3   4  -2  732.33   23.20
  -3  -4   2  730.93   23.20
   3  -4  -2  719.93   23.20
   3   4  -1 1741.03   54.59
  -3   4   1 1731.93   54.59
  -3  -4   1 1748.33   54.59
   3  -4  -1 1745.53   54.89
  -3   4   0  702.53   22.00
   3   4   0  689.53   22.00
  -3  -4   0  681.23   22.40
   3  -4   0  668.33   22.20
  -3   4  -1   93.09    3.90
   3   4   1   91.69    3.80
   3  -4   1   91.79    3.80
  -3  -4  -1   88.29    3.70
  -3   4  -2   75.99    3.80
  -3  -4  -2   73.29    3.50
   3  -4   2   78.29    3.60
  -3  -4  -2   77.99    3.60
   3  -4   2   73.99    3.60
   3  -4   3  205.58    7.80
  -3  -4  -3  209.48    7.70
  -3  -4  -3  210.28    8.00
   3  -4   3  198.48    8.10
   3   4   4  277.17   10.20
   3  -4   4  263.67   10.20
   3  -4   4  270.57   10.00
  -3  -4  -4  274.47   10.00
  -3  -4  -4  265.57   11.40
  -3   4  -5  124.39    5.70
   3   4   5  121.39    5.90
   3  -4   5  127.69    6.00
   3  -4   5  116.99    5.70
  -3  -4  -5  122.89    5.60
  -3   4  -6   51.39    3.80
   3   4   6   47.00    3.70
  -3  -4  -6   50.69    3.60
   3  -4   6   44.90    3.70
   3  -4   6   49.90    3.70
   3   4   7    7.40    2.20
  -3   4  -7    4.90    2.20
   3  -4   7    5.60    1.50
  -3  -4  -7    3.80    1.60
   3   4   8    3.30    1.10
   3  -4   8    3.50    1.70
  -3  -4  -8    3.40    1.50
   3  -5  -9    5.70    1.90
  -3  -5   9    4.60    1.50
   3   5  -8   85.99    4.50
   3  -5  -8   80.99    4.30
  -3  -5   8   78.19    4.30
   3   5  -7   29.60    3.60
   3  -5  -7   26.20    2.80
   3  -5  -7   27.80    3.30
   3   5  -6    5.90    2.70
   3   5  -6    2.90    1.90
  -3  -5   6    1.10    2.30
   3  -5  -6    0.80    1.70
   3  -5  -6    2.70    1.40
   3   5  -5   49.10    4.60
   3   5  -5   54.09    3.80
   3   5  -5   50.89    3.90
   3  -5  -5   51.89    3.20
  -3  -5   5   48.70    4.30
   3  -5  -5   45.50    4.70
   3  -5  -5   52.29    3.90
   3  -5  -4   60.29    3.20
   3   5  -3  189.68    6.70
  -3   5   3  179.58    6.60
   3  -5  -3  187.88    6.60
   3  -5  -3  184.88    6.80
  -3  -5   3  184.38    6.60
  -3   5   2 1862.61   58.49
   3   5  -2 1934.11   58.59
  -3  -5   2 1859.91   58.49
   3  -5  -2 1837.22   58.49
   3  -5  -2 1835.22   58.49
  -3   5   1 1286.77   39.70
   3   5  -1 1279.57   39.70
  -3  -5   1 1227.38   39.70
   3  -5  -1 1225.38   39.70
  -3   5   0  219.08    7.70
   3   5   0  200.88    7.60
   3  -5   0  221.38    7.60
  -3  -5   0  218.08    7.60
   3   5   1  704.23   22.70
  -3   5  -1  698.33   22.70
  -3  -5  -1  694.63   22.60
   3  -5   1  682.83   22.60
  -3   5  -2 1491.45   49.20
   3  -5   2 1512.45   48.90
  -3  -5  -2 1529.75   48.80
   3  -5   2 1597.14   49.30
  -3  -5  -2 1603.34   49.20
  -3  -5  -3  410.46   14.40
   3  -5   3  421.46   14.60
  -3  -5  -3  402.56   13.90
   3  -5   3  395.56   14.00
   3   5   4  343.57   12.40
  -3  -5  -4  336.57   12.10
   3  -5   4  343.07   12.50
   3  -5   4  336.87   12.20
   3   5   5   39.60    3.50
  -3   5  -5   43.50    3.50
   3  -5   5   43.00    3.70
   3  -5   5   44.70    3.50
  -3  -5  -5   45.60    3.20
  -3   5  -6   -1.40    2.00
   3   5   6   -2.90    1.40
   3  -5   6    2.00    1.60
   3  -5   6    0.90    1.50
  -3  -5  -6    0.10    1.30
   3   5   7  100.99    4.90
  -3  -5  -7   98.19    5.00
   3  -5   7  104.99    4.90
   3  -5   7   99.79    4.80
   3   5   8   97.09    4.30
  -3  -5  -8   98.89    4.60
   3  -5   8  103.59    4.40
   3  -5   8   98.39    4.40
  -3  -6   9   28.80    2.00
   3   6  -8   39.00    3.30
   3  -6  -8   38.00    3.10
  -3  -6   8   34.20    2.90
   3   6  -7   29.50    3.30
   3  -6  -7   26.80    3.20
  -3  -6   7   37.30    3.90
   3   6  -6   13.70    4.30
   3   6  -6   19.40    3.20
   3  -6  -6   22.00    3.10
  -3  -6   6   20.60    3.40
   3  -6  -6   21.70    2.60
   3   6  -5   51.49    4.00
   3   6  -5   44.50    4.50
   3   6  -5   53.79    3.80
   3  -6  -5   59.89    4.60
   3  -6  -5   51.39    3.20
  -3  -6   5   47.80    4.10
   3  -6  -5   53.19    3.70
   3   6  -4    2.70    1.80
   3   6  -4    2.70    1.90
   3  -6  -4    2.20    1.70
   3  -6  -4    1.80    1.10
  -3   6   3   71.99    3.80
   3   6  -3   73.89    3.90
   3  -6  -3   75.29    3.70
   3  -6  -3   79.59    3.60
  -3  -6   3   80.49    3.70
   3   6  -2  261.57    9.40
  -3   6   2  263.37    9.40
   3  -6  -2  276.77    9.50
   3  -6  -2  269.47    9.30
  -3  -6   2  269.97    9.40
  -3   6   1  527.05   16.80
   3   6  -1  534.45   16.80
   3  -6  -1  513.35   16.60
   3  -6  -1  488.15   16.70
  -3  -6   1  458.25   17.00
   3   6   0 1884.01   59.29
  -3   6   0 1810.12   59.29
   3  -6   0 1836.22   59.19
   3  -6   0 1941.71   59.09
  -3  -6   0 1918.11   59.29
   3   6   1  232.48    9.10
  -3   6  -1  244.18    9.30
   3  -6   1  265.17    9.20
   3  -6   1  244.68    8.80
  -3  -6  -1  266.67    9.10
  -3  -6  -2  663.93   21.30
   3  -6   2  616.84   20.90
   3  -6   2  636.04   21.40
  -3  -6  -2  631.94   20.80
   3  -6   3    4.90    1.90
   3  -6   3    0.50    1.80
  -3  -6  -3    1.90    1.70
   3  -6   3    2.50    1.70
   3   6   4   99.69    5.30
  -3   6  -4   89.89    5.90
  -3  -6  -4   98.09    4.80
   3  -6   4  104.29    5.50
   3  -6   4  101.59    5.00
  -3   6  -5   60.09    4.30
   3   6   5   69.99    4.40
  -3  -6  -5   73.69    4.20
   3  -6   5   71.79    4.50
   3  -6   5   72.19    4.30
  -3   6  -6    8.10    2.40
   3   6   6    8.90    2.70
   3  -6   6    8.80    2.80
  -3  -6  -6    7.70    2.30
   3  -6   6    6.60    1.80
   3   6   7   81.09    4.30
   3  -6   7   80.09    4.20
   3  -6   7   87.29    4.20
   3   6   8   42.30    3.10
   3  -6   8   39.60    2.70
  -3  -6  -8   38.40    2.90
   3  -6   8   37.90    2.50
  -3  -7   9    8.40    1.70
   3   7  -8   41.00    3.20
   3  -7  -8   39.10    3.00
  -3  -7   8   38.60    2.90
   3   7  -7  106.29    5.50
  -3  -7   7  117.59    5.50
   3  -7  -7   99.59    5.20
   3   7  -6  199.18    8.80
   3   7  -6  200.48    8.40
  -3  -7   6  196.78    8.20
   3  -7  -6  211.38    8.30
   3   7  -5  137.79    6.70
   3   7  -5  130.79    6.20
   3   7  -5  130.59    6.10
  -3  -7   5  130.79    6.10
   3  -7  -5  139.29    5.90
   3  -7  -5  128.59    6.00
   3  -7  -5  123.79    6.30
   3   7  -4  153.08    7.10
   3   7  -4  147.19    6.60
   3   7  -4  151.88    6.50
   3  -7  -4  148.09    6.00
   3  -7  -4  136.79    6.60
   3  -7  -4  144.19    6.30
  -3   7   3   13.20    3.40
   3   7  -3   14.90    3.40
  -3  -7   3   17.40    2.70
   3  -7  -3   14.40    1.80
   3  -7  -3   14.70    2.80
  -3   7   2   21.00    2.90
   3   7  -2   19.10    2.70
  -3  -7   2   21.80    2.40
   3  -7  -2   18.30    2.30
   3  -7  -2   19.80    2.00
   3   7  -1   -0.70    1.00
  -3   7   1    1.60    1.00
   3  -7  -1    1.70    1.10
   3  -7  -1    1.90    0.80
  -3  -7   1    0.80    0.80
   3   7   0  633.14   22.20
  -3   7   0  650.43   22.20
  -3  -7   0  663.73   22.00
   3  -7   0  682.13   21.70
   3  -7   0  696.63   22.00
   3  -7   1  353.96   12.80
   3  -7   1  380.26   13.30
  -3  -7  -1  392.26   13.30
   3  -7   2  377.66   13.30
  -3  -7  -2  381.66   13.10
   3  -7   2  387.86   14.00
  -3  -7  -2  394.66   13.90
  -3   7  -3   96.19    5.50
   3   7   3  102.59    5.50
  -3  -7  -3  104.79    4.70
   3  -7   3  105.49    5.20
   3  -7   3   99.59    5.00
   3   7   4    5.50    2.10
  -3   7  -4    4.80    2.70
   3  -7   4    6.90    2.60
   3  -7   4    4.00    1.60
  -3  -7  -4    5.90    1.70
   3   7   5   36.20    3.50
  -3   7  -5   24.80    3.90
  -3   7  -5   34.80    4.70
   3  -7   5   37.40    3.70
  -3  -7  -5   41.20    3.20
   3  -7   5   32.50    3.10
   3   7   6   -3.00    1.50
  -3  -7  -6    1.50    1.50
   3  -7   6   -1.60    1.60
   3  -7   6    0.80    1.50
   3   7   7  120.59    5.30
  -3  -7  -7  119.69    5.50
   3  -7   7  124.39    5.30
   3  -7   7  115.89    5.10
   3   7   8   51.29    3.00
   3  -7   8   52.79    2.90
  -3  -7  -8   49.40    3.20
   3  -7   8   53.29    2.80
  -3  -8   9   39.00    2.20
   3   8  -8    1.90    1.50
  -3   8   8    4.20    1.60
  -3  -8   8    3.20    1.30
   3   8  -7   13.30    2.60
   3  -8  -7   11.30    2.40
  -3  -8   7   13.70    3.60
   3   8  -6  211.88    8.80
   3   8  -6  214.58    9.20
  -3  -8   6  217.38    8.50
   3  -8  -6  207.88    8.50
   3   8  -5   98.09    5.90
   3   8  -5   89.09    5.00
   3   8  -5   92.29    5.00
   3  -8  -5   85.49    5.30
  -3  -8   5   96.19    5.10
   3  -8  -5  104.09    4.90
   3   8  -4  160.28    6.90
   3   8  -4  164.48    6.90
   3   8  -4  151.48    7.20
   3  -8  -4  151.78    7.00
   3  -8  -4  157.98    6.70
   3  -8  -4  156.38    6.50
   3   8  -3  102.49    5.50
   3   8  -3  103.59    5.20
   3   8  -3  104.09    4.80
   3   8  -3   96.99    5.40
   3  -8  -3   96.59    5.20
   3  -8  -3   96.79    5.80
   3  -8  -3  100.39    4.60
   3  -8  -3  100.19    4.90
  -3  -8   3   99.69    5.90
   3  -8  -2  268.07    9.50
  -3  -8   2  271.67   10.10
   3  -8  -2  256.37   10.00
   3  -8  -1   48.70    2.90
  -3  -8   1   48.50    3.50
   3  -8  -1   49.30    3.40
  -3  -8   0   23.10    2.90
   3  -8   0   23.70    2.40
   3  -8   0   23.40    3.10
   3  -8   1  604.14   20.60
   3  -8   1  575.54   19.80
  -3  -8  -1  623.24   20.60
   3   8   2    2.50    2.10
   3  -8   2    0.80    1.70
  -3  -8  -2    3.90    1.70
   3  -8   2    3.60    2.00
   3   8   3  363.86   13.40
   3   8   3  363.66   13.30
  -3   8  -3  366.66   13.40
   3  -8   3  369.16   13.30
  -3  -8  -3  385.76   13.10
   3  -8   3  391.46   13.30
  -3   8  -4    7.00    2.40
   3   8   4    4.10    2.20
   3  -8   4    2.10    1.70
  -3  -8  -4    3.30    1.60
   3  -8   4   -0.20    2.50
   3   8   5   12.90    3.20
  -3   8  -5   14.50    2.90
   3  -8   5   21.50    3.40
   3  -8   5   21.10    2.80
  -3  -8  -5   16.90    3.80
   3   8   6   66.49    4.10
   3  -8   6   67.89    4.20
   3  -8   6   66.69    3.90
  -3  -8  -6   60.29    4.00
   3   8   7    2.70    1.50
  -3  -8  -7    2.70    1.70
   3  -8   7    1.20    1.40
   3  -8   7    1.80    1.20
   3  -8   8   -1.50    1.30
  -3   9   8    1.10    1.60
   3   9  -8    4.10    1.50
   3  -9  -8    2.00    1.50
  -3  -9   8    1.70    1.10
   3   9  -7   82.19    4.40
  -3  -9   7   82.19    4.30
   3  -9  -7   81.79    4.40
   3   9  -6    7.40    2.60
   3   9  -6    7.40    2.10
  -3  -9   6   10.60    2.70
   3  -9  -6   10.90    2.30
   3   9  -5   72.29    5.10
   3   9  -5   74.09    4.50
   3   9  -5   72.79    4.50
   3  -9  -5   74.69    4.20
  -3  -9   5   71.69    4.30
   3  -9  -5   63.79    4.90
   3   9  -4  112.89    5.70
   3   9  -4  107.59    5.60
   3   9  -4  116.09    6.00
   3  -9  -4  116.29    5.70
   3  -9  -4  114.69    5.30
   3   9  -3   60.39    4.30
   3   9  -3   60.09    4.40
   3   9  -3   55.69    3.60
   3   9  -3   62.29    4.10
   3  -9  -3   60.99    4.10
   3  -9  -3   56.89    3.40
   3   9  -2   15.90    3.40
   3   9  -2   12.40    2.70
   3   9  -2   14.30    3.10
   3   9  -2   10.00    2.90
   3  -9  -2   14.60    2.10
   3  -9  -2    9.60    2.80
  -3  -9   2    9.60    2.80
   3   9  -1   96.29    4.90
   3   9  -1   92.99    4.70
   3  -9  -1   93.39    4.80
   3  -9  -1  108.19    7.50
   3  -9  -1  100.49    4.50
  -3  -9   1   98.49    5.80
   3   9   0   71.49    4.30
   3  -9   0   71.49    4.20
   3  -9   0   82.09    4.10
   3   9   1  236.58    8.90
   3  -9   1  226.78    8.70
   3   9   2   51.39    3.80
   3   9   2   50.99    4.70
  -3   9  -2   47.60    3.60
   3   9   2   40.10    4.40
   3  -9   2   48.50    3.90
  -3  -9  -2   48.00    3.60
   3  -9   2   51.49    3.70
  -3   9  -3    3.20    1.90
   3   9   3    4.80    1.80
  -3  -9  -3    4.60    1.70
   3  -9   3    3.20    1.70
  -3   9  -4    2.20    2.10
   3   9   4   10.90    3.40
   3   9   4   -1.20    2.10
  -3  -9  -4    3.50    1.60
   3  -9   4    2.60    1.70
   3   9   5    3.80    2.10
  -3   9  -5    5.90    2.50
   3  -9   5    5.90    1.80
   3  -9   5    3.60    2.20
  -3  -9  -5    2.70    1.70
   3   9   6   35.80    3.30
   3  -9   6   36.50    4.50
   3  -9   6   33.20    3.40
  -3  -9  -6   35.50    3.00
   3  -9   7   63.09    3.20
   3  -9   7   56.39    3.50
  -3  -9  -7   65.59    3.70
   3  10  -8   67.89    3.60
  -3 -10   8   75.79    3.50
   3 -10  -8   80.99    3.90
   3  10  -7    2.80    1.50
  -3  10   7    1.00    1.20
   3 -10  -7    1.20    1.40
  -3 -10   7   -0.20    1.30
  -3 -10   7    1.50    1.40
   3  10  -6    2.50    2.50
   3  10  -6   10.40    2.70
  -3 -10   6    8.70    2.40
   3 -10  -6    4.60    1.70
   3  10  -5   64.59    4.20
   3  10  -5   67.09    4.90
   3  10  -5   67.49    4.30
  -3 -10   5   67.79    4.20
   3 -10  -5   59.89    5.20
   3 -10  -5   75.09    4.90
   3  10  -4  171.38    7.80
   3  10  -4  173.18    7.50
   3  10  -4  176.98    7.50
   3 -10  -4  150.08    8.40
   3 -10  -4  180.28    7.30
   3  10  -3    0.20    1.90
   3  10  -3    1.10    1.80
   3  10  -3    1.60    1.90
   3 -10  -3    2.10    1.40
   3 -10  -3    5.30    2.00
   3  10  -2  156.18    6.90
   3  10  -2  151.78    7.20
   3  10  -2  162.68    6.70
   3 -10  -2  169.78    6.90
   3 -10  -2  163.48    6.60
   3  10  -1   37.50    3.40
   3  10  -1   37.70    3.80
   3  10  -1   37.20    4.10
   3  10  -1   44.00    3.30
  -3  10   1   37.50    3.50
   3 -10  -1   36.00    3.10
   3 -10  -1   39.10    3.30
  -3  10   0   15.40    3.20
   3  10   0   10.60    3.00
   3  10   0    8.50    2.60
   3  10   0   10.00    2.80
   3 -10   0   13.10    2.90
  -3  10  -1  421.66   15.40
   3  10   1  419.76   14.80
   3  10   1  419.26   15.30
   3  10   1  448.16   15.00
   3 -10   1  429.26   15.00
   3 -10   1  430.86   14.90
   3  10   2   16.40    2.80
   3  10   2    6.80    2.60
  -3  10  -2    8.10    2.00
   3  10   2   12.90    4.10
   3 -10   2   11.90    2.90
  -3  10  -3   58.49    4.10
   3  10   3   62.19    4.10
   3  10   3   65.79    4.80
  -3 -10  -3   63.99    4.20
   3 -10   3   66.99    4.10
   3  10   4    4.50    2.30
   3  10   4    2.00    2.00
  -3  10  -4    3.00    2.10
  -3 -10  -4    3.90    1.90
   3 -10   4   -1.20    1.50
   3  10   5  135.49    6.20
  -3  10  -5  130.19    6.30
   3 -10   5  135.09    6.00
  -3 -10  -5  118.99    5.90
  -3  10  -6    3.00    3.30
   3  10   6    9.50    3.30
   3 -10   6    2.30    1.20
  -3 -10  -6    1.70    1.70
  -3 -10  -7  117.89    5.30
   3 -10   7  112.99    4.60
   3  11  -8   85.69    3.60
  -3 -11   8   81.19    3.60
   3  11  -7   26.30    2.60
  -3  11   7   22.60    2.20
   3 -11  -7   27.10    2.60
  -3 -11   7   25.30    2.40
  -3 -11   7   21.40    2.50
   3  11  -6  263.77    9.80
  -3  11   6  237.58    9.90
  -3 -11   6  264.07    9.50
   3 -11  -6  235.08    9.70
   3  11  -5  255.37   10.30
   3  11  -5  266.07   10.30
   3 -11  -5  245.08    9.90
  -3 -11   5  266.97   10.00
   3  11  -4   66.39    4.40
   3  11  -4   74.79    4.60
   3  11  -4   69.39    4.90
   3 -11  -4   66.39    4.60
   3 -11  -4   71.19    4.20
   3  11  -3  653.73   22.30
   3  11  -3  652.03   22.30
   3 -11  -3  644.14   22.60
   3 -11  -3  684.23   22.20
   3  11  -2   40.80    3.20
   3  11  -2   42.50    3.80
   3  11  -2   44.60    3.70
  -3  11   2   41.60    3.40
   3  11  -2   45.30    4.40
   3 -11  -2   47.80    3.40
   3 -11  -2   43.90    3.60
   3  11  -1   22.40    4.10
  -3  11   1   30.00    3.00
   3  11  -1   29.70    3.00
   3  11  -1   26.40    3.10
   3  11  -1   27.00    3.60
   3 -11  -1   25.60    3.10
   3  11   0   16.80    4.10
   3  11   0   15.50    2.80
  -3  11   0   20.90    3.40
   3  11   0   16.40    2.80
   3 -11   0   15.10    3.40
   3  11   1    3.10    1.60
  -3  11  -1    2.70    2.50
   3  11   1   -3.10    1.90
   3  11   1   -1.80    2.70
   3 -11   1    1.60    1.90
   3  11   2    4.60    1.60
   3  11   2    2.50    2.50
  -3  11  -2    0.70    1.50
   3  11   2   -0.50    2.80
   3 -11   2    0.20    2.60
  -3  11  -3    0.50    1.60
   3  11   3   -2.90    2.60
   3  11   3   -2.10    1.50
  -3 -11  -3    1.30    2.50
   3 -11   3   -1.20    1.50
  -3  11  -4   89.29    5.00
   3  11   4   81.79    4.70
   3 -11   4   85.19    4.60
  -3 -11  -4   81.09    4.80
  -3  11  -5   40.90    4.00
  -3 -11  -5   27.70    3.40
   3 -11   5   31.20    2.90
  -3  11  -6   -2.60    2.00
   3 -11   6    0.00    1.10
  -3 -11  -6   -0.70    1.90
   3 -11   7   31.40    2.10
   3  12  -7    1.50    1.20
  -3  12   7    0.80    1.00
  -3 -12   7    1.30    1.30
  -3 -12   7   -0.30    1.10
   3 -12  -7   -2.00    1.60
   3  12  -6   40.20    3.00
  -3  12   6   37.60    2.70
   3 -12  -6   39.70    3.50
  -3 -12   6   34.00    2.90
   3  12  -5  392.16   14.00
   3  12  -5  397.86   14.00
  -3  12   5  395.06   13.70
   3 -12  -5  350.16   13.70
  -3 -12   5  388.36   13.80
   3  12  -4  119.29    5.90
   3  12  -4  122.19    6.20
   3  12  -4  123.99    5.90
  -3  12   4  114.99    5.60
   3 -12  -4  113.89    5.60
   3  12  -3   28.70    3.80
  -3  12   3   30.20    3.10
   3  12  -3   25.90    3.40
   3  12  -3   28.70    3.20
   3 -12  -3   33.10    3.20
   3  12  -2   27.10    3.40
  -3  12   2   23.10    2.80
   3  12  -2   23.90    4.70
   3  12  -2   32.20    3.40
   3 -12  -2   28.20    3.30
  -3  12   1   38.10    4.50
   3  12  -1   38.80    4.50
   3  12  -1   39.10    3.50
   3  12  -1   44.20    3.90
   3 -12  -1   41.20    3.90
   3  12   0    0.40    1.70
   3  12   0   -1.20    1.60
   3  12   0    1.30    2.40
  -3  12   0    0.00    1.80
  -3  12  -1    1.90    2.50
   3  12   1    1.80    1.40
  -3  12  -1    1.10    1.40
   3  12   1    0.90    2.50
   3 -12   1    2.30    2.60
   3  12   2  245.78    9.60
  -3  12  -2  246.88    9.60
   3 -12   2  246.48    9.60
   3  12   3   35.40    3.40
  -3  12  -3   38.90    3.40
   3 -12   3   36.40    3.40
  -3  12  -4   48.30    3.80
   3  12   4   44.00    3.50
   3 -12   4   43.80    3.50
  -3  12  -5   19.10    2.70
  -3 -12  -5   12.20    3.20
   3 -12   5   11.50    2.10
  -3  12  -6   12.40    2.90
   3 -12   6   12.00    1.80
   3 -12   7    4.70    1.20
   3  13  -7  106.89    4.70
  -3  13   7   95.99    4.10
  -3 -13   7  105.19    4.10
  -3 -13   7   96.49    4.40
  -3  13   6   40.60    2.60
   3  13  -6   40.60    2.80
  -3 -13   6   38.80    2.70
  -3 -13   6   40.60    3.20
   3 -13  -6   40.90    3.30
   3  13  -5  181.68    7.50
  -3  13   5  172.68    8.40
   3 -13  -5  177.98    7.40
   3  13  -4   53.89    4.20
   3  13  -4   50.39    3.70
  -3  13   4   51.29    3.40
   3  13  -4   47.30    3.90
   3 -13  -4   43.60    3.80
   3  13  -3   46.20    3.80
   3  13  -3   56.59    4.20
  -3  13   3   49.10    3.50
   3  13  -3   47.30    4.40
   3 -13  -3   51.89    3.90
  -3  13   2   38.10    3.30
   3  13  -2   39.30    3.50
   3  13  -2   44.40    3.60
   3  13  -2   41.40    4.50
   3 -13  -2   45.40    4.10
   3  13  -1    3.80    1.60
  -3  13   1    0.80    1.70
   3  13  -1    6.90    2.20
   3  13  -1    2.60    1.60
  -3  13   0   21.00    3.30
   3  13   0   18.60    4.10
   3  13   0   16.00    2.90
   3  13   0   15.90    3.10
   3  13   1    6.90    2.30
  -3  13  -1   11.40    2.70
   3  13   1   11.00    2.50
  -3  13  -1   11.70    2.60
   3 -13   1   11.30    2.40
   3  13   2    0.70    1.50
  -3  13  -2    0.30    1.60
   3 -13   2   -0.70    1.60
  -3  13  -3    4.40    1.70
   3  13   3    8.30    2.60
   3 -13   3    5.90    1.70
  -3  13  -4    1.50    1.90
   3  13   4   -0.50    1.50
   3 -13   4    3.60    1.60
  -3  13  -5   14.00    2.40
   3 -13   5   14.70    2.10
   3 -13   6    0.30    0.90
   3  14  -7   20.10    1.70
  -3 -14   7   18.60    1.70
   3  14  -6  218.88    8.00
  -3  14   6  215.58    7.80
  -3 -14   6  219.18    7.90
   3 -14  -6  204.18    8.30
   3  14  -5   69.69    3.90
   3  14  -5   75.99    4.40
  -3  14   5   67.39    3.70
  -3 -14   5   76.29    4.60
   3 -14  -5   66.79    4.40
  -3  14   4   39.30    2.90
   3  14  -4   42.00    3.30
   3  14  -4   36.00    4.80
  -3 -14   4   40.80    3.10
   3 -14  -4   40.70    3.80
  -3  14   3    8.70    2.30
   3  14  -3    8.10    2.40
   3  14  -3    1.20    1.80
   3  14  -3    4.80    1.80
   3 -14  -3    2.50    2.50
   3  14  -2  105.39    5.40
   3  14  -2  104.79    5.60
  -3  14   2  106.29    5.60
   3  14  -1   12.10    3.20
  -3  14   1    3.00    1.70
   3  14  -1    2.50    1.70
   3  14   0   31.80    3.20
  -3  14   0   39.00    3.30
   3  14   0   33.30    3.30
  -3  14   0   34.50    3.50
  -3  14  -1   52.69    3.80
   3  14   1   57.39    4.00
  -3  14  -1   46.70    4.60
   3  14   1   58.59    3.90
   3 -14   1   46.70    4.10
  -3  14  -2   72.29    4.40
   3  14   2   79.59    4.40
   3 -14   2   76.79    4.40
  -3  14  -3   10.40    2.40
   3  14   3   10.40    2.40
   3 -14   3    9.80    2.60
  -3  14  -4  123.89    5.50
   3  14   4  115.69    5.30
   3 -14   4  120.59    5.30
  -3  14  -5   33.20    2.50
   3 -14   5   33.30    2.40
   3 -14   6    9.00    1.30
  -3  15   6   54.49    2.60
   3  15  -6   48.10    2.90
  -3 -15   6   51.89    2.70
  -3  15   5   26.70    2.30
   3  15  -5   25.80    2.30
  -3 -15   5   27.20    2.30
   3  15  -4   83.99    4.30
   3  15  -4   84.99    4.50
  -3  15   4   78.09    4.10
  -3 -15   4   75.79    4.10
   3  15  -3    3.90    2.40
  -3  15   3   13.50    2.90
  -3  15   3   10.60    2.20
  -3 -15   3    9.60    2.80
   3  15  -2    6.00    1.70
  -3  15   2    5.00    1.70
   3  15  -2    5.60    1.90
  -3  15   2    2.50    1.40
   3  15  -1    3.20    1.60
   3  15  -1   -1.00    1.90
  -3  15   1    2.90    1.50
  -3  15   1    1.60    1.50
  -3  15   0   21.00    3.10
  -3  15   0   17.90    2.80
   3  15   0   18.90    2.70
  -3  15  -1   23.00    3.90
  -3  15  -1   37.40    3.10
   3  15   1   37.00    3.20
   3  15   2   15.80    2.50
  -3  15  -2   13.00    2.30
   3 -15   2   12.60    2.80
   3  15   3    3.50    1.40
  -3  15  -3    3.40    1.50
   3 -15   3    0.60    1.30
   3  15   4   31.80    2.60
  -3  15  -4   34.20    2.60
   3 -15   4   30.20    2.40
  -3  15  -5   26.00    2.20
   3 -15   5   26.00    2.40
  -3  16   5   10.90    1.70
   3  16  -5   11.70    1.70
  -3 -16   5   11.40    1.70
  -3  16   4    3.00    1.00
   3  16  -4   -0.20    1.50
   3  16  -4    1.40    1.20
  -3 -16   4    0.00    1.00
   3  16  -3    0.40    1.40
  -3  16   3   -0.80    1.70
  -3  16   3   -1.80    1.00
   3  16  -3   -1.40    1.30
  -3 -16   3    1.50    1.20
  -3  16   2   34.80    3.00
   3  16  -2   40.20    3.10
  -3  16   2   37.90    2.90
   3  16  -2   39.40    3.20
  -3  16   1   40.80    3.10
   3  16  -1   41.70    4.00
  -3  16   1   37.30    3.10
   3  16  -1   46.50    3.60
  -3  16   0   17.80    2.90
   3  16   0   15.80    3.40
  -3  16   0   20.40    2.50
  -3  16  -1  101.29    5.30
  -3  16  -1   96.19    4.70
   3  16   1   92.79    4.80
   3  16   2    1.70    1.20
  -3  16  -2    1.50    1.20
   3 -16   2    2.40    1.70
  -3  16  -3   75.59    3.90
   3  16   3   80.49    3.90
   3 -16   3   80.09    3.90
   3  16   4   10.40    2.10
  -3  16  -4    8.20    1.70
   3 -16   4    9.50    2.00
   3 -16   5    5.10    1.60
   3  17  -5   16.70    1.70
  -3  17   5   17.70    1.60
  -3 -17   5   18.80    1.60
  -3  17   4   -0.90    0.80
   3  17  -4    1.60    1.10
   3  17  -4    2.00    1.80
  -3 -17   4    0.50    1.00
   3  17  -3    2.80    1.40
   3  17  -3    6.80    1.80
  -3  17   3    7.40    1.60
  -3 -17   3    5.70    1.80
   3  17  -2   12.30    2.30
   3  17  -2   14.90    2.40
  -3  17   2   12.00    1.90
  -3  17   2   11.10    2.30
  -3 -17   2   18.00    2.20
  -3  17   1   35.40    2.80
   3  17  -1   35.60    2.80
  -3  17   1   39.20    2.90
  -3 -17   1   36.70    2.90
  -3  17   0   21.90    2.70
  -3  17   0   23.10    2.30
   3  17   0   22.90    2.50
  -3  17  -1   73.49    3.70
   3  17   1   71.19    3.80
  -3  17  -2   22.80    2.90
   3  17   2   22.60    2.30
   3  17   3   16.60    1.90
  -3  17  -3   18.20    1.90
   3 -17   3   18.50    2.50
  -3  17  -4    1.20    1.10
  -3  18   4   31.90    1.90
   3  18  -4   27.30    2.20
  -3 -18   4   31.20    1.90
   3  18  -3   -0.30    1.30
   3  18  -3    3.40    1.40
  -3  18   3    1.50    1.10
  -3 -18   3    2.10    1.10
  -3  18   2   48.90    3.10
   3  18  -2   46.80    2.80
   3  18  -2   47.50    3.10
  -3  18   2   47.20    2.80
  -3 -18   2   46.80    2.80
  -3  18   1    1.10    1.20
   3  18  -1   -0.40    1.10
  -3  18   1   -1.60    1.30
  -3 -18   1    0.00    1.70
   3  18   0   31.70    2.30
  -3  18   0   33.50    2.30
  -3  18   0   26.70    3.10
   3  18   1   55.49    3.00
  -3  18  -1   51.99    2.90
   3  18   2   39.10    2.80
  -3  18  -2   39.10    2.40
  -3  18  -3   10.20    1.50
   3  18   3    9.80    1.80
   3  19  -2   46.10    2.70
   3  19  -1   57.79    2.90
  -3  19   0   67.39    3.10
   3  19   0   67.39    3.20
   3  19   1    2.40    0.90
  -3  19  -1    2.80    1.10
  -4   0   9    1.60    1.40
   4   0  -8   56.79    5.70
  -4   0   8   56.59    4.00
  -4   0   7    2.80    1.90
   4   0  -7   -0.50    2.10
   4   0  -7   -0.90    2.20
   4   0  -7    1.70    1.90
   4   0  -6    0.10    1.50
   4   0  -6    0.90    2.00
   4   0  -6    3.60    2.10
   4   0  -5    1.40    1.30
   4   0  -5    1.30    2.10
   4   0  -5   -0.80    1.90
   4   0  -4   56.19    3.00
  -4   0   2  553.44   17.20
  -4   0   2  533.55   17.10
  -4   0   1    0.10    0.30
  -4   0   0    4.00    0.90
  -4   0  -1   -0.60    0.50
   4   0   2  185.98    6.90
  -4   0  -2  182.88    6.80
  -4   0  -2  180.88    7.00
  -4   0  -3    0.90    1.10
   4   0   4   25.50    3.10
  -4   0  -4   23.00    4.50
   4   0   4   20.30    3.20
   4   0   5    1.80    1.80
   4   0   5    0.20    1.80
  -4   0  -5    0.60    1.30
   4   0   6  570.94   19.70
  -4   0  -6  562.94   19.70
   4   0   6  572.84   19.30
  -4   0  -7   -1.50    1.40
   4   0   7    2.80    2.00
   4   0   7   -0.40    1.50
   4   0   8   42.60    3.00
  -4   0  -8   46.70    3.30
  -4   1   9    0.90    1.50
  -4  -1   9    0.70    1.30
  -4   1   8    0.40    1.60
   4   1  -8    2.40    2.10
  -4  -1   8    0.90    1.50
   4  -1  -8   -2.30    3.40
   4  -1  -8   -0.60    2.00
   4  -1  -8   -4.10    2.90
   4   1  -7  123.59    6.00
   4   1  -7  127.49    6.40
   4   1  -7  121.79    6.10
  -4   1   7  126.19    6.20
   4  -1  -7  141.39    6.00
   4  -1  -7  121.99    6.10
  -4  -1   7  128.09    6.20
   4  -1  -7  127.09    6.40
   4   1  -6   47.70    3.50
   4   1  -6   46.60    4.30
   4   1  -6   46.20    4.00
   4  -1  -6   50.69    4.10
   4  -1  -6   46.30    4.10
   4  -1  -6   51.49    3.40
   4   1  -5  351.96   12.80
   4   1  -5  358.66   12.20
   4   1  -5  358.26   12.80
   4   1  -5  352.86   12.90
   4  -1  -5  331.67   12.70
   4  -1  -5  356.56   12.90
   4  -1  -5  363.36   12.30
   4   1  -4  413.76   14.10
   4  -1  -4  436.46   14.20
  -4   1   2    9.50    0.80
  -4  -1   2    9.40    0.70
  -4  -1   2   10.10    0.90
  -4   1   1   66.99    2.60
  -4  -1   1   69.19    2.70
  -4  -1   1   62.79    2.60
  -4   1   0  159.68    6.50
  -4  -1   0  188.78    6.80
  -4  -1   0  189.88    6.30
  -4   1  -1  126.19    4.70
  -4  -1  -1  112.59    4.60
  -4  -1  -1  116.29    4.50
  -4   1  -2  506.65   17.30
   4   1   2  546.05   17.30
  -4  -1  -2  501.85   17.30
   4  -1   2  516.65   17.20
  -4  -1  -2  522.75   17.20
  -4   1  -3 2588.34   81.09
  -4  -1  -3 2521.35   80.99
   4  -1   3 2611.74   80.99
   4   1   4   23.40    2.90
  -4   1  -4   23.80    4.70
   4   1   4   19.40    3.20
   4  -1   4   17.70    3.10
  -4  -1  -4   17.50    2.40
  -4  -1  -4   13.60    4.70
   4  -1   4   14.80    3.00
   4   1   5   49.80    3.70
  -4   1  -5   48.20    3.40
   4  -1   5   43.40    3.70
   4  -1   5   36.20    5.40
  -4  -1  -5   46.90    3.40
   4   1   6  111.39    5.50
  -4   1  -6  110.69    5.50
   4   1   6  116.79    5.70
   4  -1   6  101.79    5.30
  -4  -1  -6  107.09    5.40
   4  -1   6  109.49    5.50
  -4   1  -7    5.60    1.70
   4   1   7   10.90    2.30
  -4  -1  -7    8.70    2.90
   4  -1   7   10.50    2.20
   4  -1   7    6.30    1.80
  -4   1  -8    1.00    2.00
   4   1   8    1.70    1.20
   4  -1   8   -0.80    0.90
  -4  -1  -8   -0.30    1.70
  -4   2   9    9.60    2.70
  -4  -2   9    7.00    1.90
   4   2  -8  138.99    7.30
  -4   2   8  130.19    6.80
  -4  -2   8  129.89    6.00
   4  -2  -8  121.99    5.90
   4   2  -7   44.00    4.10
  -4   2   7   44.60    4.20
   4   2  -7   43.00    3.90
   4  -2  -7   39.20    3.80
   4  -2  -7   39.90    4.10
   4   2  -6   64.89    4.60
   4   2  -6   60.99    4.20
  -4   2   6   67.79    4.80
   4  -2  -6   66.89    3.70
   4  -2  -6   65.49    4.70
   4  -2  -6   58.09    4.20
   4   2  -5  127.49    6.00
   4   2  -5  123.59    6.30
   4   2  -5  129.79    6.10
   4  -2  -5  124.09    6.00
   4  -2  -5  134.29    5.40
   4  -2  -5  118.29    6.20
   4  -2  -4  389.36   13.10
   4  -2  -3    4.00    1.10
  -4  -2   3    5.00    0.60
  -4  -2   3    3.50    0.50
  -4   2   2  424.36   13.50
  -4  -2   2  420.76   13.50
   4  -2  -2  417.16   13.50
  -4   2   1 1307.67   41.80
  -4  -2   1 1328.17   41.80
   4  -2  -1 1358.96   41.80
  -4   2   0  275.07    9.20
   4  -2   0  266.07    9.30
  -4  -2   0  268.77    9.20
  -4   2  -1  544.65   17.90
   4  -2   1  541.05   17.90
  -4  -2  -1  554.04   17.90
  -4   2  -2  229.88    8.60
   4  -2   2  233.78    8.40
  -4  -2  -2  238.48    8.70
  -4  -2  -2  231.88    8.40
   4  -2   3 1637.04   51.69
  -4  -2  -3 1612.94   51.79
   4   2   4  170.38    7.10
   4   2   4  169.08    7.10
  -4  -2  -4  160.08    6.70
   4  -2   4  168.38    7.10
   4  -2   4  167.78    7.00
  -4   2  -5  231.68    9.00
   4   2   5  227.48    9.10
   4   2   5  227.48    9.00
  -4  -2  -5  242.08    9.10
   4  -2   5  218.58    9.40
   4  -2   5  220.18    9.00
   4   2   6  777.52   25.10
   4   2   6  733.83   24.60
  -4   2  -6  719.63   24.90
   4  -2   6  760.62   24.70
   4  -2   6  739.63   24.90
  -4  -2  -6  711.53   24.90
  -4   2  -7   26.10    3.00
   4   2   7   28.60    3.10
  -4  -2  -7   26.50    3.20
   4  -2   7   27.60    2.90
   4  -2   7   25.90    3.80
  -4   2  -8    6.00    2.50
   4   2   8    7.00    1.60
   4  -2   8    6.40    1.60
  -4  -2  -8   11.20    2.20
   4  -3  -9    2.00    2.40
  -4  -3   9   -0.30    1.00
  -4   3   8    2.10    2.10
   4   3  -8    0.70    2.30
  -4  -3   8   -0.10    1.40
   4  -3  -8    0.50    1.60
   4  -3  -8    2.30    1.70
   4   3  -7   47.00    4.30
   4   3  -7   49.90    4.10
  -4   3   7   52.09    4.60
   4  -3  -7   47.60    3.50
   4  -3  -7   52.09    4.30
   4  -3  -7   54.99    4.00
   4   3  -6   30.70    3.40
   4   3  -6   22.90    3.60
  -4   3   6   25.20    4.50
   4  -3  -6   28.40    2.70
   4  -3  -6   23.20    3.60
   4  -3  -6   23.70    3.30
   4   3  -5  418.76   14.80
   4   3  -5  422.86   15.00
   4   3  -5  409.56   14.60
   4  -3  -5  418.96   14.30
   4  -3  -5  410.56   14.60
   4  -3  -5  410.56   14.70
   4  -3  -4   53.69    2.90
  -4   3   3    0.50    0.50
   4  -3  -3    1.80    1.10
   4  -3  -3    1.10    0.40
  -4  -3   3    0.70    0.40
   4   3  -2   63.59    2.60
  -4   3   2   60.59    2.60
   4  -3  -2   59.49    2.50
  -4  -3   2   59.69    2.50
  -4   3   1  166.78    6.00
   4   3  -1  169.08    5.90
   4  -3  -1  170.38    5.90
  -4  -3   1  164.48    5.90
  -4   3   0  190.98    6.60
   4  -3   0  180.38    6.50
  -4  -3   0  174.08    6.40
  -4   3  -1  496.05   15.50
   4  -3   1  454.75   15.40
  -4  -3  -1  461.05   15.40
   4  -3   1  445.36   15.40
  -4   3  -2  270.57    9.90
  -4  -3  -2  278.97    9.80
   4  -3   2  267.47    9.60
   4  -3   2  274.37    9.90
  -4  -3  -3   57.09    3.30
   4  -3   3   58.39    3.40
  -4  -3  -3   63.19    4.00
   4   3   4  252.37    9.80
   4   3   4  251.27    9.80
   4  -3   4  254.97    9.70
  -4  -3  -4  262.47    9.60
   4   3   5   28.60    3.20
  -4   3  -5   32.70    3.00
   4   3   5   31.80    3.90
   4  -3   5   27.50    3.20
  -4  -3  -5   31.10    2.90
   4  -3   5   24.10    3.00
  -4   3  -6  575.74   20.30
   4   3   6  590.64   20.40
   4  -3   6  614.54   20.20
  -4  -3  -6  592.44   20.50
   4  -3   6  595.24   20.40
   4   3   7    2.90    1.30
  -4   3  -7   -0.40    1.80
   4  -3   7    1.70    1.30
   4  -3   7    2.00    1.40
  -4  -3  -7    2.20    1.40
   4   3   8   -0.10    0.90
  -4  -3  -8    2.30    1.50
   4  -3   8   -0.20    1.00
  -4  -4   9   31.80    2.30
   4  -4  -9   34.00    3.50
   4   4  -8   63.99    4.00
  -4  -4   8   61.69    4.70
   4  -4  -8   54.99    3.80
   4   4  -7   92.79    5.20
   4   4  -7   91.29    5.60
   4  -4  -7   89.99    4.80
   4  -4  -7  102.89    5.10
   4  -4  -7   91.59    5.50
   4   4  -6  116.89    5.80
   4   4  -6  120.29    6.40
   4  -4  -6  116.49    5.90
   4  -4  -6  122.19    6.60
   4  -4  -6  115.79    5.40
   4   4  -5   67.79    4.20
   4   4  -5   66.99    4.30
   4   4  -5   69.29    4.60
   4  -4  -5   67.79    4.20
   4  -4  -5   68.69    3.70
   4  -4  -5   62.69    4.50
   4  -4  -4  108.49    4.60
   4   4  -3 2525.05   77.49
  -4   4   3 2384.26   77.49
   4  -4  -3 2555.34   77.89
   4  -4  -3 2545.75   77.59
  -4  -4   3 2424.96   77.49
  -4   4   2    2.90    0.60
   4   4  -2    5.00    1.20
   4  -4  -2    2.90    1.10
   4  -4  -2    5.10    1.00
  -4  -4   2    4.10    1.00
   4   4  -1    3.00    1.10
  -4   4   1    5.50    1.20
  -4  -4   1    3.20    1.00
   4  -4  -1    3.40    1.00
   4   4   0  144.39    5.30
  -4   4   0  144.69    5.40
   4  -4   0  133.09    5.30
  -4  -4   0  136.29    5.30
  -4   4  -1  433.66   14.50
   4  -4   1  428.86   14.50
  -4  -4  -1  441.36   14.40
   4  -4   1  403.26   14.20
  -4   4  -2  788.12   25.70
   4  -4   2  754.32   24.80
   4  -4   2  766.72   25.10
  -4  -4  -2  757.82   25.00
  -4  -4  -2  736.13   24.60
  -4  -4  -3    0.90    1.20
   4  -4   3    2.20    1.50
  -4  -4  -3   -0.90    1.40
   4  -4   3    2.90    1.70
   4   4   4   20.80    2.90
   4   4   4   19.10    3.80
   4  -4   4   17.90    2.80
  -4  -4  -4   19.50    2.30
   4  -4   4   24.60    3.40
  -4   4  -5  156.48    6.70
   4   4   5  150.58    6.70
   4   4   5  132.09    6.90
  -4  -4  -5  154.48    6.60
   4  -4   5  148.69    6.70
   4  -4   5  148.19    6.60
   4   4   6   -1.00    1.80
  -4   4  -6   -0.10    1.60
   4  -4   6   -2.20    1.50
  -4  -4  -6   -1.20    1.20
   4  -4   6    0.70    1.50
   4   4   7  118.89    5.40
  -4   4  -7  113.89    5.70
  -4  -4  -7  121.49    5.60
   4  -4   7  122.79    5.30
   4  -4   7  124.59    5.50
   4   4   8   -0.20    1.10
  -4  -4  -8    0.30    1.40
  -4  -5   9   20.60    2.00
   4  -5  -9   23.50    2.90
   4   5  -8   -3.00    1.40
   4  -5  -8    3.80    1.70
  -4  -5   8    2.20    1.30
   4   5  -7   -0.90    1.50
   4   5  -7    6.50    2.50
   4  -5  -7    2.30    1.60
   4  -5  -7    1.90    1.60
   4  -5  -7    3.10    3.20
   4   5  -6    5.90    2.30
   4   5  -6    3.90    2.00
   4  -5  -6    9.10    2.80
   4  -5  -6    4.90    1.80
   4  -5  -6    2.80    1.40
  -4  -5   6    4.60    2.40
   4   5  -5   11.00    2.20
   4   5  -5    7.30    2.20
   4   5  -5    5.50    2.10
   4  -5  -5    3.30    2.10
   4  -5  -5    9.80    2.90
   4  -5  -5    5.00    1.50
   4   5  -4  220.68    8.70
   4   5  -4  225.98    8.90
   4  -5  -4  219.98    8.70
   4  -5  -4  234.98    8.30
   4   5  -3    1.30    0.90
  -4   5   3    1.30    1.00
   4  -5  -3    2.10    1.10
   4  -5  -3    1.30    0.80
  -4  -5   3    2.00    0.80
  -4   5   2    5.60    1.60
  -4  -5   2    4.50    1.40
   4  -5  -2    2.80    0.80
  -4   5   1  648.14   21.00
   4   5  -1  663.03   21.00
   4  -5  -1  653.83   20.90
   4  -5  -1  619.74   20.80
  -4  -5   1  632.24   20.90
  -4   5   0  156.18    6.00
   4   5   0  157.48    6.00
   4  -5   0  155.38    5.90
   4  -5   0  144.79    5.70
  -4  -5   0  156.78    5.90
  -4   5  -1    5.00    1.30
   4   5   1    5.20    1.20
  -4  -5  -1    5.70    1.70
   4  -5   1    7.00    1.80
   4  -5   1    6.10    1.30
  -4  -5  -2   85.69    4.40
   4  -5   2   79.99    4.50
   4  -5   2   91.39    4.10
  -4  -5  -2   80.39    3.90
   4   5   3  831.02   28.20
  -4  -5  -3  930.11   31.00
   4  -5   3  794.72   28.80
  -4  -5  -3  887.61   28.00
   4  -5   3  880.11   28.40
   4  -5   3  838.02   28.10
   4   5   4   12.80    3.60
   4   5   4   10.90    2.80
   4  -5   4    6.90    1.80
  -4  -5  -4   10.20    2.10
   4  -5   4    7.50    2.20
   4   5   5    1.20    1.60
  -4   5  -5    0.70    1.70
   4  -5   5    2.10    1.60
   4  -5   5    1.60    1.80
  -4  -5  -5    1.00    1.70
   4   5   6   28.10    3.00
  -4   5  -6   23.50    3.20
   4  -5   6   23.00    3.00
   4  -5   6   28.20    2.90
  -4  -5  -6   21.00    2.70
   4   5   7  133.09    5.80
   4  -5   7  138.79    5.90
   4  -5   7  132.59    5.60
  -4  -5  -7  134.39    6.00
   4   5   8   96.89    4.50
   4  -5   8   85.89    4.00
   4  -5   8   86.79    4.20
  -4  -5  -8   93.19    4.30
  -4  -6   9   12.30    1.60
   4   6  -8   93.29    4.70
  -4  -6   8   97.69    4.70
   4  -6  -8  101.59    4.90
   4   6  -7   13.80    2.80
   4  -6  -7   15.20    2.70
   4   6  -6   27.90    3.30
   4   6  -6   25.30    3.80
   4  -6  -6   32.80    3.10
   4  -6  -6   32.10    3.90
   4  -6  -6   36.10    3.00
  -4  -6   6   30.80    3.80
   4   6  -5  175.28    7.40
   4   6  -5  179.38    7.80
   4   6  -5  169.48    7.40
   4  -6  -5  169.98    7.00
   4  -6  -5  172.78    7.40
   4  -6  -5  170.58    7.20
   4   6  -4   39.60    3.50
   4   6  -4   39.00    3.40
   4   6  -4   31.80    4.00
   4  -6  -4   32.70    3.60
   4  -6  -4   41.20    3.30
   4  -6  -4   33.50    2.50
   4   6  -3   -0.20    1.20
  -4   6   3    0.10    1.30
   4  -6  -3    1.10    1.10
  -4   6   2 1331.97   44.70
   4   6  -2 1395.26   44.70
   4  -6  -2 1451.95   44.70
  -4  -6   2 1411.06   44.70
   4  -6  -2 1443.46   44.60
  -4   6   1  801.42   26.80
   4   6  -1  782.72   26.70
   4  -6  -1  861.31   26.80
  -4  -6   1  851.91   26.70
   4  -6  -1  821.62   26.50
   4   6   0  433.46   15.60
  -4   6   0  441.86   15.70
  -4  -6   0  477.55   15.60
   4  -6   0  464.15   15.40
   4  -6   0  490.95   15.70
  -4  -6  -1 1063.59   33.80
   4  -6   1 1001.20   33.40
   4  -6   1 1065.69   33.90
   4  -6   2  155.38    6.90
   4  -6   2  144.09    6.10
  -4  -6  -2  150.18    6.00
  -4  -6  -2  148.39    6.80
   4   6   3   -2.80    2.50
   4   6   3   -0.10    1.90
   4  -6   3   -0.60    1.60
   4  -6   3    2.00    1.70
  -4  -6  -3    0.90    1.20
   4   6   4   25.00    4.10
   4   6   4   19.70    3.00
   4  -6   4   19.80    2.80
  -4  -6  -4   19.60    2.50
   4  -6   4   20.00    3.70
   4   6   5   25.70    3.00
  -4   6  -5   29.20    3.40
  -4  -6  -5   30.30    3.00
   4  -6   5   26.90    3.40
   4  -6   5   28.10    2.90
   4   6   6  182.98    7.50
  -4   6  -6  174.88    7.70
   4  -6   6  182.68    7.50
   4  -6   6  192.08    7.60
  -4  -6  -6  169.28    7.50
   4   6   7    1.70    1.30
   4  -6   7    2.60    1.20
   4  -6   7    1.80    1.40
  -4  -6  -7    1.60    1.40
   4   6   8   -0.30    1.10
   4  -6   8   -1.20    1.40
  -4  -7   9    5.60    1.60
   4   7  -8   -0.30    1.40
   4  -7  -8   -1.40    1.30
  -4  -7   8    1.00    1.20
   4   7  -7   29.60    4.10
   4   7  -7   23.90    2.90
  -4  -7   7   19.80    3.60
   4  -7  -7   20.90    2.70
   4   7  -6    2.50    1.80
   4   7  -6    5.00    2.20
   4  -7  -6    2.10    2.20
   4  -7  -6    2.10    1.40
   4  -7  -6    2.30    1.60
  -4  -7   6    1.40    2.00
   4   7  -5    0.50    1.60
   4   7  -5   -0.10    1.60
   4   7  -5    1.50    1.90
   4  -7  -5    1.10    1.50
   4  -7  -5    0.70    1.40
   4  -7  -5    2.40    2.20
   4   7  -4   90.89    4.80
   4   7  -4   82.59    4.90
   4   7  -4   90.19    5.20
   4  -7  -4   87.19    4.80
   4  -7  -4   85.19    4.20
   4  -7  -4   87.19    4.60
   4   7  -3   89.79    4.90
   4   7  -3   90.69    4.70
   4   7  -3   87.99    5.00
   4   7  -3   87.69    5.10
   4  -7  -3   90.59    5.10
   4  -7  -3  100.39    4.30
  -4  -7   3   96.09    5.00
   4  -7  -3   92.09    4.70
   4   7  -2 3928.51  116.99
  -4   7   2 3504.65  115.59
   4  -7  -2 3619.14  115.19
   4  -7  -2 3673.63  115.49
  -4  -7   2 3721.53  115.59
   4  -7  -1   81.39    4.30
   4  -7  -1   84.19    3.80
  -4  -7   1   82.79    4.20
   4  -7   0 2164.78   68.49
   4  -7   0 2196.18   67.99
  -4  -7   0 2123.09   68.39
   4  -7   1  269.17    9.60
   4  -7   1  265.87   10.30
  -4  -7  -1  269.17   10.20
   4   7   2  112.59    6.00
  -4  -7  -2  121.69    5.10
   4  -7   2  115.29    5.20
   4  -7   2  108.59    5.30
   4   7   3    0.00    2.20
   4   7   3    4.00    1.90
  -4   7  -3    2.80    2.60
  -4  -7  -3   -0.90    1.40
   4  -7   3    1.50    1.60
   4  -7   3    0.10    1.80
  -4   7  -4   72.69    5.60
   4  -7   4   81.39    5.10
   4  -7   4   75.59    4.40
  -4  -7  -4   83.89    4.50
  -4   7  -5   28.20    3.70
   4   7   5   15.80    2.90
   4  -7   5   24.80    2.90
  -4  -7  -5   21.90    2.60
   4  -7   5   25.10    3.50
  -4  -7  -6    1.20    1.50
   4  -7   6    7.70    2.20
   4  -7   6    1.10    1.70
   4   7   7   63.69    3.40
  -4  -7  -7   60.39    3.70
   4  -7   7   64.29    3.50
  -4  -8   9    2.90    1.00
   4   8  -8   15.10    2.20
  -4  -8   8   16.90    2.10
   4  -8  -8   16.30    2.40
   4   8  -7    9.90    2.40
   4  -8  -7    7.60    2.20
   4   8  -6   22.10    2.90
   4   8  -6   19.70    3.90
   4  -8  -6   17.60    3.60
  -4  -8   6   20.70    3.20
   4  -8  -6   23.40    2.60
   4   8  -5    8.20    2.20
   4   8  -5    7.00    1.90
   4   8  -5    9.90    2.70
   4  -8  -5    6.20    2.80
   4  -8  -5    6.70    1.80
   4  -8  -5    8.20    2.20
   4   8  -4    6.90    2.10
   4   8  -4    3.80    2.10
   4   8  -4    7.20    2.10
   4  -8  -4    5.00    1.60
   4  -8  -4    8.90    2.50
   4  -8  -4   10.40    3.10
   4   8  -3  114.29    5.30
   4   8  -3  127.99    5.90
   4   8  -3  112.59    5.70
   4   8  -3  112.39    5.60
   4  -8  -3  115.99    5.00
   4  -8  -3  111.69    5.40
   4  -8  -3  112.99    5.50
  -4  -8   3  114.79    6.60
   4   8  -2  257.47    9.90
   4   8  -2  259.97    9.60
   4  -8  -2  256.37    9.70
  -4  -8   2  273.67   10.30
   4  -8  -2  262.87   10.20
   4  -8  -1  441.16   15.90
   4  -8  -1  458.65   15.30
  -4  -8   1  460.75   16.00
   4  -8   0   49.30    3.00
   4  -8   0   50.89    4.10
  -4  -8   0   41.10    3.90
   4  -8   1  778.22   25.50
   4   8   2   25.50    3.60
   4   8   2   28.30    3.90
   4   8   2   19.30    3.50
   4  -8   2   32.80    3.30
   4  -8   2   25.70    3.00
  -4  -8  -2   28.70    3.00
   4   8   3    9.40    2.20
   4   8   3   11.20    2.60
   4   8   3   11.50    2.70
  -4   8  -3   11.80    3.40
   4  -8   3   11.30    2.50
   4  -8   3    7.40    1.80
  -4  -8  -3    8.40    2.40
  -4   8  -4   28.70    4.30
   4   8   4   35.10    3.60
   4  -8   4   34.90    3.20
  -4  -8  -4   43.00    3.30
   4   8   5   37.70    3.40
   4  -8   5   33.80    4.00
   4  -8   5   43.60    3.50
  -4  -8  -5   30.80    3.20
   4   8   6   26.20    2.80
  -4  -8  -6   26.90    2.80
   4  -8   6   25.40    3.00
   4   8   7   21.10    2.30
   4  -8   7   18.20    1.90
   4  -8   7   19.20    2.60
  -4  -8  -7   24.90    2.70
   4   9  -8    0.20    1.20
  -4   9   8   -1.10    1.20
  -4  -9   8    1.60    1.20
   4  -9  -8   -1.30    1.40
   4   9  -7  137.79    6.00
  -4  -9   7  135.69    5.80
   4  -9  -7  126.59    6.00
   4   9  -6    5.60    2.10
   4   9  -6    3.70    1.60
  -4  -9   6    4.50    1.70
   4  -9  -6    1.60    1.50
   4  -9  -6    8.50    2.40
   4   9  -5  264.57   10.60
   4   9  -5  260.27   10.40
   4   9  -5  263.67   10.40
   4  -9  -5  269.07   10.20
   4  -9  -5  276.07   10.20
   4   9  -4   42.80    4.10
   4   9  -4   36.00    3.50
   4   9  -4   37.30    3.50
   4  -9  -4   39.60    3.50
   4  -9  -4   39.10    3.10
   4   9  -3  112.59    5.60
   4   9  -3  106.19    5.40
   4   9  -3  108.29    5.00
   4   9  -3  106.49    5.50
   4  -9  -3  101.69    4.90
   4  -9  -3  103.69    5.10
   4   9  -2 1310.87   42.60
   4   9  -2 1308.87   42.40
   4   9  -2 1303.57   42.70
   4   9  -2 1302.27   42.70
   4  -9  -2 1394.26   42.50
   4  -9  -2 1326.87   42.50
   4   9  -1  202.58    8.10
   4   9  -1  190.28    8.20
   4   9  -1  197.18    7.80
   4  -9  -1  204.48    7.80
   4  -9  -1  209.38    7.70
   4   9   0   56.19    3.90
   4   9   0   57.79    3.80
   4   9   0   57.19    4.30
   4  -9   0   59.09    3.70
   4  -9   0   58.69    3.60
   4   9   1  545.25   18.60
   4   9   1  547.45   18.50
   4   9   1  543.35   18.70
   4  -9   1  568.14   18.50
   4  -9   1  533.25   18.60
   4   9   2  174.38    7.50
   4   9   2  178.58    7.70
  -4   9  -2  181.28    7.40
   4   9   2  186.48    7.60
   4  -9   2  193.58    7.60
   4  -9   2  194.08    7.50
  -4  -9  -2  152.88    9.00
  -4   9  -3   73.79    4.60
   4   9   3   66.79    4.90
   4   9   3   65.69    4.50
   4   9   3   72.19    4.60
   4  -9   3   70.09    4.70
  -4  -9  -3   73.59    4.20
   4  -9   3   65.29    4.10
  -4   9  -4    5.90    2.50
   4   9   4    2.80    2.00
   4  -9   4    5.10    1.70
  -4  -9  -4   -0.60    1.80
  -4   9  -5   55.29    4.70
   4   9   5   53.99    3.90
  -4  -9  -5   54.09    3.70
   4  -9   5   56.79    3.80
   4   9   6    1.50    1.50
   4  -9   6    0.30    2.00
   4  -9   6    2.90    1.20
  -4  -9  -6    2.40    1.70
   4   9   7   49.10    3.40
   4  -9   7   51.09    2.70
  -4  -9  -7   47.60    3.30
   4  10  -8   16.50    2.00
  -4  10   8   15.40    2.00
   4 -10  -8   18.50    2.30
  -4 -10   8   19.80    1.90
   4  10  -7    1.00    1.30
  -4 -10   7    2.30    1.50
   4 -10  -7   -0.40    1.30
   4  10  -6    1.90    1.50
   4  10  -6    1.60    1.90
  -4 -10   6   -0.30    1.40
   4 -10  -6    1.30    1.70
   4  10  -5   -0.40    1.50
   4  10  -5    3.60    1.80
   4  10  -5    3.70    2.00
   4 -10  -5   -0.80    2.00
   4 -10  -5    0.30    1.30
   4  10  -4  288.97   11.10
   4  10  -4  276.77   10.80
   4  10  -4  277.17   10.80
   4 -10  -4  292.07   10.70
   4 -10  -4  279.27   10.60
   4  10  -3  225.98    9.20
   4  10  -3  232.98    9.30
   4  10  -3  232.28    9.10
   4  10  -3  229.88    8.70
   4 -10  -3  225.28    8.80
   4 -10  -3  220.98    8.80
   4  10  -2   14.10    2.40
   4  10  -2    9.50    2.30
   4  10  -2   11.20    2.60
   4  10  -2    9.80    3.10
   4 -10  -2    9.40    2.20
   4 -10  -2   15.20    2.70
   4  10  -1  176.78    7.90
  -4  10   1  188.48    7.70
   4  10  -1  191.48    7.50
   4  10  -1  176.58    8.00
   4  10  -1  192.88    7.80
   4 -10  -1  200.58    7.50
   4 -10  -1  192.08    7.60
   4  10   0   26.90    3.10
  -4  10   0   19.10    4.00
   4  10   0   32.00    3.90
   4  10   0   30.10    3.10
   4 -10   0   23.20    3.00
   4  10   1    3.20    1.90
   4  10   1    3.10    2.30
   4  10   1    2.90    1.70
   4 -10   1    2.60    2.10
   4 -10   1    3.10    2.10
   4  10   2  443.36   15.30
   4  10   2  432.76   15.60
   4  10   2  432.46   15.40
  -4  10  -2  424.26   15.40
   4 -10   2  454.65   15.50
   4 -10   2  451.45   15.40
   4  10   3    6.10    3.90
   4  10   3   13.20    3.40
   4  10   3   19.10    3.20
  -4  10  -3   20.80    3.20
  -4 -10  -3   13.40    3.30
   4 -10   3   18.00    2.80
  -4  10  -4    9.20    2.30
  -4 -10  -4    4.40    1.90
   4 -10   4    4.70    1.60
  -4  10  -5   30.30    4.60
   4  10   5   35.90    3.50
   4 -10   5   37.50    3.40
  -4 -10  -5   25.00    3.10
   4  10   6   11.50    2.90
   4 -10   6   13.40    2.00
  -4 -10  -6   15.30    2.90
   4  11  -8    3.50    1.20
  -4 -11   8    2.50    1.10
   4  11  -7   21.20    2.20
  -4  11   7   21.30    2.10
  -4 -11   7   21.40    2.30
   4 -11  -7   19.30    2.40
   4  11  -6   22.60    2.70
   4  11  -6   19.80    3.40
   4 -11  -6   22.50    2.60
  -4 -11   6   24.60    4.30
   4  11  -5   42.90    3.90
   4  11  -5   35.40    3.40
   4  11  -5   34.90    3.40
   4 -11  -5   33.90    3.20
   4 -11  -5   40.90    3.70
  -4 -11   5   34.30    3.20
   4  11  -4  632.34   22.00
   4  11  -4  631.14   22.00
   4  11  -4  659.93   22.20
   4 -11  -4  635.84   21.60
   4 -11  -4  662.63   21.90
   4  11  -3  142.59    6.80
   4  11  -3  142.29    6.70
   4  11  -3  146.39    6.90
   4 -11  -3  150.38    6.50
   4 -11  -3  148.69    6.50
   4  11  -2  621.84   20.90
   4  11  -2  621.14   21.10
   4  11  -2  613.64   21.20
   4  11  -2  614.64   21.20
   4 -11  -2  612.84   20.90
   4 -11  -2  646.14   21.00
  -4  11   1   19.90    3.10
   4  11  -1   26.10    4.10
   4  11  -1   24.70    2.90
   4  11  -1   21.00    2.90
   4  11  -1   25.80    3.70
   4 -11  -1   24.10    2.90
   4 -11  -1   21.60    2.80
  -4  11   0  232.58    9.40
   4  11   0  238.78    9.40
   4  11   0  234.38    9.60
   4  11   0  250.67    9.10
   4 -11   0  233.68    9.20
   4  11   1   31.20    3.50
   4  11   1   31.10    4.00
   4  11   1   22.80    3.20
   4 -11   1   30.50    3.70
   4 -11   1   29.90    3.90
   4  11   2   22.10    3.60
   4  11   2   14.60    2.70
  -4  11  -2   18.20    2.90
   4  11   2   14.80    3.70
   4 -11   2   11.00    3.00
  -4  11  -3   -1.90    1.70
   4  11   3    2.60    2.20
   4  11   3    1.10    1.70
   4 -11   3    0.80    1.60
   4  11   4   64.59    4.50
   4  11   4   59.39    4.40
  -4  11  -4   70.69    4.30
   4 -11   4   66.89    4.10
  -4 -11  -4   60.19    4.60
   4  11   5   38.40    3.60
  -4  11  -5   30.00    3.40
  -4 -11  -5   31.30    3.60
   4 -11   5   27.60    2.60
   4 -11   6    6.10    1.90
  -4 -11  -6   13.30    3.60
   4 -11   7    0.20    0.80
  -4  12   7   18.70    1.80
   4  12  -7   17.60    2.10
  -4 -12   7   15.90    2.10
   4 -12  -7   20.50    2.60
  -4 -12   7   15.30    2.10
  -4  12   6  206.38    7.70
   4  12  -6  196.78    7.90
   4  12  -6  201.38    8.10
   4 -12  -6  201.68    8.00
  -4 -12   6  191.18    7.70
   4  12  -5  549.35   18.70
  -4  12   5  542.85   18.60
   4  12  -5  544.05   18.90
   4  12  -5  553.24   18.90
   4 -12  -5  537.85   19.20
  -4 -12   5  541.05   18.70
   4  12  -4  182.98    7.80
   4  12  -4  179.28    7.60
   4  12  -4  174.08    7.90
   4 -12  -4  185.48    7.40
   4 -12  -4  171.38    7.50
  -4  12   3   96.19    5.00
   4  12  -3   96.79    5.10
   4  12  -3   87.09    5.30
   4  12  -3   90.19    5.10
   4 -12  -3   93.69    5.00
   4 -12  -3   97.09    4.90
   4  12  -2   55.89    4.20
   4  12  -2   60.19    4.20
  -4  12   2   59.89    3.80
   4  12  -2   58.09    4.50
   4  12  -2   58.19    3.70
   4 -12  -2   60.89    4.00
   4  12  -1    3.00    3.80
   4  12  -1    9.40    2.80
   4  12  -1    7.20    3.10
  -4  12   1    9.10    2.80
   4  12  -1   11.10    2.60
   4 -12  -1    6.20    2.10
   4  12   0   42.30    5.80
   4  12   0   44.00    3.50
   4  12   0   47.90    3.60
   4 -12   0   47.00    4.20
   4  12   1   75.29    4.50
   4  12   1   74.49    4.50
   4  12   1   79.09    5.20
   4 -12   1   74.19    4.80
   4  12   2   86.19    5.50
  -4  12  -2   88.89    4.80
   4  12   2   99.19    5.00
   4  12   2   91.29    5.10
   4 -12   2   88.79    4.80
   4  12   3    4.60    2.40
   4  12   3    0.60    1.70
  -4  12  -3    1.50    1.70
   4 -12   3    0.90    1.60
   4  12   4    4.30    2.10
  -4  12  -4    6.80    1.90
   4 -12   4    6.40    1.60
  -4  12  -5   89.29    4.60
   4 -12   5   87.09    4.40
   4 -12   6   10.10    1.60
   4  13  -7   19.90    1.80
  -4  13   7   21.40    1.80
  -4 -13   7   22.30    1.90
  -4 -13   7   21.40    2.20
   4  13  -6   10.30    1.90
  -4  13   6    9.50    1.60
  -4 -13   6    5.20    1.30
   4 -13  -6    4.40    1.70
   4  13  -5   69.09    4.10
  -4  13   5   69.29    3.90
   4  13  -5   73.09    4.30
   4 -13  -5   74.89    4.30
  -4 -13   5   70.79    3.90
   4  13  -4   31.40    3.20
  -4  13   4   29.80    2.90
   4  13  -4   31.20    3.60
   4  13  -4   34.60    3.40
   4 -13  -4   30.30    3.10
   4  13  -3    3.60    1.80
   4  13  -3    0.60    2.10
  -4  13   3    1.90    1.40
   4  13  -3    1.30    1.70
   4 -13  -3    1.30    1.90
   4  13  -2    3.40    1.80
   4  13  -2    0.20    1.90
  -4  13   2   -1.90    1.40
   4  13  -2    6.50    2.50
   4 -13  -2   -1.80    2.00
   4  13  -1    4.70    2.50
   4  13  -1    5.10    1.70
   4  13  -1   11.90    2.70
  -4  13   1    5.40    1.80
   4  13  -1    7.70    2.40
   4 -13  -1    6.00    2.60
   4  13   0   51.89    3.80
   4  13   0   55.99    4.80
  -4  13   0   58.69    4.40
   4  13   0   55.09    3.90
   4  13   1   63.39    4.20
   4  13   1   64.69    4.20
  -4  13  -1   63.19    4.00
   4 -13   1   59.99    4.50
  -4  13  -2   77.49    4.50
   4  13   2   76.09    4.40
   4  13   2   72.49    4.80
   4 -13   2   84.09    4.50
   4  13   3   33.90    3.30
  -4  13  -3   38.00    3.20
   4 -13   3   43.60    3.40
   4  13   4  129.79    5.80
  -4  13  -4  135.09    5.90
   4 -13   4  132.19    5.80
  -4  13  -5    7.90    2.40
   4 -13   6    4.70    1.30
  -4  14   7   56.89    2.70
   4  14  -7   60.19    2.70
  -4 -14   7   57.19    2.80
  -4  14   6  273.17    9.40
   4  14  -6  277.07    9.50
  -4 -14   6  255.37    9.30
  -4 -14   6  260.77    9.40
   4 -14  -6  257.27    9.80
   4  14  -5   20.30    2.90
   4  14  -5   23.00    2.40
  -4  14   5   24.80    2.20
  -4 -14   5   25.00    2.40
   4 -14  -5   22.60    3.10
   4  14  -4    1.30    1.60
  -4  14   4   -0.20    1.20
   4  14  -4   -2.70    1.70
   4 -14  -4   -1.00    1.90
  -4 -14   4    2.40    1.70
  -4  14   3    9.20    2.20
   4  14  -3   10.20    2.80
   4  14  -3   10.50    2.20
   4  14  -3    6.40    2.20
   4 -14  -3   14.90    3.20
   4  14  -2    4.60    2.00
   4  14  -2    5.00    2.40
  -4  14   2    3.70    1.60
   4  14  -2    4.40    1.70
   4 -14  -2    4.40    2.60
  -4  14   1    1.00    1.70
   4  14  -1    2.30    4.40
   4  14  -1    0.10    2.30
   4  14  -1   -1.10    1.40
   4  14  -1    2.00    1.90
  -4  14   0    0.80    1.80
   4  14   0    2.10    1.50
  -4  14   0   -3.70    1.90
   4  14   0    3.20    1.50
   4  14   1   96.29    5.20
  -4  14  -1   90.99    4.90
   4  14   1   96.49    4.90
   4 -14   1   90.19    5.20
   4  14   2    1.60    1.50
  -4  14  -2    0.30    1.40
   4  14   3   19.40    2.60
  -4  14  -3   19.90    2.50
   4 -14   3   14.70    2.40
   4  14   4   41.90    3.30
  -4  14  -4   44.90    3.00
   4 -14   4   43.30    2.90
  -4  14  -5    8.50    2.20
  -4  15   6    6.90    1.30
   4  15  -6    4.60    1.40
  -4 -15   6    6.20    1.40
   4  15  -5    5.90    1.60
   4  15  -5    4.90    1.30
  -4  15   5    7.60    1.80
  -4 -15   5    9.00    1.70
   4 -15  -5    6.60    3.20
   4  15  -4   22.60    2.60
   4  15  -4   27.70    2.80
  -4  15   4   26.60    2.40
  -4 -15   4   24.00    2.40
   4 -15  -4   22.00    4.40
  -4  15   3   39.30    2.90
   4  15  -3   41.70    3.40
   4  15  -3   40.20    3.20
   4  15  -2    4.60    1.50
  -4  15   2    5.00    1.60
   4  15  -1   -0.30    1.50
  -4  15   1    2.20    1.60
  -4  15   1    3.30    1.50
   4  15   0   57.79    3.80
  -4  15   0   47.30    4.00
  -4  15   0   53.49    3.60
   4  15   1   17.20    2.40
  -4  15  -1   14.60    2.40
   4  15   2    1.50    1.30
  -4  15  -2    1.20    1.40
   4 -15   2   -1.50    1.70
   4  15   3    1.00    1.40
  -4  15  -3    1.10    1.30
   4 -15   3   -0.30    1.30
   4  15   4   23.70    2.90
  -4  15  -4   26.40    2.30
   4 -15   4   30.40    2.30
   4 -15   5   14.50    1.60
  -4  16   5   31.20    2.10
   4  16  -5   30.00    2.20
  -4 -16   5   30.20    2.10
   4  16  -4   20.00    2.20
  -4  16   4   17.90    1.90
   4  16  -4   19.30    2.40
  -4 -16   4   14.70    2.30
   4  16  -3   22.20    2.50
  -4  16   3   20.10    2.60
  -4  16   3   18.30    2.00
   4  16  -3   17.20    2.50
  -4 -16   3   17.40    2.20
  -4  16   2   10.80    2.10
   4  16  -2    9.70    2.30
  -4  16   2   11.60    2.20
   4  16  -2    8.60    2.50
  -4  16   1   30.90    2.90
   4  16  -1   34.10    2.90
  -4  16   1   33.90    2.70
   4  16   0   35.30    3.00
  -4  16   0   29.30    3.40
  -4  16   0   34.50    2.80
  -4  16  -1  110.89    5.10
   4  16   1  111.09    5.20
   4  16   2   15.90    2.30
  -4  16  -2   14.50    2.20
   4 -16   2   21.30    3.20
   4  16   3   12.80    2.10
  -4  16  -3   14.70    2.00
  -4  16  -4   67.49    3.20
   4 -16   4   68.69    3.20
  -4  17   5   23.00    1.60
   4  17  -5   25.40    1.90
  -4 -17   5   21.20    1.70
   4  17  -4   27.60    2.10
  -4  17   4   24.70    1.90
   4  17  -4   25.30    2.40
  -4 -17   4   26.10    1.90
   4  17  -3   37.40    2.70
  -4  17   3   36.30    2.50
  -4  17   3   37.80    2.90
   4  17  -3   35.60    2.70
  -4 -17   3   40.70    2.60
  -4  17   2    1.70    1.10
   4  17  -2    1.60    1.80
   4  17  -2    2.10    1.20
  -4  17   2    3.60    1.30
  -4 -17   2    1.50    1.10
  -4  17   1    8.10    2.00
   4  17  -1    6.90    1.90
  -4  17   1   11.40    2.40
  -4  17   0    2.70    2.10
  -4  17   0    0.50    1.20
   4  17   0    1.00    1.10
  -4  17  -1    1.90    1.10
   4  17   1    2.00    1.20
  -4  17  -2   30.20    2.30
   4  17   2   29.20    2.40
   4  17   3   82.29    3.70
  -4  17  -3   85.79    4.10
   4  18  -3    7.80    1.90
  -4  18   3    9.00    1.50
  -4 -18   3    8.50    1.70
  -4  18   2    0.10    1.30
  -4  18   2    1.50    1.20
   4  18  -2   -0.30    1.00
  -4 -18   2    1.30    1.20
  -4  18   1    3.80    1.50
  -4  18   1    3.70    1.20
   4  18  -1    2.60    1.10
  -4  18   0   90.59    3.90
   4  18   0   83.59    4.00
  -4  18  -1   17.80    1.80
   4  18   1   11.70    1.70
  -4  18  -2   27.20    1.90
   4  18   2   24.10    2.00
   4  19  -2   17.30    1.80
   4  19  -1  108.19    4.40
  -4  19   1  115.79    5.60
  -4  19   0   52.39    2.60
   4  19   0   54.49    2.70
  -5   0   9    0.80    1.50
   5   0  -8    6.70    2.10
   5   0  -8    3.90    1.90
  -5   0   8    3.60    1.80
  -5   0   7    1.20    2.10
   5   0  -7    2.20    2.00
   5   0  -7    0.40    1.80
   5   0  -7   -2.60    2.20
   5   0  -6   -1.10    1.60
   5   0  -6    4.70    1.90
   5   0  -6    0.60    1.80
   5   0  -5    4.70    1.70
   5   0  -5    2.50    1.80
   5   0  -5    2.40    1.80
   5   0  -4  128.89    5.20
  -5   0   2    5.60    0.90
  -5   0   2    5.10    0.90
  -5   0   1    0.00    0.30
  -5   0   1    0.00    0.50
  -5   0   0  312.97   10.70
  -5   0  -1   -0.40    0.70
  -5   0  -1    0.10    0.60
   5   0   1    1.60    1.10
  -5   0  -2   45.20    2.90
  -5   0  -2   45.00    3.80
   5   0   2   38.40    2.70
  -5   0  -3   -0.30    1.50
   5   0   4   22.30    3.00
   5   0   4   18.50    2.90
  -5   0  -5    1.30    1.40
   5   0   5   -0.50    1.60
   5   0   5    1.10    1.60
   5   0   6   31.50    3.10
   5   0   6   34.20    3.30
  -5   0  -6   27.70    3.00
   5   0   7    2.60    1.80
  -5   0  -7   -2.00    1.40
   5   0   7   -0.60    1.10
   5   0   8   44.70    2.50
  -5   0  -8   48.80    5.00
  -5   1   9   10.10    2.60
  -5  -1   9    4.40    1.40
  -5   1   8  302.67   11.80
   5   1  -8  350.16   13.40
   5   1  -8  328.47   11.60
   5  -1  -8  276.97   11.40
  -5  -1   8  312.17   11.60
   5  -1  -8  318.37   13.00
   5  -1  -8  321.37   11.80
  -5   1   7   22.50    3.70
   5   1  -7   24.40    3.50
   5   1  -7   22.40    3.10
   5  -1  -7   23.50    3.40
   5  -1  -7   26.50    3.40
   5   1  -6   77.89    4.30
   5   1  -6   69.09    4.50
   5   1  -6   74.59    4.70
   5  -1  -6   74.09    4.70
   5  -1  -6   75.89    4.10
   5  -1  -6   69.79    4.60
   5   1  -5   38.00    3.90
   5   1  -5   38.00    3.10
   5   1  -5   38.20    3.90
   5   1  -5   40.40    3.50
   5  -1  -5   37.10    3.60
   5  -1  -5   34.00    3.60
   5  -1  -5   36.30    2.80
   5   1  -4  282.17   10.20
   5  -1  -4  307.57   10.30
  -5   1   3   12.00    0.80
  -5   1   3   12.10    0.80
  -5  -1   3   13.70    0.90
  -5  -1   3   12.50    0.80
   5  -1  -3   16.10    1.80
  -5   1   2   71.89    2.90
  -5  -1   2   69.69    2.80
  -5  -1   2   72.39    2.90
  -5   1   1  167.38    6.00
  -5  -1   1  173.78    6.10
  -5  -1   1  166.38    6.00
  -5   1   0  167.38    6.30
  -5  -1   0  180.38    6.50
  -5  -1   0  172.08    6.30
  -5   1  -1  418.36   14.20
   5   1   1  404.26   13.90
  -5  -1  -1  424.86   14.20
   5  -1   1  409.06   13.90
  -5  -1  -1  419.36   14.00
   5   1   2 1568.84   49.80
   5  -1   2 1543.55   49.80
  -5  -1  -2 1599.04   49.99
  -5   1  -3   26.00    3.50
   5   1   3   23.50    3.20
   5  -1   3   28.20    2.50
   5  -1   3   26.10    3.20
  -5  -1  -3   31.90    3.60
   5   1   4  236.58    9.10
   5   1   4  244.38    9.40
   5  -1   4  242.08    9.20
   5  -1   4  236.68    9.30
   5   1   5   34.10    3.40
  -5   1  -5   32.30    3.00
   5   1   5   34.50    3.20
   5  -1   5   28.00    3.10
   5  -1   5   35.60    3.30
  -5  -1  -5   33.10    3.10
   5   1   6   72.49    4.30
  -5   1  -6   71.59    4.40
   5   1   6   76.39    4.40
   5  -1   6   71.19    4.30
  -5  -1  -6   66.29    4.30
   5  -1   6   77.29    4.20
  -5   1  -7   39.40    3.20
   5   1   7   37.30    3.40
   5   1   7   43.30    3.00
   5  -1   7   45.00    3.00
   5  -1   7   38.30    3.00
  -5  -1  -7   39.90    4.50
   5   1   8   40.70    2.40
  -5  -1  -8   40.00    3.00
   5  -1   8   42.50    2.50
  -5  -2   9    2.30    1.30
   5   2  -8  120.19    6.10
   5   2  -8  134.59    6.30
  -5   2   8  138.49    6.30
  -5  -2   8  138.09    6.20
   5  -2  -8  128.89    6.10
   5  -2  -8  139.69    6.30
   5   2  -7   33.30    3.50
  -5   2   7   38.10    4.10
   5   2  -7   32.60    3.70
   5  -2  -7   33.80    3.50
   5  -2  -7   34.00    3.00
   5  -2  -7   30.50    3.60
   5   2  -6  110.19    5.80
   5   2  -6  111.29    5.60
  -5   2   6  108.59    6.30
   5  -2  -6  114.39    5.20
   5  -2  -6  105.99    5.60
   5  -2  -6  113.99    5.70
   5   2  -5   50.29    4.10
   5   2  -5   48.40    3.90
   5   2  -5   49.80    3.90
   5  -2  -5   51.59    4.00
   5  -2  -5   52.19    3.90
   5  -2  -5   51.99    3.10
   5  -2  -4    6.70    1.70
  -5   2   3  428.96   13.90
  -5  -2   3  425.26   13.90
  -5  -2   3  463.25   14.00
   5  -2  -3  429.06   14.50
  -5   2   2  772.42   23.30
  -5  -2   2  737.13   23.20
   5  -2  -2  681.03   23.40
  -5   2   1   13.60    1.40
  -5  -2   1   14.50    1.30
   5  -2  -1   13.70    1.40
  -5   2   0    9.50    1.60
   5  -2   0    7.20    1.30
   5  -2   0    5.30    1.90
  -5  -2   0    7.50    1.10
  -5   2  -1  204.18    7.60
   5   2   1  188.38    7.30
  -5  -2  -1  205.78    7.40
   5  -2   1  195.48    7.30
  -5  -2  -1  205.48    7.70
   5  -2   2  672.83   22.00
  -5  -2  -2  663.93   22.20
   5   2   3  548.85   19.10
   5  -2   3  564.94   19.00
  -5  -2  -3  563.24   19.60
   5  -2   3  581.74   19.10
   5   2   4  804.02   26.40
   5   2   4  773.82   26.20
   5  -2   4  797.72   26.30
  -5  -2  -4  797.02   26.30
   5  -2   4  801.52   26.40
  -5   2  -5  126.19    5.90
   5   2   5  115.89    5.80
   5   2   5  120.09    5.90
   5  -2   5  124.59    5.80
   5  -2   5  121.79    5.90
  -5  -2  -5  124.29    5.80
   5   2   6   28.50    3.40
   5   2   6   27.80    3.00
  -5   2  -6   24.60    2.90
   5  -2   6   21.80    2.90
  -5  -2  -6   26.40    2.80
   5  -2   6   27.80    3.00
   5   2   7   79.19    4.10
  -5   2  -7   78.59    4.30
   5  -2   7   80.09    4.00
  -5  -2  -7   75.09    4.20
   5  -2   7   73.89    4.00
   5   2   8   86.69    3.80
  -5  -2  -8   89.99    4.20
   5  -2   8   93.69    3.90
   5   3  -9  104.89    5.60
  -5  -3   9   96.69    4.40
   5   3  -8  232.98   10.10
   5   3  -8  250.67    9.50
   5  -3  -8  237.28    9.30
   5  -3  -8  235.18    9.20
   5  -3  -8  245.28    9.30
  -5  -3   8  260.67    9.50
   5   3  -7  358.36   13.00
   5   3  -7  353.46   13.00
   5  -3  -7  355.46   12.70
   5  -3  -7  327.07   12.50
   5  -3  -7  351.26   12.80
   5   3  -6    8.70    2.30
   5   3  -6    5.20    1.90
   5  -3  -6    6.70    2.00
   5  -3  -6    5.60    1.60
   5  -3  -6    6.40    2.10
   5   3  -5   18.10    3.30
   5   3  -5   20.30    3.20
   5   3  -5   17.00    3.10
   5  -3  -5   19.50    2.20
   5  -3  -5   17.90    3.10
   5  -3  -5   18.90    3.20
   5  -3  -4  753.12   24.50
  -5   3   3  549.45   17.40
   5  -3  -3  548.65   17.90
  -5  -3   3  536.75   17.40
  -5   3   2  125.79    4.70
  -5  -3   2  123.39    4.60
   5  -3  -2  127.99    4.70
   5  -3  -2  119.09    4.80
  -5   3   1 1167.68   36.50
   5  -3  -1 1197.08   36.50
   5  -3  -1 1079.19   36.40
  -5  -3   1 1149.98   36.40
  -5   3   0  555.14   17.00
  -5  -3   0  446.66   17.80
   5  -3   0  525.25   16.80
   5   3   1  490.15   16.80
  -5   3  -1  485.45   17.10
   5  -3   1  513.45   16.80
   5  -3   1  519.05   17.10
  -5  -3  -1  527.45   17.00
   5  -3   2   35.00    2.60
  -5  -3  -2   36.80    3.10
   5   3   3  117.99    5.60
   5   3   3  113.29    5.60
   5  -3   3  124.49    5.70
   5  -3   3  136.29    5.60
   5   3   4   10.80    2.50
   5   3   4   11.00    2.90
   5  -3   4    9.80    2.40
  -5  -3  -4   10.50    2.20
   5  -3   4   10.70    3.00
   5   3   5    4.80    1.60
   5   3   5    3.50    2.00
  -5   3  -5    4.10    1.70
  -5  -3  -5    4.20    1.50
   5  -3   5    3.40    1.60
   5  -3   5    3.50    1.70
  -5   3  -6   12.50    2.40
   5   3   6   20.90    3.30
  -5  -3  -6   12.10    2.40
   5  -3   6    9.40    2.60
   5  -3   6   15.80    2.60
   5   3   7    2.10    1.20
  -5   3  -7    1.90    1.90
   5  -3   7    3.60    1.30
   5  -3   7    2.50    1.30
  -5  -3  -7    0.70    1.30
   5   3   8    0.10    0.90
   5  -3   8    1.80    1.00
  -5  -3  -8    3.60    2.50
   5   4  -9   30.80    2.90
   5  -4  -9   20.30    4.00
  -5  -4   9   31.10    2.30
   5   4  -8   29.00    3.60
   5   4  -8   33.00    3.00
   5  -4  -8   35.90    3.10
  -5  -4   8   31.20    3.30
   5  -4  -8   33.20    2.90
   5   4  -7   46.80    4.10
   5   4  -7   41.60    3.70
   5  -4  -7   47.30    3.90
   5  -4  -7   43.90    3.60
   5  -4  -7   42.70    3.30
   5   4  -6    1.80    1.80
   5   4  -6   -0.60    2.00
   5   4  -6    1.30    1.70
   5  -4  -6    3.10    1.70
   5  -4  -6    3.20    1.50
   5  -4  -6    2.10    1.80
   5   4  -5  210.48    8.60
   5   4  -5  218.18    8.70
   5   4  -5  212.98    8.80
   5  -4  -5  210.38    8.50
   5  -4  -5  213.68    8.10
   5  -4  -5  214.88    8.50
   5   4  -4    6.10    2.10
   5   4  -4   11.70    3.00
   5   4  -4   10.40    2.80
   5  -4  -4    8.60    1.70
   5  -4  -4    9.80    2.80
   5  -4  -3  106.29    4.50
   5  -4  -3  106.59    4.20
  -5  -4   3  106.29    4.20
  -5   4   2  940.21   30.50
   5  -4  -2  969.50   30.50
  -5  -4   2  973.70   30.40
   5  -4  -2  934.51   30.50
  -5   4   1  287.77   10.10
  -5  -4   1  293.47   10.00
   5  -4  -1  296.97   10.00
   5  -4  -1  277.47   10.00
  -5   4   0  389.76   13.80
   5  -4   0  398.66   13.60
  -5  -4   0  425.96   13.80
   5  -4   0  408.46   13.80
  -5   4  -1   90.89    5.00
   5  -4   1   89.79    4.50
   5  -4   1   91.19    4.20
  -5  -4  -1   99.79    4.40
   5  -4   2    0.30    1.20
   5  -4   2    1.80    1.30
  -5  -4  -2    0.60    1.10
   5   4   3  429.16   15.10
   5   4   3  431.96   15.30
   5  -4   3  424.96   15.10
   5  -4   3  448.26   15.20
  -5  -4  -3  451.25   15.10
   5   4   4   -0.90    1.90
   5   4   4    0.90    1.50
   5  -4   4   -1.70    1.50
   5  -4   4    1.00    2.20
  -5  -4  -4    1.00    1.40
   5   4   5  124.39    5.90
  -5   4  -5  134.59    6.10
   5   4   5  121.39    5.90
   5  -4   5  124.79    5.90
   5  -4   5  120.89    5.90
  -5  -4  -5  125.49    5.90
   5   4   6    7.80    2.30
  -5   4  -6    1.20    1.50
   5  -4   6    2.50    1.50
   5  -4   6    3.90    1.60
  -5  -4  -6    2.40    1.50
   5   4   7   11.40    2.00
   5  -4   7   16.90    2.20
  -5  -4  -7   13.70    2.40
   5  -4   7   14.40    2.20
   5   4   8   19.80    1.70
   5  -4   8   16.40    1.70
   5   5  -9    1.30    1.50
  -5  -5   9   -0.60    1.00
   5   5  -8   -0.80    1.40
   5   5  -8    2.10    2.40
   5  -5  -8   -0.40    1.50
  -5  -5   8   -0.90    1.30
   5   5  -7   35.40    3.80
   5   5  -7   34.80    3.30
   5  -5  -7   36.40    3.30
   5  -5  -7   35.20    3.10
   5  -5  -7   36.70    3.70
   5   5  -6  148.29    6.70
   5   5  -6  143.79    6.80
   5   5  -6  144.59    6.60
   5  -5  -6  148.59    6.40
   5  -5  -6  145.29    6.50
   5  -5  -6  143.59    6.60
   5   5  -5    5.70    1.80
   5   5  -5    5.90    1.80
   5   5  -5   10.40    2.80
   5  -5  -5    6.20    1.80
   5  -5  -5    6.70    2.10
   5  -5  -5    5.70    1.60
   5   5  -4  312.87   11.50
   5   5  -4  309.57   11.60
   5   5  -4  314.57   11.40
   5  -5  -4  304.07   11.30
   5  -5  -4  311.77   11.00
   5  -5  -4  308.17   11.30
  -5   5   3 1439.46   48.00
  -5  -5   3 1489.85   48.00
   5  -5  -3 1573.24   48.10
   5  -5  -3 1577.94   48.20
   5   5  -2   29.00    2.50
  -5   5   2   29.60    2.50
   5  -5  -2   29.10    2.10
  -5   5   1  454.25   15.70
   5   5  -1  458.75   15.70
  -5  -5   1  476.45   15.60
   5  -5  -1  459.45   15.50
   5  -5  -1  478.05   15.70
  -5   5   0   42.00    3.40
   5  -5   0   53.49    2.90
   5  -5   0   51.69    3.10
  -5  -5   0   54.39    3.10
   5  -5   1   27.40    2.80
  -5  -5  -1   26.00    2.80
   5  -5   1   27.60    2.30
  -5  -5  -1   28.30    2.80
   5  -5   2    2.10    1.40
  -5  -5  -2    1.70    1.40
  -5  -5  -2    0.90    1.30
   5  -5   2    0.80    1.30
   5   5   3   55.09    3.90
   5   5   3   53.99    3.80
  -5  -5  -3   56.99    3.40
   5  -5   3   57.09    3.60
   5  -5   3   50.39    3.60
   5  -5   3   49.90    5.10
   5   5   4   28.90    3.20
   5   5   4   30.40    3.40
   5  -5   4   36.50    3.90
   5  -5   4   27.50    4.00
  -5  -5  -4   34.50    3.00
   5   5   5  864.31   29.20
   5   5   5  905.01   29.70
   5  -5   5  897.01   29.50
  -5  -5  -5  908.31   30.40
   5  -5   5  888.91   29.90
  -5   5  -6   41.70    3.50
   5   5   6   50.29    3.40
   5  -5   6   49.60    3.60
  -5  -5  -6   43.20    3.40
   5  -5   6   43.50    3.30
   5   5   7  242.48    8.90
  -5   5  -7  230.88   10.20
   5  -5   7  246.68    8.80
  -5  -5  -7  233.28   10.30
   5  -5   7  237.48    8.70
   5   5   8   24.80    1.80
   5  -5   8   23.70    2.00
   5   6  -9   -1.40    1.50
  -5  -6   9    0.20    0.90
   5   6  -8    0.40    1.30
   5  -6  -8    1.10    1.60
  -5  -6   8    1.90    1.30
   5   6  -7   47.10    4.00
   5   6  -7   44.80    3.80
   5  -6  -7   50.39    3.50
   5  -6  -7   42.10    3.80
   5  -6  -7   39.90    3.30
   5   6  -6   70.69    4.90
   5   6  -6   69.99    4.50
   5   6  -6   80.09    4.70
   5  -6  -6   77.49    4.30
  -5  -6   6   76.89    4.90
   5  -6  -6   70.69    4.50
   5  -6  -6   73.39    4.30
   5   6  -5   22.80    3.10
   5   6  -5   23.90    3.50
   5   6  -5   22.10    3.10
   5  -6  -5   24.60    3.20
   5  -6  -5   23.60    2.70
   5  -6  -5   20.90    2.90
   5   6  -4   21.90    3.40
   5   6  -4   17.50    3.10
   5   6  -4   20.60    3.00
   5   6  -4   16.90    3.10
   5  -6  -4   18.50    2.20
   5  -6  -4   20.30    3.10
   5  -6  -4   22.80    3.00
   5  -6  -3    1.10    1.20
  -5  -6   3    0.50    1.30
   5  -6  -3    2.10    1.20
   5   6  -2  654.13   22.20
  -5   6   2  641.74   22.20
   5  -6  -2  678.93   21.90
  -5  -6   2  683.43   22.10
   5  -6  -2  690.33   22.20
  -5   6   1    9.20    3.20
   5   6  -1    6.00    1.80
   5  -6  -1    8.30    2.10
   5  -6  -1    7.10    1.50
  -5  -6   1    5.80    2.00
   5  -6   0    0.90    0.90
  -5  -6   0    1.60    1.00
   5  -6   0   -0.20    1.10
  -5  -6  -1  528.15   17.70
   5  -6   1  527.55   17.10
   5  -6   1  501.75   17.70
  -5  -6  -1  473.85   16.80
   5   6   2   -1.10    2.00
   5   6   2   -0.90    2.00
   5  -6   2    1.50    1.80
  -5  -6  -2    0.00    1.40
   5  -6   2    0.90    1.30
   5   6   3  154.68    6.70
   5   6   3  147.09    6.70
  -5  -6  -3  153.38    6.40
   5  -6   3  157.78    6.70
   5  -6   3  151.18    6.50
   5   6   4  198.88    8.40
   5   6   4  207.28    8.50
   5  -6   4  210.98    8.40
  -5  -6  -4  223.98    8.50
   5  -6   4  212.88    8.70
   5   6   5   91.69    5.00
   5   6   5   80.79    5.10
  -5   6  -5   87.79    5.00
   5  -6   5   85.49    4.90
   5  -6   5   88.39    4.80
  -5  -6  -5   84.59    4.80
   5   6   6  189.78    7.50
  -5   6  -6  172.88    7.60
   5  -6   6  193.88    7.40
  -5  -6  -6  176.18    8.00
   5  -6   6  174.88    7.60
   5   6   7    7.10    1.90
   5  -6   7    8.50    2.10
   5  -6   7    9.80    1.70
  -5  -6  -7    8.00    2.00
   5   7  -9    0.80    1.50
  -5  -7   9   -0.70    1.10
   5   7  -8   83.49    4.10
   5  -7  -8   82.39    4.60
  -5  -7   8   79.49    4.20
   5   7  -7    4.40    1.90
   5   7  -7    3.10    1.50
   5  -7  -7    1.10    2.20
  -5  -7   7    1.80    2.30
   5  -7  -7    2.50    1.50
   5   7  -6   19.40    2.90
   5   7  -6   20.80    3.40
   5   7  -6   24.40    3.10
   5  -7  -6   26.10    2.90
  -5  -7   6   19.70    3.40
   5  -7  -6   15.70    2.90
   5  -7  -6   21.50    3.20
   5   7  -5  192.28    8.00
   5   7  -5  178.08    7.90
   5  -7  -5  191.78    7.70
   5  -7  -5  185.08    7.70
   5  -7  -5  189.48    7.70
   5   7  -4   59.19    3.80
   5   7  -4   62.89    4.50
   5   7  -4   57.99    4.00
   5   7  -4   63.49    4.10
   5  -7  -4   60.49    3.60
   5  -7  -4   58.09    4.10
   5  -7  -4   58.79    3.90
   5   7  -3  268.27   10.10
   5   7  -3  267.07    9.80
   5   7  -3  269.37   10.30
   5   7  -3  266.37   10.20
   5  -7  -3  264.97    9.90
   5  -7  -3  271.37   10.00
   5  -7  -3  270.87    9.70
  -5  -7   3  255.47   10.30
  -5  -7   2   19.10    3.00
   5  -7  -2   14.50    2.40
   5  -7  -2   16.40    3.10
  -5  -7   1   20.90    3.00
   5  -7  -1   20.60    2.10
   5  -7  -1   21.50    3.00
   5  -7   0  435.76   15.90
  -5  -7   0  453.45   15.80
   5  -7   0  455.65   15.20
   5   7   1    2.70    1.90
   5  -7   1    3.20    1.40
   5   7   2   30.80    3.30
   5   7   2   32.30    3.30
   5  -7   2   29.70    3.10
   5  -7   2   34.00    2.80
  -5  -7  -2   30.00    2.90
  -5   7  -3  303.77   12.10
   5   7   3  323.57   11.70
   5   7   3  325.57   11.90
   5  -7   3  320.87   11.70
   5  -7   3  335.37   11.90
  -5  -7  -3  326.07   11.60
   5   7   4    2.80    1.70
   5   7   4    0.00    2.10
   5  -7   4   -0.50    1.50
   5  -7   4    8.70    3.40
  -5  -7  -4    8.90    2.50
  -5   7  -5   -1.50    2.10
   5   7   5    1.90    1.70
   5  -7   5   -2.40    2.00
   5  -7   5    0.20    1.50
  -5  -7  -5    2.00    1.30
   5   7   6   11.10    2.20
   5  -7   6    9.70    2.70
   5  -7   6    9.10    2.10
  -5  -7  -6   10.90    2.90
   5   7   7   35.00    2.50
   5  -7   7   35.60    2.40
   5  -7   7   35.60    3.10
  -5  -7  -7   37.00    2.90
  -5  -8   9   25.70    1.80
   5   8  -8   -0.30    1.30
  -5  -8   8    0.30    1.20
   5  -8  -8    1.60    1.40
   5   8  -7    2.30    1.50
   5   8  -7   -1.70    1.80
   5  -8  -7    0.40    1.40
  -5  -8   7    2.40    2.00
   5   8  -6   70.99    5.90
   5   8  -6   79.39    4.90
   5   8  -6   72.99    4.60
  -5  -8   6   67.49    4.40
   5  -8  -6   82.69    4.50
   5  -8  -6   70.89    4.20
   5  -8  -6   85.09    4.70
   5   8  -5   63.39    4.40
   5   8  -5   65.59    4.30
   5   8  -5   66.99    4.50
   5  -8  -5   65.99    4.20
   5  -8  -5   68.69    4.10
   5  -8  -5   64.79    3.90
   5   8  -4  280.47   10.70
   5   8  -4  284.47   10.80
   5   8  -4  276.87   10.90
   5  -8  -4  289.27   10.60
   5  -8  -4  275.17   10.50
   5  -8  -4  279.57   10.50
   5   8  -3   24.00    3.50
   5   8  -3   29.20    3.30
   5   8  -3   31.80    3.00
   5   8  -3   33.10    3.50
   5  -8  -3   29.80    3.20
   5  -8  -3   30.40    3.10
   5  -8  -3   30.20    2.50
   5   8  -2  246.18    9.40
   5   8  -2  244.48    9.40
   5   8  -2  240.78    9.80
   5   8  -2  245.08    9.10
   5  -8  -2  227.78   10.00
   5  -8  -2  233.38    9.10
   5  -8  -2  263.37    9.10
  -5  -8   2  241.98   10.00
   5   8  -1  348.17   12.70
   5   8  -1  347.17   12.70
   5   8  -1  358.76   12.50
   5  -8  -1  358.46   12.50
  -5  -8   1  325.87   14.00
   5  -8  -1  378.36   12.40
   5   8   0  112.99    5.70
   5   8   0  114.69    5.40
   5   8   0  120.99    5.70
   5  -8   0  119.99    5.50
   5  -8   0  126.79    5.30
   5   8   1   81.19    4.50
   5   8   1   85.09    5.00
   5   8   1   81.39    4.80
   5  -8   1   82.99    4.30
   5  -8   1   82.89    5.00
   5   8   2   33.40    3.40
   5   8   2   34.60    3.20
   5   8   2   22.40    4.00
   5  -8   2   30.70    3.30
   5  -8   2   29.00    3.00
  -5  -8  -2   21.80    3.30
   5   8   3   16.60    2.90
  -5   8  -3   24.20    4.10
   5   8   3   24.40    3.40
   5  -8   3   22.30    3.10
   5  -8   3   27.30    3.40
  -5  -8  -3   23.00    3.10
  -5   8  -4   73.39    5.40
   5   8   4   73.79    4.90
   5   8   4   73.69    4.50
   5  -8   4   71.09    4.30
  -5  -8  -4   83.19    4.40
  -5   8  -5    2.30    2.40
   5   8   5   -0.10    1.50
   5  -8   5    0.70    1.50
  -5  -8  -5    0.20    1.60
   5  -8   5   -4.30    3.30
   5   8   6   69.19    3.80
   5  -8   6   67.39    4.20
   5  -8   6   71.29    3.80
  -5  -8  -6   66.69    4.00
   5   8   7   17.00    2.30
   5  -8   7   16.20    1.70
  -5  -8  -7   19.50    2.70
  -5   9   8   12.70    1.90
  -5  -9   8    8.80    1.80
   5  -9  -8    8.40    2.20
   5   9  -7   45.50    3.30
   5   9  -7   44.00    3.60
  -5  -9   7   43.20    3.30
   5  -9  -7   47.20    3.30
   5   9  -6   17.90    3.20
   5   9  -6   21.80    2.80
   5   9  -6   21.60    2.80
   5  -9  -6   20.70    3.10
   5  -9  -6   20.30    2.60
  -5  -9   6   19.20    2.90
   5   9  -5  473.45   17.00
   5   9  -5  481.25   17.00
   5   9  -5  457.95   16.80
   5  -9  -5  493.85   16.80
   5  -9  -5  480.85   16.50
   5   9  -4   17.10    2.90
   5   9  -4   16.40    3.20
   5   9  -4   18.10    3.00
   5  -9  -4   14.30    2.30
   5   9  -3  120.09    5.90
   5   9  -3  120.39    6.00
   5   9  -3  127.89    5.60
   5   9  -3  123.09    6.10
   5  -9  -3  127.49    5.60
   5  -9  -3  117.29    5.60
   5   9  -2  102.79    5.20
   5   9  -2   98.49    4.80
   5   9  -2   92.19    5.10
   5   9  -2   95.49    5.50
   5  -9  -2  103.79    4.90
   5  -9  -2   99.69    4.70
   5   9  -1    3.20    1.60
   5   9  -1    9.20    2.80
   5   9  -1    1.90    2.10
   5  -9  -1    2.20    1.40
   5  -9  -1    4.10    1.80
   5   9   0   96.49    5.10
   5   9   0   92.39    5.00
   5   9   0   96.69    4.70
   5  -9   0   88.89    4.70
   5  -9   0   87.69    4.50
   5   9   1    9.40    2.70
   5   9   1   14.50    3.10
   5   9   1    9.20    2.20
   5  -9   1    8.90    2.40
   5  -9   1   12.80    3.60
  -5   9  -2    1.60    2.00
   5   9   2    2.70    2.10
   5   9   2   -1.00    1.90
   5   9   2    0.10    1.90
   5  -9   2   -1.40    1.80
   5  -9   2    0.60    1.80
   5   9   3  146.09    6.80
  -5   9  -3  144.69    7.00
   5   9   3  153.68    6.80
   5  -9   3  156.78    6.70
   5  -9   3  159.08    7.10
  -5  -9  -3  165.98    6.80
  -5   9  -4   84.39    5.10
   5   9   4   67.79    4.40
   5  -9   4   71.89    4.30
  -5  -9  -4   67.79    4.30
   5   9   5  209.98    8.10
  -5  -9  -5  188.48    8.10
   5  -9   5  212.38    8.20
   5   9   6   -1.50    1.30
  -5  -9  -6    3.50    1.70
   5  -9   6   -0.80    1.50
   5   9   7   79.89    3.80
   5  -9   7   81.09    3.50
  -5  10   8    2.80    1.00
   5  10  -8    1.40    1.10
  -5 -10   8    0.50    1.00
   5 -10  -8   -1.20    1.50
   5  10  -7   60.99    3.50
   5  10  -7   61.79    4.10
  -5 -10   7   59.99    3.60
   5 -10  -7   59.79    3.70
   5  10  -6  326.67   11.90
   5  10  -6  314.07   11.90
   5 -10  -6  295.87   11.80
  -5 -10   6  335.37   11.70
   5 -10  -6  331.47   11.60
   5  10  -5    1.80    1.70
   5  10  -5    1.20    1.80
   5  10  -5   -1.60    1.60
   5 -10  -5    0.20    1.80
   5 -10  -5   -0.90    1.40
   5  10  -4   13.00    3.10
   5  10  -4   11.00    2.80
   5  10  -4    7.00    2.00
   5 -10  -4   13.40    2.50
   5 -10  -4   11.10    2.80
   5  10  -3  238.18    9.30
   5  10  -3  220.88   12.10
   5  10  -3  232.68    9.50
   5  10  -3  230.38    9.10
   5 -10  -3  243.38    9.10
   5 -10  -3  211.28    9.70
   5  10  -2    3.00    1.50
   5  10  -2    4.50    1.80
   5  10  -2    3.40    2.20
   5  10  -2    4.60    1.80
   5 -10  -2    5.30    1.60
   5 -10  -2    3.00    1.70
   5  10  -1  661.73   21.70
   5  10  -1  645.64   21.40
   5  10  -1  626.64   21.60
  -5  10   1  628.64   21.40
   5 -10  -1  634.24   21.40
   5 -10  -1  637.54   21.40
   5  10   0   20.80    3.20
   5  10   0   14.90    2.70
   5  10   0   21.20    3.30
   5 -10   0   21.00    2.70
   5  10   1  185.88    7.40
   5  10   1  180.68    7.80
   5  10   1  178.18    7.60
   5 -10   1  193.48    7.60
   5 -10   1  170.78    7.70
  -5  10  -2   39.50    3.50
   5  10   2   40.30    3.80
   5  10   2   30.50    4.20
   5  10   2   32.60    3.70
   5 -10   2   37.00    3.80
   5 -10   2   36.80    3.50
   5  10   3   32.60    4.00
   5  10   3   23.90    3.60
   5  10   3   22.70    3.40
  -5  10  -3   30.10    3.30
   5 -10   3   24.20    2.90
   5 -10   3   19.10    4.10
   5  10   4   17.00    3.00
  -5  10  -4   20.80    3.50
   5 -10   4   24.50    2.80
  -5 -10  -4   18.90    3.50
   5  10   5   -3.10    1.50
   5 -10   5    0.30    1.40
  -5 -10  -5    2.30    2.00
   5  10   6    8.60    2.10
   5 -10   6    5.20    1.60
  -5 -10  -6    5.40    2.20
   5 -10   7   34.10    1.90
   5  11  -8    7.90    1.50
  -5  11   8    5.20    1.20
  -5 -11   8    7.10    1.50
  -5  11   7   -0.30    1.00
   5  11  -7   -1.50    1.00
   5 -11  -7   -0.20    1.40
  -5 -11   7   -0.90    1.30
   5  11  -6   87.49    5.80
   5  11  -6  100.09    5.00
   5 -11  -6   96.69    5.00
   5 -11  -6   96.99    4.90
  -5 -11   6   94.49    4.70
   5  11  -5   31.00    3.40
   5  11  -5   27.50    3.00
   5  11  -5   27.20    3.10
   5 -11  -5   27.40    3.10
   5 -11  -5   24.90    2.80
   5  11  -4   -0.70    1.80
   5  11  -4    1.30    1.70
   5  11  -4    4.80    1.60
   5 -11  -4    2.60    1.80
   5  11  -3  342.07   12.70
   5  11  -3  331.87   12.50
   5  11  -3  329.57   12.10
   5  11  -3  342.77   12.50
   5 -11  -3  338.47   12.30
   5 -11  -3  330.27   12.20
   5  11  -2  135.59    5.90
   5  11  -2  136.09    6.40
   5  11  -2  123.79    8.60
   5  11  -2  127.39    7.00
   5 -11  -2  143.59    6.10
   5 -11  -2  131.19    6.00
  -5  11   1  101.29    5.30
   5  11  -1   94.39    5.50
   5  11  -1  106.79    5.40
   5 -11  -1   96.29    5.20
   5 -11  -1  104.69    5.10
  -5  11   0   87.19    5.60
   5  11   0   92.69    5.30
   5  11   0  103.09    5.20
   5 -11   0   98.79    5.10
   5  11   1  197.08    8.10
   5  11   1  190.98    8.10
   5  11   1  189.18    7.70
   5 -11   1  189.98    8.10
   5 -11   1  192.38    8.20
  -5  11  -2   53.79    3.90
   5  11   2   52.29    4.20
   5  11   2   50.29    4.00
   5  11   2   54.99    4.10
   5 -11   2   58.29    4.00
   5 -11   2   60.69    4.90
   5  11   3   30.10    3.50
   5  11   3   31.30    3.70
  -5  11  -3   28.40    3.30
   5  11   3   32.10    3.70
   5 -11   3   25.20    2.90
   5  11   4   66.69    4.30
  -5  11  -4   67.39    4.40
   5 -11   4   74.89    4.20
   5  11   5   49.99    3.40
   5 -11   5   46.90    3.10
   5 -11   6  106.29    4.40
   5  12  -7   56.89    3.10
  -5  12   7   58.29    2.90
  -5 -12   7   56.59    3.10
  -5 -12   7   57.09    3.10
   5 -12  -7   55.79    3.40
   5  12  -6   68.09    4.10
   5  12  -6   66.19    3.90
   5 -12  -6   70.49    4.00
  -5 -12   6   68.89    3.70
   5  12  -5  128.79    5.90
   5  12  -5  127.29    6.10
   5  12  -5  132.99    6.00
   5 -12  -5  115.89    5.80
  -5 -12   5  133.29    5.90
   5 -12  -5  132.59    5.80
   5  12  -4  216.48    8.90
   5  12  -4  219.88    9.10
   5  12  -4  231.68    9.00
   5 -12  -4  210.58    8.70
   5 -12  -4  219.98    8.60
   5  12  -3    2.80    1.90
   5  12  -3    0.40    1.80
   5  12  -3    1.40    2.00
   5 -12  -3    1.30    2.00
   5  12  -2 1243.08   40.70
   5  12  -2 1256.07   40.60
   5  12  -2 1253.57   40.40
  -5  12   2 1247.28   40.30
   5  12  -2 1227.98   40.30
   5 -12  -2 1284.87   40.50
   5 -12  -2 1215.98   40.30
   5  12  -1    1.50    1.50
  -5  12   1    3.70    1.80
   5  12  -1    0.90    1.60
   5 -12  -1   -0.70    2.00
  -5  12   0    4.20    2.50
   5  12   0    0.00    1.40
   5  12   0    0.00    1.90
   5  12   0    0.10    1.50
   5 -12   0    0.10    2.10
   5  12   1  448.16   15.90
   5  12   1  450.75   15.90
   5  12   1  445.06   15.60
   5 -12   1  444.56   15.70
   5 -12   1  452.95   16.00
   5  12   2    1.30    1.90
   5  12   2   -1.40    1.70
   5  12   2   -2.60    2.00
  -5  12  -2   -0.50    1.60
   5 -12   2    2.70    1.80
   5  12   3   31.50    3.60
  -5  12  -3   40.70    3.40
   5  12   3   41.00    3.80
   5 -12   3   31.00    3.20
  -5  12  -4   80.09    4.50
   5  12   4   82.49    4.60
   5 -12   4   84.19    4.30
   5 -12   5   23.10    2.30
   5 -12   6    1.60    0.90
  -5  13   7    4.80    1.30
  -5 -13   7    3.10    1.30
  -5 -13   7    5.80    1.80
  -5  13   6    7.10    1.60
   5  13  -6    9.80    2.00
   5  13  -6    9.70    2.50
  -5 -13   6    8.80    1.90
   5 -13  -6   12.10    2.50
   5  13  -5   44.90    3.40
   5  13  -5   48.80    3.30
  -5  13   5   45.80    3.20
  -5 -13   5   47.20    3.10
   5 -13  -5   47.10    3.40
  -5  13   4    3.80    1.40
   5  13  -4    6.50    1.90
   5  13  -4    9.60    2.90
   5  13  -4    5.00    1.70
   5 -13  -4    2.50    1.80
  -5  13   3  303.27   11.40
   5  13  -3  315.27   11.60
   5  13  -3  315.97   11.90
   5  13  -3  313.17   11.60
   5 -13  -3  297.07   11.60
   5  13  -2   10.90    3.30
   5  13  -2    2.80    1.30
   5  13  -2    2.30    1.60
   5  13  -2    4.30    2.20
  -5  13   2    4.50    1.60
   5 -13  -2   -1.30    1.90
   5  13  -1  132.09    6.40
   5  13  -1  133.99    6.40
   5  13  -1  134.19    6.00
  -5  13   1  130.19    6.10
   5  13   0   38.40    3.40
  -5  13   0   44.30    4.30
   5  13   0   45.60    4.10
   5  13   0   41.80    3.30
  -5  13  -1    6.70    1.90
   5  13   1    8.00    2.50
   5  13   1   14.80    3.40
   5  13   1    7.50    1.90
   5 -13   1    6.80    2.40
   5  13   2   60.79    4.00
   5  13   2   51.39    3.90
  -5  13  -2   59.19    3.80
   5  13   2   55.59    4.40
   5 -13   2   54.89    4.00
   5  13   3    2.00    1.70
  -5  13  -3    5.70    1.70
   5  13   3   -0.20    2.20
  -5  13  -4   -0.70    1.50
   5 -13   4    1.00    1.20
   5 -13   5   12.20    1.70
  -5  14   7   28.80    1.80
   5  14  -6  131.99    5.60
  -5  14   6  134.59    5.40
   5  14  -6  125.59    5.60
  -5 -14   6  128.39    5.20
   5 -14  -6  134.99    5.80
  -5  14   5   27.50    2.20
   5  14  -5   29.70    2.80
   5  14  -5   30.90    2.50
  -5 -14   5   22.80    2.30
   5 -14  -5   27.00    3.10
   5  14  -4   25.10    2.90
  -5  14   4   28.70    2.50
   5  14  -4   26.50    2.90
   5  14  -4   26.20    2.80
   5 -14  -4   26.70    3.30
  -5  14   3   51.69    3.40
   5  14  -3   48.90    3.80
   5  14  -3   46.30    3.90
   5  14  -3   50.69    3.70
   5 -14  -3   48.40    3.90
  -5  14   2   16.00    2.80
   5  14  -2   12.00    3.20
   5  14  -2   13.40    3.40
   5  14  -2   10.50    2.40
   5 -14  -2   11.00    3.70
  -5  14   1   89.49    4.70
   5  14  -1   81.29    4.30
   5  14  -1   82.29    4.80
   5  14  -1   79.89    5.10
   5  14   0  399.56   13.80
   5  14   0  382.26   14.00
   5  14   0  404.36   14.40
  -5  14   0  374.66   13.90
   5  14   1  368.96   13.90
   5  14   1  403.46   14.00
   5  14   1  382.56   13.40
  -5  14  -1  387.46   13.80
   5  14   2  230.38    8.80
  -5  14  -2  251.77    9.10
   5  14   2  210.18   11.00
   5 -14   2  228.48    8.80
   5  14   3  192.28    7.70
  -5  14  -3  207.18    7.90
   5 -14   3  197.18    7.70
  -5  14  -4    9.20    2.30
   5 -14   4    5.10    1.30
   5 -14   5    5.50    1.40
   5  15  -6    0.50    1.00
  -5  15   6   -0.20    0.80
  -5 -15   6    1.00    0.90
   5  15  -5   41.30    2.80
  -5  15   5   39.50    2.50
   5  15  -5   41.90    2.90
   5 -15  -5   38.90    4.20
  -5 -15   5   43.10    2.70
   5  15  -4    0.20    1.20
   5  15  -4    0.60    1.30
  -5  15   4    0.20    1.10
  -5 -15   4   -0.10    1.10
  -5  15   3   11.30    2.10
   5  15  -3    8.50    2.20
   5  15  -3   12.70    2.50
   5  15  -3   12.70    2.50
   5 -15  -3    5.20    3.40
   5  15  -2   29.00    3.10
  -5  15   2   30.20    2.90
   5  15  -2   26.70    3.40
   5  15  -2   36.00    3.80
   5  15  -1   53.19    3.90
  -5  15   1   38.80    4.80
  -5  15   0  137.29    6.10
   5  15   0  145.59    6.40
   5  15   1   20.50    2.70
  -5  15  -1   23.10    2.60
   5  15   1   27.70    2.70
   5  15   2   14.30    2.50
  -5  15  -2   14.50    2.20
   5 -15   2   21.80    3.00
  -5  15  -3   36.00    2.80
   5  15   3   36.60    2.90
   5 -15   3   43.90    3.00
  -5  15  -4   -0.90    1.30
   5 -15   4    0.40    1.10
   5  16  -5   32.60    2.80
   5  16  -5   35.20    2.30
  -5  16   5   35.80    2.30
  -5 -16   5   37.90    2.70
  -5  16   4    1.90    1.00
   5  16  -4    1.90    1.20
   5  16  -4    0.10    1.20
  -5  16   4    1.00    1.60
  -5 -16   4    0.40    1.00
   5  16  -3   29.10    2.70
   5  16  -3   28.00    2.80
  -5  16   3   30.50    2.40
  -5  16   3   33.10    2.60
  -5  16   2    8.70    2.10
   5  16  -2    7.20    2.10
   5  16  -2    1.60    2.10
  -5  16   2    8.60    2.10
  -5  16   1   93.99    4.40
  -5  16   1   90.39    4.50
  -5  16   0    9.60    2.00
   5  16   0    7.10    2.00
  -5  16  -1  238.88    9.00
   5  16   1  241.68    9.00
   5  16   2   20.90    2.30
  -5  16  -2   23.20    2.20
  -5  16  -3    3.20    1.20
   5  16   3   -0.20    1.50
   5 -16   3    3.30    1.70
   5  17  -4   55.59    2.90
  -5  17   4   58.19    2.80
   5  17  -4   53.99    3.00
  -5 -17   4   53.79    2.70
   5  17  -3    4.70    1.80
  -5  17   3    7.70    1.60
   5  17  -3    6.90    1.80
  -5  17   3    8.90    2.00
  -5 -17   3   11.80    1.70
  -5  17   2    0.60    1.20
  -5  17   2    2.20    1.30
   5  17  -2    1.40    1.20
  -5 -17   2    1.80    1.20
  -5  17   1   57.99    3.70
  -5  17   1   57.39    3.20
   5  17  -1   57.29    3.40
   5  17   0   33.40    2.80
  -5  17   0   40.60    3.00
   5  17   1   27.70    2.40
  -5  17  -1   27.00    2.20
  -5  17  -2   21.80    2.00
   5  17   2   25.50    2.20
  -5  17  -3   48.10    2.50
  -5  18   3    0.80    1.20
   5  18  -3   -0.40    1.00
  -5 -18   3    0.10    1.00
  -5  18   2   -1.40    1.20
   5  18  -2   -0.50    1.30
  -5  18   2   -0.20    1.50
  -5 -18   2    0.40    1.20
   5  18  -1   20.60    1.90
  -5  18   1   15.60    2.20
  -5 -18   1   15.60    2.30
  -5  18   0  101.19    4.10
   5  18   0   93.19    4.20
  -5  18  -1    0.20    1.00
   5  18   1    1.30    1.00
  -5  18  -2    2.50    1.00
  -6   0   9   -1.70    1.80
   6   0  -9   -0.50    1.80
   6   0  -9    1.20    2.20
   6   0  -8  607.94   20.70
  -6   0   8  508.75   21.20
   6   0  -8  661.03   22.60
   6   0  -7    0.50    1.60
   6   0  -7    0.70    1.60
   6   0  -6  100.39    7.00
   6   0  -6  127.49    5.60
   6   0  -6  120.79    7.30
   6   0  -5   -2.10    1.70
   6   0  -5    2.20    1.60
   6   0  -5    0.30    2.50
   6   0  -5    1.10    1.70
   6   0  -4  258.87    9.30
   6   0  -3    4.30    1.40
  -6   0   3    0.20    0.60
  -6   0   2   29.00    1.80
  -6   0   2   30.60    2.00
  -6   0   1   -0.60    0.70
  -6   0   1   -0.10    0.50
  -6   0   0  122.89    5.00
  -6   0   0  121.09    5.20
   6   0   0  121.99    5.00
   6   0   1    2.50    1.20
  -6   0  -1    0.00    0.80
  -6   0  -2  652.73   22.00
   6   0   2  647.94   21.60
   6   0   3    2.00    1.90
   6   0   3    1.20    1.60
   6   0   4    8.70    2.60
   6   0   4    7.60    2.10
   6   0   5   -2.20    1.60
  -6   0  -5    0.10    1.50
   6   0   5   -0.50    1.60
  -6   0  -6   67.89    4.10
   6   0   6   69.39    4.10
   6   0   6   64.89    3.90
   6   0   7   -1.80    1.30
   6   0   7   -0.80    1.00
  -6   0  -7    0.10    1.50
   6   0   8    0.80    0.90
   6   1  -9   73.49    3.90
  -6  -1   9   74.99    3.80
   6  -1  -9   77.99    4.10
  -6   1   8    4.00    2.10
   6   1  -8    1.60    1.90
   6  -1  -8    1.30    2.50
  -6  -1   8    2.80    3.10
   6   1  -7  147.79    6.80
   6   1  -7  153.88    7.00
  -6   1   7  156.38    7.10
   6  -1  -7  149.49    6.60
   6  -1  -7  150.38    6.90
   6  -1  -7  153.18    6.90
   6   1  -6  133.49    6.50
   6   1  -6  131.89    6.20
   6  -1  -6  128.19    6.30
   6  -1  -6  136.19    5.90
   6  -1  -6  123.59    7.40
   6   1  -5   11.20    3.60
   6   1  -5   22.60    3.20
   6  -1  -5   16.70    2.40
   6  -1  -5   24.20    3.00
   6  -1  -5   20.20    3.10
   6   1  -4    4.10    1.80
   6  -1  -4    3.10    1.30
  -6   1   3    8.90    1.20
  -6   1   3    8.20    1.30
  -6  -1   3    9.10    1.50
  -6  -1   3    7.50    1.20
   6  -1  -3    8.50    1.80
  -6   1   2  349.67   11.40
  -6   1   2  345.17   11.40
  -6  -1   2  344.27   11.50
   6  -1  -2  322.27   11.50
  -6  -1   2  340.87   11.30
  -6   1   1  974.70   30.50
  -6  -1   1  992.50   30.60
  -6  -1   1  940.11   30.40
   6  -1  -1  897.81   30.30
   6   1   0  416.96   14.40
  -6   1   0  416.86   14.70
  -6  -1   0  448.76   14.60
   6  -1   0  449.95   14.50
  -6  -1   0  424.26   14.70
   6   1   1    9.10    2.00
   6  -1   1   12.10    1.90
  -6  -1  -1    6.10    2.00
   6   1   2  482.15   15.90
  -6   1  -2  453.35   16.20
   6  -1   2  458.45   15.80
  -6  -1  -2  461.25   16.20
   6   1   3   65.69    4.20
   6   1   3   70.09    4.10
   6  -1   3   63.79    4.10
   6  -1   3   72.09    4.30
   6  -1   3   69.99    4.00
   6   1   4   43.80    3.50
   6   1   4   50.29    3.70
   6  -1   4   45.10    3.60
   6  -1   4   45.10    3.50
   6   1   5   12.90    2.70
  -6   1  -5   12.90    2.50
   6   1   5   10.00    2.50
   6  -1   5   13.20    2.80
  -6  -1  -5   10.80    2.40
   6  -1   5   10.60    2.50
   6   1   6   93.29    4.60
   6   1   6   89.09    4.70
  -6   1  -6   87.79    4.80
   6  -1   6   91.59    4.70
  -6  -1  -6   79.69    4.70
   6  -1   6   92.89    4.60
  -6   1  -7   10.70    2.40
   6   1   7   10.20    2.70
   6   1   7    9.30    1.80
  -6  -1  -7   13.70    2.60
   6  -1   7   10.20    1.90
   6  -1   7   10.80    2.20
   6   1   8   52.29    2.50
   6  -1   8   55.59    2.60
   6   2  -9    3.40    1.60
  -6  -2   9    4.40    1.40
   6   2  -8    3.00    1.70
   6  -2  -8    4.20    1.80
   6  -2  -8    0.70    2.00
   6  -2  -8    3.90    2.00
  -6   2   7   49.60    4.80
   6   2  -7   56.19    4.20
   6   2  -7   55.49    4.10
   6  -2  -7   60.09    4.10
   6  -2  -7   60.89    4.20
   6  -2  -7   61.89    3.90
   6   2  -6   11.60    2.30
   6   2  -6   13.40    2.90
   6  -2  -6   15.80    3.00
   6  -2  -6   14.20    2.90
   6  -2  -6   12.40    2.50
   6   2  -5    2.30    1.70
   6   2  -5   -1.20    2.10
   6   2  -5    4.70    1.70
   6  -2  -5    3.90    1.40
   6  -2  -5    4.10    1.80
   6  -2  -5    3.30    1.60
   6   2  -4   20.30    3.20
   6   2  -4   20.50    3.20
   6  -2  -4   25.60    3.30
   6  -2  -4   26.60    2.20
   6  -2  -4   24.10    3.20
  -6   2   3  295.77    9.80
  -6   2   3  295.97    9.90
  -6  -2   3  294.67    9.90
  -6  -2   3  305.67   10.00
   6  -2  -3  300.47   10.40
  -6   2   2    1.20    0.70
  -6  -2   2    1.30    0.80
   6  -2  -2    2.40    1.10
  -6  -2   2    1.40    0.60
  -6   2   1 1374.56   44.00
  -6  -2   1 1393.06   43.90
   6  -2  -1 1422.66   43.90
  -6  -2   1 1351.06   44.00
  -6   2   0  841.62   27.70
   6  -2   0  863.41   27.40
  -6  -2   0  847.42   27.60
   6   2   1  275.57    9.70
   6  -2   1  269.57    9.70
  -6  -2  -1  271.07   10.00
   6  -2   2  576.44   19.70
  -6  -2  -2  581.44   19.90
   6   2   3   39.40    3.40
   6   2   3   41.40    3.40
   6  -2   3   40.90    3.10
   6  -2   3   38.80    3.30
   6  -2   3   37.70    3.90
   6   2   4  336.27   13.40
   6   2   4  361.96   13.00
   6  -2   4  367.96   13.10
  -6  -2  -4  373.76   13.20
   6  -2   4  365.36   13.00
   6   2   5  625.84   21.60
   6   2   5  649.83   21.30
   6  -2   5  619.14   21.30
   6  -2   5  625.84   21.50
   6   2   6   -1.20    1.40
   6   2   6    1.40    1.20
  -6   2  -6    0.50    1.30
   6  -2   6   -0.30    1.50
   6  -2   6    0.90    1.40
  -6  -2  -6    1.30    1.40
   6   2   7   45.70    2.80
  -6   2  -7   45.80    3.30
   6  -2   7   44.50    2.90
  -6  -2  -7   42.90    3.10
   6  -2   7   44.40    2.90
   6   2   8    1.90    0.90
   6  -2   8    1.40    1.00
   6   3  -9   31.00    2.60
  -6  -3   9   32.00    2.50
   6   3  -8    3.80    1.60
   6   3  -8    3.10    1.70
   6  -3  -8    3.70    1.50
   6  -3  -8    1.50    1.90
  -6  -3   8    6.30    1.80
   6  -3  -8    3.00    1.70
   6   3  -7   44.60    3.50
   6   3  -7   34.20    3.60
   6  -3  -7   38.60    3.30
   6  -3  -7   32.50    3.40
   6  -3  -7   35.30    3.20
   6   3  -6    1.60    1.60
   6   3  -6    3.00    1.80
   6   3  -6    1.50    1.70
   6  -3  -6    1.30    1.80
   6  -3  -6   -1.00    1.50
   6  -3  -6    0.00    1.70
   6   3  -5   39.10    3.50
   6   3  -5   28.70    3.50
   6   3  -5   33.00    3.30
   6  -3  -5   31.30    3.40
   6  -3  -5   30.40    2.60
   6  -3  -5   35.70    3.40
   6   3  -4  216.28    8.60
   6   3  -4  214.58    8.60
   6   3  -4  210.88    8.50
   6  -3  -4  201.28    8.40
   6  -3  -4  223.58    7.90
   6  -3  -4  205.68    8.30
   6  -3  -3  251.37    9.00
  -6  -3   3  259.17    8.70
  -6  -3   3  246.88    9.20
  -6   3   2 1967.20   60.59
  -6  -3   2 1864.31   60.49
   6  -3  -2 1948.71   60.59
  -6   3   1  951.50   31.40
   6  -3  -1  986.30   31.20
   6  -3  -1  978.00   31.40
  -6  -3   1  983.00   31.30
  -6   3   0   66.49    3.90
  -6  -3   0   82.09    3.80
   6  -3   0   79.09    3.60
   6  -3   0   72.09    3.80
   6   3   1    6.60    2.20
  -6  -3  -1    4.10    1.30
   6  -3   1    7.10    1.80
   6   3   2   11.00    3.00
  -6  -3  -2   10.70    3.40
   6   3   3   17.00    2.80
   6   3   3   20.70    2.90
   6  -3   3   19.20    2.50
   6  -3   3   19.90    3.70
   6  -3   3   24.60    2.80
   6   3   4  325.37   11.90
   6   3   4  312.07   11.60
   6  -3   4  315.07   11.80
   6  -3   4  316.17   11.70
  -6  -3  -4  324.87   12.30
   6   3   5   -0.50    1.70
   6   3   5   -0.80    1.50
  -6   3  -5    1.20    1.60
   6  -3   5   -0.50    1.50
   6  -3   5   -2.20    1.60
  -6  -3  -5   -1.60    1.40
   6   3   6  181.48    7.40
  -6   3  -6  170.18    7.40
   6  -3   6  177.38    7.20
   6  -3   6  186.58    7.40
  -6  -3  -6  167.48    7.60
  -6   3  -7   -0.30    1.80
   6   3   7   -1.40    0.90
   6  -3   7    1.20    1.20
  -6  -3  -7    0.80    1.30
   6  -3   7    1.20    1.20
   6   3   8   34.80    1.90
   6  -3   8   28.90    2.10
   6   4  -9   35.40    2.60
  -6  -4   9   35.90    2.50
   6   4  -8  104.59    5.20
   6   4  -8  110.69    5.10
  -6  -4   8   99.69    5.10
   6  -4  -8  109.99    5.00
   6  -4  -8  103.09    5.10
   6  -4  -8  106.29    5.00
   6   4  -7    5.80    1.90
   6   4  -7    2.30    1.80
   6  -4  -7    3.00    1.60
   6  -4  -7    1.00    1.80
   6  -4  -7    4.20    1.70
   6   4  -6   33.30    3.30
   6   4  -6   29.10    3.20
   6   4  -6   20.50    3.40
   6  -4  -6   23.60    2.70
   6  -4  -6   27.50    3.20
   6  -4  -6   24.30    3.00
   6   4  -5  171.88    7.60
   6   4  -5  172.28    7.50
   6   4  -5  174.68    7.40
   6  -4  -5  177.68    7.40
   6  -4  -5  172.88    7.00
   6  -4  -5  173.58    7.30
   6   4  -4   19.60    3.10
   6   4  -4   10.80    3.10
   6   4  -4   13.60    3.20
   6  -4  -4   18.30    2.80
   6  -4  -4   12.60    2.90
   6  -4  -4   17.20    2.00
  -6   4   3  566.34   19.30
  -6  -4   3  595.24   19.30
   6  -4  -3  616.44   19.60
  -6   4   2  161.38    6.60
   6  -4  -2  170.98    6.40
  -6  -4   2  166.28    6.90
   6  -4  -2  172.08    6.50
  -6   4   1  539.25   18.70
  -6  -4   1  572.74   18.60
   6  -4  -1  566.64   18.40
   6  -4  -1  550.44   18.60
   6  -4   0   27.60    2.60
  -6  -4   0   30.40    2.60
   6  -4   0   27.70    2.20
   6  -4   1    0.70    1.20
  -6  -4  -1    1.20    1.20
   6  -4   1   -0.80    1.30
   6   4   2   44.30    3.60
   6   4   2   45.30    3.70
   6  -4   2   45.50    3.50
   6  -4   2   50.49    3.20
   6   4   3  123.99    5.70
   6   4   3  118.69    5.70
   6  -4   3  128.89    5.80
   6  -4   3  117.69    6.30
  -6  -4  -3  126.99    5.60
   6  -4   3  130.09    5.80
   6   4   4  723.73   24.40
   6   4   4  725.23   24.10
   6  -4   4  713.23   24.20
  -6  -4  -4  740.23   24.30
   6  -4   4  711.33   24.30
  -6   4  -5  277.97   11.00
   6   4   5  294.27   11.00
   6   4   5  302.27   10.80
   6  -4   5  295.57   10.90
   6  -4   5  295.57   10.90
  -6  -4  -5  271.47   11.00
   6   4   6  158.28    6.50
  -6   4  -6  143.29    6.50
   6   4   6  147.99    6.40
  -6  -4  -6  148.49    6.60
   6  -4   6  162.38    6.40
   6  -4   6  133.49    7.00
   6   4   7   10.70    1.80
  -6   4  -7    8.50    2.20
   6  -4   7   13.70    1.90
   6  -4   7   10.60    1.80
  -6  -4  -7    7.70    2.30
   6   5  -9    1.50    1.30
  -6  -5   9    0.00    1.00
   6   5  -8    0.40    1.70
   6   5  -8    2.90    1.40
   6  -5  -8   -1.50    1.10
   6  -5  -8   -3.60    1.80
   6  -5  -8   -1.20    1.50
   6   5  -7   80.09    4.80
   6   5  -7   83.89    4.60
   6  -5  -7   74.09    4.40
   6  -5  -7   79.89    4.50
   6  -5  -7   80.49    4.50
   6   5  -6   17.40    3.10
   6   5  -6   15.20    2.80
   6   5  -6   15.60    2.80
   6  -5  -6   14.50    2.90
   6  -5  -6   18.50    2.80
   6   5  -5  141.39    6.40
   6   5  -5  136.59    6.30
   6   5  -5  133.99    6.30
   6  -5  -5  128.29    6.00
   6  -5  -5  129.39    6.00
   6  -5  -5  125.59    5.80
   6   5  -4   65.09    4.10
   6   5  -4   65.69    4.20
   6   5  -4   57.89    4.30
   6   5  -4   58.79    4.10
   6  -5  -4   67.09    3.50
   6  -5  -4   63.59    4.10
   6  -5  -4   64.29    4.00
   6   5  -3  401.36   14.40
   6   5  -3  332.37   13.30
   6  -5  -3  355.06   13.00
   6  -5  -3  353.16   12.30
  -6  -5   3  342.97   12.70
  -6   5   2  259.87   10.20
   6  -5  -2  268.67    9.90
   6  -5  -2  271.37    9.70
  -6  -5   2  285.87    9.90
   6  -5  -1   12.60    1.80
  -6  -5   1   14.50    2.50
   6  -5  -1   12.80    2.40
  -6  -5   0  532.35   17.90
   6  -5   0  512.05   17.40
   6  -5   0  519.65   17.90
  -6  -5  -1   66.49    4.50
   6  -5   1   70.39    3.60
   6  -5   1   68.79    4.70
   6   5   2  128.09    5.60
   6   5   2  121.09    5.60
   6  -5   2  117.99    5.60
   6  -5   2  116.79    5.30
  -6  -5  -2  118.79    5.40
   6   5   3  142.39    6.40
   6   5   3  150.58    6.50
   6  -5   3  149.88    6.40
  -6  -5  -3  146.29    6.30
   6  -5   3  143.39    6.50
   6   5   4  100.59    5.20
   6   5   4   97.99    5.20
   6  -5   4  100.69    5.50
   6  -5   4   98.29    5.10
  -6  -5  -4  104.69    5.20
   6   5   5   23.90    3.30
   6   5   5   16.80    2.70
   6  -5   5   19.10    2.70
   6  -5   5   23.20    3.10
  -6  -5  -5   25.20    2.80
   6   5   6   14.20    2.20
  -6   5  -6   15.20    2.70
   6  -5   6   11.70    2.10
   6  -5   6   16.90    2.60
  -6  -5  -6   10.70    2.30
   6   5   7   17.00    1.80
   6  -5   7   15.50    1.80
  -6  -5  -7   18.00    2.50
   6  -5   7   16.40    2.10
   6   6  -9    3.80    1.30
  -6  -6   9    1.10    0.90
   6   6  -8    3.60    1.80
   6   6  -8    4.30    1.40
   6  -6  -8    5.70    1.70
   6   6  -7   52.69    3.70
   6   6  -7   52.89    3.90
   6  -6  -7   45.70    3.50
   6  -6  -7   50.49    3.70
   6  -6  -7   54.69    3.50
   6   6  -6  118.89    6.10
   6   6  -6  120.39    5.80
   6   6  -6  112.99    5.80
   6  -6  -6  116.69    5.70
   6  -6  -6  110.39    5.60
  -6  -6   6  110.99    6.10
   6  -6  -6  124.89    5.60
   6   6  -5  194.58    8.80
   6   6  -5  195.78    8.90
   6   6  -5  183.78    8.90
   6  -6  -5  206.08    8.10
   6  -6  -5  197.78    9.00
   6  -6  -5  209.88    8.00
   6   6  -4  997.50   33.10
   6   6  -4  993.10   32.70
   6   6  -4 1023.50   33.10
   6   6  -4 1029.00   33.10
   6  -6  -4 1014.30   32.80
   6  -6  -4 1017.90   33.00
   6  -6  -4  989.90   32.80
   6   6  -3   25.30    3.10
   6   6  -3   17.70    3.10
   6   6  -3   24.10    3.50
   6   6  -3   24.10    3.40
   6  -6  -3   30.40    3.20
   6  -6  -3   22.10    2.90
   6  -6  -3   22.60    2.10
  -6  -6   2  192.98    7.60
   6  -6  -2  179.78    7.70
   6  -6  -2  183.58    7.40
   6  -6  -1 1362.96   43.50
   6  -6  -1 1382.86   44.10
  -6  -6   1 1345.37   43.80
   6  -6   0   55.49    4.20
  -6  -6   0   58.29    4.30
   6  -6   0   57.29    3.20
   6   6   1   57.99    3.70
   6   6   1   49.40    3.70
   6  -6   1   58.89    3.40
  -6  -6  -1   51.89    3.70
   6   6   2  183.68    7.60
   6   6   2  178.38    7.50
   6  -6   2  189.88    7.50
   6  -6   2  181.98    7.40
  -6  -6  -2  184.88    7.30
   6   6   3   51.39    3.90
   6   6   3   54.79    4.00
  -6  -6  -3   52.59    3.60
   6  -6   3   56.99    3.80
   6  -6   3   56.39    3.70
   6   6   4   40.10    3.70
   6   6   4   41.10    3.40
   6  -6   4   44.60    3.50
  -6  -6  -4   45.20    3.40
   6  -6   4   42.70    4.20
  -6   6  -5   65.79    4.40
   6   6   5   70.19    4.30
   6   6   5   66.09    4.10
   6  -6   5   62.59    4.00
  -6  -6  -5   62.89    4.10
   6  -6   5   62.69    4.30
   6   6   6  126.99    5.50
  -6   6  -6  119.99    5.90
   6  -6   6  124.29    5.50
   6  -6   6  122.89    5.40
  -6  -6  -6  124.19    5.70
   6   6   7   19.90    1.90
  -6  -6  -7   17.30    2.50
   6  -6   7   17.60    1.90
   6  -6   7   18.20    2.30
   6   7  -9    2.50    1.20
  -6  -7   9   -0.60    0.90
   6   7  -8    0.60    1.20
   6   7  -8   -2.60    1.70
   6  -7  -8    1.40    1.40
   6   7  -7   12.40    2.70
   6   7  -7    9.20    2.40
   6  -7  -7    8.90    2.30
   6  -7  -7   15.20    2.90
   6  -7  -7    6.90    2.20
   6   7  -6  142.49    6.70
   6   7  -6  134.09    6.60
   6   7  -6  135.39    6.40
   6  -7  -6  132.69    6.20
  -6  -7   6  143.29    6.50
   6  -7  -6  137.39    6.30
   6  -7  -6  142.49    6.30
   6   7  -5    9.60    2.80
   6   7  -5   14.40    3.00
   6   7  -5   12.20    2.80
   6  -7  -5   11.10    2.90
   6  -7  -5    9.20    2.20
   6  -7  -5   12.10    2.60
   6   7  -4    8.20    2.20
   6   7  -4   12.60    2.70
   6   7  -4   14.50    3.00
   6   7  -4   10.20    2.80
   6  -7  -4    9.50    2.00
   6  -7  -4    9.00    2.10
   6  -7  -4    7.00    2.00
   6   7  -3   10.80    3.10
   6   7  -3    1.90    1.70
   6   7  -3    4.00    2.00
   6   7  -3    1.90    1.70
   6  -7  -3    0.10    1.10
   6  -7  -3    3.80    1.80
   6  -7  -3   -0.70    1.80
   6   7  -2   62.09    4.30
   6   7  -2   68.49    4.20
   6   7  -2   66.49    3.90
  -6  -7   2   66.59    5.20
   6  -7  -2   67.29    5.20
   6  -7  -2   66.29    3.50
   6  -7  -2   57.39    6.10
   6  -7  -2   63.99    4.00
   6   7  -1   91.69    5.00
   6   7  -1   91.59    4.70
   6   7  -1   92.59    5.10
   6  -7  -1   98.39    5.60
  -6  -7   1   98.89    5.60
   6  -7  -1   95.29    4.40
   6  -7  -1   99.49    4.90
   6   7   0   39.50    3.40
   6   7   0   41.10    3.30
   6  -7   0   34.00    3.40
   6  -7   0   43.40    2.90
   6   7   1  163.48    6.90
   6   7   1  180.68    7.30
   6  -7   1  174.68    7.40
   6  -7   1  176.38    7.10
   6   7   2   -1.60    1.50
   6   7   2    4.50    1.60
   6  -7   2    2.00    1.80
  -6  -7  -2    1.20    1.70
   6  -7   2    0.10    1.30
   6   7   3   71.19    4.70
   6   7   3   67.49    4.40
  -6  -7  -3   76.99    4.30
   6  -7   3   66.49    4.10
   6  -7   3   77.29    4.50
   6   7   4    1.10    1.60
   6   7   4    1.30    1.80
  -6  -7  -4   -0.60    1.60
  -6   7  -5   39.80    3.70
   6   7   5   45.00    3.30
   6   7   5   41.30    3.80
   6  -7   5   45.70    3.30
  -6  -7  -5   39.10    3.30
   6  -7   5   41.50    4.00
   6   7   6    3.20    1.30
   6  -7   6    1.90    1.10
  -6  -7  -6    1.50    1.60
   6   7   7   61.99    3.50
   6  -7   7   76.09    3.30
  -6  -8   9    1.30    0.90
   6   8  -8   14.60    1.90
   6  -8  -8   11.20    2.30
  -6  -8   8   13.00    2.00
   6   8  -7   20.40    2.90
   6  -8  -7   25.70    4.30
   6  -8  -7   18.60    2.70
  -6  -8   7   14.90    3.40
   6   8  -6  366.26   13.80
   6   8  -6  363.16   13.20
   6   8  -6  358.46   13.30
   6  -8  -6  353.26   14.10
   6  -8  -6  331.87   13.00
   6  -8  -6  364.56   12.90
  -6  -8   6  369.46   12.90
   6   8  -5   99.99    5.40
   6   8  -5   90.59    5.40
   6   8  -5   99.09    5.30
   6  -8  -5  113.79    6.00
   6  -8  -5   98.39    5.10
   6  -8  -5  105.09    5.50
   6   8  -4  336.17   14.30
   6   8  -4  377.46   13.60
   6   8  -4  369.36   12.70
   6   8  -4  360.06   13.20
   6  -8  -4  382.36   13.00
   6  -8  -4  360.96   12.90
   6  -8  -4  316.77   13.70
   6   8  -3  457.35   16.00
   6   8  -3  436.56   15.90
   6   8  -3  470.55   16.20
   6   8  -3  444.86   15.60
   6  -8  -3  461.05   15.80
   6  -8  -3  454.65   15.70
   6  -8  -3  453.25   15.70
   6   8  -2   39.20    4.30
   6   8  -2   42.10    3.20
   6   8  -2   37.80    3.60
   6   8  -2   41.50    3.60
   6  -8  -2   46.00    3.40
   6  -8  -2   38.60    2.90
   6   8  -1  219.08    8.90
   6   8  -1  221.88    8.90
   6   8  -1  227.78    8.60
   6  -8  -1  240.38    8.70
   6  -8  -1  223.18    8.60
   6   8   0    6.70    2.20
   6   8   0    3.60    1.80
   6   8   0    3.20    1.70
   6  -8   0    3.30    1.40
   6  -8   0    4.00    1.90
   6   8   1   25.50    3.20
   6   8   1   23.90    4.10
   6   8   1   30.80    3.10
   6  -8   1   31.50    2.90
   6  -8   1   27.80    3.80
   6   8   2    8.00    2.60
  -6  -8  -2   10.90    3.40
   6  -8   2    9.50    2.90
   6   8   3    1.80    1.80
   6   8   3    1.90    1.70
  -6   8  -3   -1.30    2.40
   6  -8   3    2.60    2.00
  -6  -8  -3   -0.10    2.10
   6  -8   3    2.00    1.60
   6   8   4   19.20    3.40
   6   8   4   25.20    2.90
  -6  -8  -4   18.90    2.90
   6  -8   4   24.00    2.90
  -6   8  -5   35.70    3.80
   6   8   5   37.70    3.00
   6  -8   5   36.90    3.00
  -6  -8  -5   30.80    3.20
   6   8   6   51.89    3.10
   6  -8   6   49.50    3.00
  -6  -8  -6   50.09    3.50
   6   8   7    5.70    1.60
   6  -8   7    6.80    1.30
   6   9  -8   53.99    3.00
   6  -9  -8   56.69    3.40
  -6  -9   8   54.09    3.10
   6   9  -7   71.69    4.10
   6   9  -7   64.69    3.90
   6  -9  -7   68.49    4.10
   6  -9  -7   78.19    4.10
  -6  -9   7   75.09    5.30
   6   9  -6   80.09    4.70
   6   9  -6   81.69    4.60
   6   9  -6   82.49    4.60
   6  -9  -6   73.79    4.40
  -6  -9   6   89.89    4.60
   6  -9  -6   82.09    4.40
   6   9  -5   47.50    3.60
   6   9  -5   43.50    4.00
   6   9  -5   43.00    3.70
   6  -9  -5   40.00    3.20
   6  -9  -5   44.20    3.40
   6   9  -4  107.79    5.00
   6   9  -4  100.59    5.50
   6   9  -4  104.99    5.50
   6   9  -4  102.29    5.40
   6  -9  -4  101.39    5.10
   6  -9  -4  101.09    5.10
   6   9  -3   77.09    4.70
   6   9  -3   76.99    4.70
   6   9  -3   70.59    4.40
   6   9  -3   72.89    4.20
   6  -9  -3   69.29    4.20
   6  -9  -3   80.89    4.20
   6   9  -2  904.11   30.30
   6   9  -2  932.31   30.10
   6   9  -2  933.91   30.50
   6   9  -2  876.91   30.20
   6  -9  -2  934.71   30.10
   6  -9  -2  943.31   30.30
   6   9  -1   14.50    2.40
   6   9  -1    8.30    1.90
   6   9  -1   13.10    3.00
   6  -9  -1   10.40    2.20
   6  -9  -1   13.80    2.50
   6   9   0   90.49    4.90
   6   9   0   92.29    5.00
   6   9   0   88.89    4.60
   6  -9   0   87.79    4.60
   6  -9   0   88.09    4.60
   6   9   1  227.98    8.70
   6   9   1  212.78    8.80
   6   9   1  215.58    8.80
   6  -9   1  216.58    8.90
   6  -9   1  232.58    8.80
   6   9   2  146.49    7.00
   6   9   2  149.69    6.60
  -6   9  -2  121.19    7.60
   6   9   2  150.48    6.70
   6  -9   2  157.58    6.60
   6  -9   2  155.48    6.70
  -6   9  -3   21.60    3.70
   6   9   3   22.60    3.30
   6   9   3   18.40    3.00
   6  -9   3   22.80    2.90
   6  -9   3   16.60    3.30
  -6  -9  -3   21.50    3.70
   6   9   4   67.59    4.10
   6   9   4   63.79    4.30
  -6  -9  -4   58.09    4.20
   6  -9   4   63.59    4.00
   6   9   5   96.59    4.70
  -6  -9  -5   92.99    4.90
   6  -9   5   94.79    4.60
   6   9   6    3.00    1.30
  -6  -9  -6    6.00    2.20
   6  -9   6    2.30    1.00
   6  -9   7    5.30    1.20
  -6  10   8    5.90    1.40
   6  10  -8    3.70    1.00
   6 -10  -8    1.90    1.60
   6  10  -7   55.99    3.50
   6  10  -7   57.79    3.70
   6 -10  -7   65.99    3.80
  -6 -10   7   63.59    3.60
   6  10  -6  179.18    7.50
   6  10  -6  184.98    7.60
   6  10  -6  181.08    7.50
  -6 -10   6  180.58    7.30
   6 -10  -6  182.28    8.60
   6 -10  -6  167.28    7.50
   6  10  -5    4.60    1.70
   6  10  -5    1.00    1.70
   6  10  -5    2.00    1.70
   6 -10  -5    5.40    1.80
   6 -10  -5    4.20    1.70
   6  10  -4   11.10    3.10
   6  10  -4   13.90    2.80
   6  10  -4   12.30    2.80
   6 -10  -4   11.50    2.40
   6 -10  -4   13.70    2.60
   6  10  -3  547.55   19.20
   6  10  -3  543.15   18.60
   6  10  -3  546.35   18.90
   6  10  -3  543.75   19.10
   6 -10  -3  553.14   18.90
   6 -10  -3  555.74   18.80
   6  10  -2    1.40    1.80
   6  10  -2   -2.50    2.40
   6 -10  -2    0.50    1.50
  -6  10   1   73.79    5.00
   6  10  -1   84.19    4.40
   6  10  -1   84.39    4.90
   6  10  -1   78.39    4.70
   6 -10  -1   77.19    4.40
   6 -10  -1   81.09    4.50
   6  10   0  600.14   20.40
   6  10   0  575.24   20.10
   6  10   0  600.34   20.40
   6 -10   0  605.34   20.30
   6  10   1   23.20    3.20
   6  10   1   19.00    2.80
   6  10   1   26.40    3.30
   6 -10   1   20.80    3.70
   6 -10   1   19.20    2.90
   6  10   2    3.10    1.80
  -6  10  -2    2.30    1.80
   6  10   2    3.90    1.90
   6  10   2    2.10    2.10
   6 -10   2    9.20    2.80
   6 -10   2    3.90    2.20
   6  10   3   13.00    2.80
  -6  10  -3    8.10    2.20
   6  10   3   12.70    3.10
   6 -10   3    9.20    2.00
   6 -10   3    8.20    2.50
   6  10   4   40.80    3.30
  -6  10  -4   41.10    4.10
   6 -10   4   41.30    3.30
   6  10   5    1.10    1.40
  -6 -10  -5   11.90    3.60
   6  10   6    0.20    1.30
   6 -10   6    2.00    0.90
   6  11  -8   29.10    1.90
  -6  11   8   31.60    2.00
  -6 -11   8   27.80    2.00
  -6  11   7   34.70    2.40
   6  11  -7   37.00    2.60
   6  11  -7   34.00    2.90
   6 -11  -7   38.60    2.90
  -6 -11   7   38.80    2.80
   6  11  -6   26.30    2.70
   6  11  -6   28.30    2.90
  -6 -11   6   30.50    2.80
   6 -11  -6   28.50    2.90
   6 -11  -6   29.40    2.80
   6  11  -5   23.50    3.20
   6  11  -5   25.30    3.00
   6  11  -5   27.80    3.00
   6 -11  -5   30.40    3.00
   6 -11  -5   22.30    2.80
   6  11  -4   18.90    3.00
   6  11  -4   15.90    3.00
   6  11  -4   13.80    2.80
   6 -11  -4   16.90    2.50
   6 -11  -4   17.60    2.70
   6  11  -3   94.69    5.40
   6  11  -3   92.09    5.20
   6  11  -3   93.89    5.30
   6  11  -3   91.49    5.20
   6 -11  -3   92.19    4.80
   6 -11  -3  103.59    5.10
   6  11  -2    0.50    1.40
   6  11  -2    0.60    2.10
   6  11  -2    0.40    1.70
   6  11  -2    2.00    1.60
   6 -11  -2    1.80    1.60
   6 -11  -2   -0.60    1.50
   6  11  -1    8.60    2.70
   6  11  -1    3.70    1.50
   6  11  -1    3.30    2.10
   6 -11  -1    5.50    2.00
   6 -11  -1    5.80    1.90
   6  11   0   52.39    3.80
   6  11   0   54.39    3.90
   6  11   0   53.09    4.00
   6 -11   0   51.49    3.80
   6  11   1  197.28    8.30
   6  11   1  196.78    8.30
   6  11   1  193.68    7.90
   6 -11   1  212.78    8.50
   6 -11   1  201.88    8.30
   6  11   2  299.57   11.00
   6  11   2  291.67   10.60
  -6  11  -2  284.17   10.70
   6  11   2  287.57   10.70
   6 -11   2  297.07   10.70
   6 -11   2  230.68   13.30
  -6  11  -3   20.70    3.20
   6  11   3   22.70    3.20
   6  11   3   20.40    3.00
   6 -11   3   21.60    2.90
   6  11   4   33.10    3.10
  -6  11  -4   33.70    3.80
   6 -11   4   33.50    2.90
   6  11   5    4.60    1.60
   6 -11   5    2.60    1.10
   6 -11   6    2.20    1.10
   6  12  -7   22.00    2.00
  -6  12   7   18.40    1.70
   6 -12  -7   23.00    2.50
  -6 -12   7   24.60    2.30
   6  12  -6   26.50    2.80
   6  12  -6   24.10    2.40
  -6  12   6   23.30    2.30
   6 -12  -6   26.80    2.80
  -6 -12   6   24.40    2.50
   6  12  -5    1.70    1.60
   6  12  -5    4.20    1.70
   6  12  -5    4.70    1.70
   6 -12  -5    6.20    2.50
   6 -12  -5    3.60    1.70
   6  12  -4   41.10    3.50
   6  12  -4   36.30    3.40
   6  12  -4   35.00    3.60
   6 -12  -4   33.10    3.30
   6 -12  -4   44.50    3.20
   6  12  -3  189.78    8.00
   6  12  -3  177.98    7.40
   6  12  -3  195.78    8.00
   6  12  -3  183.28    7.80
   6 -12  -3  172.28    7.70
   6 -12  -3  185.08    7.60
   6  12  -2   18.30    3.00
   6  12  -2   25.00    3.70
  -6  12   2   11.10    2.70
   6  12  -2   18.20    3.10
   6  12  -2   12.70    3.00
   6 -12  -2   19.30    2.90
   6 -12  -2   14.10    2.60
   6  12  -1  414.66   14.90
   6  12  -1  412.66   15.00
   6  12  -1  413.16   14.60
  -6  12   1  403.06   14.70
   6 -12  -1  435.96   15.00
   6  12   0   18.40    2.70
   6  12   0   17.30    3.20
   6  12   0   17.50    3.00
   6 -12   0   18.10    3.30
   6  12   1  726.33   24.50
   6  12   1  732.03   24.50
   6  12   1  738.53   24.20
   6 -12   1  724.03   24.70
   6 -12   1  720.03   24.20
   6  12   2    9.90    2.10
  -6  12  -2    9.50    2.80
   6  12   2   12.60    3.00
   6  12   2   12.50    2.80
   6 -12   2   10.70    2.10
   6  12   3    0.80    1.70
   6  12   3   -1.30    1.90
   6  12   3   -1.30    2.60
  -6  12  -3   -0.20    1.70
   6 -12   3   -1.30    1.50
  -6  12  -4   46.00    3.60
   6  12   4   40.40    3.20
   6 -12   4   42.30    2.90
   6 -12   5   17.10    1.90
   6 -12   6   30.90    1.80
   6  13  -7    1.70    1.00
  -6  13   7    0.10    0.80
  -6 -13   7   -0.30    1.30
  -6 -13   7   -1.00    1.20
  -6  13   6    0.30    1.00
   6  13  -6    1.10    1.30
   6  13  -6    3.30    1.20
   6 -13  -6    1.50    1.60
  -6 -13   6    2.30    1.10
   6  13  -5    3.50    1.40
  -6  13   5    0.60    1.10
   6  13  -5    1.40    1.30
   6  13  -5    2.20    1.40
  -6 -13   5    0.90    1.30
   6 -13  -5    4.50    1.70
   6  13  -4   67.69    4.10
   6  13  -4   75.09    4.30
   6  13  -4   73.09    4.50
  -6  13   4   67.79    3.90
   6 -13  -4   56.59    4.00
   6  13  -3    1.70    1.80
   6  13  -3   -1.40    1.70
   6  13  -3    0.80    1.80
  -6  13   3    3.50    1.40
   6 -13  -3    3.00    1.80
   6  13  -2   47.30    3.40
   6  13  -2   49.99    3.90
   6  13  -2   55.49    3.90
  -6  13   2   47.70    3.60
   6  13  -2   46.80    4.10
   6 -13  -2   45.80    3.90
   6  13  -1  101.39    5.50
   6  13  -1  104.49    5.50
  -6  13   1  107.29    5.50
   6  13  -1  100.39    5.00
   6 -13  -1  102.39    5.50
   6  13   0  127.69    6.10
   6  13   0  122.19    5.70
   6  13   0  130.19    6.10
   6 -13   0  115.79    6.40
   6  13   1  161.18    6.70
  -6  13  -1  157.08    6.80
   6  13   1  158.98    7.00
   6  13   1  157.58    7.00
   6  13   2   92.49    4.80
   6  13   2   99.09    5.20
   6  13   2  100.69    5.10
  -6  13  -2  102.49    5.00
  -6  13  -3   70.29    4.00
   6  13   3   70.99    4.30
   6  13   3   67.29    4.20
   6 -13   3   69.29    3.90
  -6  13  -4   15.40    2.70
   6 -13   4    9.30    1.90
   6 -13   5    6.90    1.60
   6  14  -6   13.20    2.30
   6  14  -6   11.90    1.70
  -6  14   6   12.60    1.60
  -6 -14   6   13.40    1.70
   6  14  -5   29.40    2.50
   6  14  -5   23.80    2.50
  -6  14   5   24.10    2.10
  -6 -14   5   26.10    2.30
   6 -14  -5   23.80    2.90
  -6  14   4    0.60    1.10
   6  14  -4    0.10    1.40
   6  14  -4    0.00    1.30
   6  14  -4    0.60    1.40
   6 -14  -4    2.30    1.80
   6  14  -3    4.40    1.60
   6  14  -3    2.40    1.80
  -6  14   3    2.50    1.40
   6  14  -3    2.50    1.90
   6 -14  -3    0.90    2.00
   6  14  -2   24.20    3.30
   6  14  -2   18.90    4.20
   6  14  -2   28.80    2.90
  -6  14   2   31.50    3.00
   6  14  -2   29.10    3.00
   6 -14  -2   27.90    3.60
  -6  14   1   13.00    3.20
   6  14  -1    6.70    2.10
   6  14  -1   10.00    2.50
   6  14  -1    7.40    2.20
   6 -14  -1    2.90    2.60
   6  14   0  114.39    5.80
   6  14   0  122.89    5.50
   6  14   0  121.69    5.90
  -6  14  -1   31.10    2.80
   6  14   1   26.50    3.30
   6  14   1   25.60    3.10
   6  14   2    1.90    2.10
  -6  14  -2    1.60    1.40
   6  14   2   -1.20    1.70
   6  14   2    1.00    1.50
   6 -14   2   -1.60    1.90
  -6  14  -3    8.60    2.20
   6  14   3    9.20    2.10
   6 -14   3    9.00    2.20
  -6  14  -4    2.40    1.70
   6 -14   4    2.50    1.10
   6 -14   5    0.90    1.00
   6  15  -6    1.90    1.00
  -6  15   6    0.90    0.80
  -6 -15   6    0.40    1.00
   6  15  -5   45.40    2.80
  -6  15   5   49.70    2.70
   6  15  -5   49.60    2.90
  -6 -15   5   49.70    2.70
   6  15  -4   11.70    2.10
   6  15  -4   10.70    2.30
  -6  15   4    9.00    1.70
   6  15  -4   16.00    2.30
   6 -15  -4   13.50    3.50
   6  15  -3    2.00    1.60
  -6  15   3    1.50    1.20
   6  15  -3    1.30    1.30
   6  15  -3    2.00    1.70
   6 -15  -3    1.90    2.50
   6  15  -2    2.80    1.50
  -6  15   2    0.40    1.40
   6  15  -2    0.40    1.80
   6  15  -1   27.10    3.60
  -6  15   1   21.90    3.40
   6  15  -1   14.10    2.50
   6  15   0   61.89    3.90
   6  15   0   75.49    4.50
   6  15   0   67.09    3.60
  -6  15   0   59.29    3.60
  -6  15  -1    4.30    1.50
   6  15   1    3.20    1.50
  -6  15  -2   53.89    3.20
   6  15   2   51.59    3.30
  -6  15  -3    2.20    1.30
   6 -15   3    9.90    2.20
   6 -15   4    2.30    1.20
  -6  16   5   27.30    1.80
   6  16  -5   28.00    2.10
   6  16  -5   22.60    2.30
  -6 -16   5   28.80    1.80
   6  16  -4   18.30    2.30
  -6  16   4   19.30    2.20
   6  16  -4   16.40    1.90
  -6  16   4   16.80    1.80
  -6 -16   4   17.70    1.80
  -6  16   3    4.70    1.30
  -6  16   3    7.20    1.40
   6  16  -3   15.70    4.70
   6  16  -3    6.30    1.80
  -6  16   2   13.10    2.40
   6  16  -2   11.10    2.00
  -6  16   2    9.30    2.00
   6  16  -1    5.10    1.40
  -6  16   1    7.40    1.90
   6  16   0   32.80    2.70
  -6  16   0   36.80    2.70
  -6  16  -1    1.30    1.10
   6  16   1   -0.10    1.20
  -6  16  -2    9.30    1.80
   6  16   2   10.20    2.30
  -6  16  -3   -0.70    1.10
  -6  17   4   28.30    1.90
   6  17  -4   27.00    2.10
  -6 -17   4   30.20    1.90
  -6  17   3    6.80    1.80
   6  17  -3   10.60    1.90
  -6  17   3    7.50    1.80
  -6 -17   3   11.20    1.60
  -6  17   2   13.90    2.50
   6  17  -2   11.40    1.90
  -6  17   2    8.50    1.70
  -6  17   1   16.50    1.90
   6  17  -1   15.90    2.00
  -6  17   0   -0.50    1.00
   6  17   0   -0.10    1.00
   6  17   1   47.30    3.00
  -6  17  -1   48.20    2.60
  -6  17  -2   42.20    2.40
   6  17   2   43.70    2.90
   6  18  -3    0.70    1.00
  -6 -18   3    1.00    1.00
  -6  18   2   -0.70    1.10
   6  18  -2    0.40    1.00
  -6 -18   2   -0.90    1.10
   6  18  -1   30.20    2.10
  -6  18   1   33.50    2.10
  -6  18   0    9.50    1.50
   6  18   0    8.20    1.70
  -6  18  -1   21.60    1.70
   6  18   1   17.90    2.10
   7   0  -9    0.00    1.30
   7   0  -9   -3.20    1.40
  -7   0   8   44.60    3.80
   7   0  -8   50.09    3.40
   7   0  -8   48.10    3.40
   7   0  -7    1.50    1.70
   7   0  -7   -0.80    1.60
   7   0  -6   82.19    4.70
   7   0  -6   83.39    4.80
   7   0  -6   81.59    4.80
   7   0  -5   -1.80    2.60
   7   0  -5    0.10    1.50
   7   0  -5    0.60    1.60
   7   0  -5    2.40    1.70
   7   0  -4  219.48    8.10
   7   0  -4  213.08    8.50
   7   0  -4  217.68    8.70
  -7   0   3    0.50    0.80
   7   0  -3    2.10    1.40
  -7   0   2  455.25   15.30
  -7   0   2  461.65   15.10
   7   0  -2  441.46   15.10
  -7   0   1   -0.10    0.80
   7   0  -1    0.30    1.20
  -7   0   1    0.00    1.10
   7   0   0  335.97   11.80
  -7   0   0  348.17   12.10
  -7   0  -1   -2.10    1.10
   7   0   1    1.30    1.30
   7   0   2  190.98    7.50
   7   0   2  188.98    7.40
   7   0   2  179.18    7.60
   7   0   3   -0.80    1.80
   7   0   3   -0.60    1.50
   7   0   4  301.77   11.40
   7   0   4  309.77   11.40
  -7   0  -5    1.50    1.40
   7   0   5   -0.10    1.60
   7   0   5   -2.10    1.50
  -7   0  -6   17.30    2.50
   7   0   6   18.00    2.40
   7   0   6   12.70    2.30
   7   0   7    0.90    1.60
   7   0   7    1.10    1.00
  -7   0  -7    1.30    1.40
   7   1  -9    2.10    1.40
   7   1  -9    0.20    1.50
   7  -1  -9    1.10    1.60
  -7  -1   9    0.30    2.00
   7  -1  -9    1.50    1.30
   7   1  -8   49.40    3.40
   7   1  -8   47.80    3.40
   7  -1  -8   48.80    3.40
   7  -1  -8   49.80    3.30
  -7  -1   8   43.80    3.50
   7   1  -7  129.19    6.10
  -7   1   7  131.29    6.70
   7   1  -7  127.39    6.20
   7  -1  -7  128.99    6.10
   7  -1  -7  124.49    6.60
   7  -1  -7  130.19    6.20
   7   1  -6  248.28    9.80
   7   1  -6  254.57   10.00
   7  -1  -6  237.38    9.40
   7  -1  -6  258.17    9.90
   7  -1  -6  249.58    9.80
   7   1  -5    3.70    1.80
   7   1  -5    1.90    2.30
   7   1  -5    7.20    1.90
   7  -1  -5    5.20    1.70
   7  -1  -5   10.90    2.70
   7  -1  -5    6.80    1.90
   7   1  -4  166.58    7.20
   7   1  -4  162.38    7.00
   7  -1  -4  171.18    6.50
   7  -1  -4  160.68    7.00
   7  -1  -4  163.88    7.10
   7   1  -3  179.28    7.20
  -7   1   3  196.58    6.80
  -7   1   3  192.98    7.80
  -7  -1   3  182.28    7.70
  -7  -1   3  188.28    6.80
   7  -1  -3  192.48    7.10
   7   1  -2  528.45   17.90
  -7   1   2  548.25   17.90
  -7   1   2  532.85   18.10
  -7  -1   2  548.55   17.90
   7  -1  -2  553.84   18.00
  -7  -1   2  549.45   18.20
   7   1  -1  632.54   21.30
  -7   1   1  644.24   21.70
   7  -1  -1  651.43   21.30
  -7  -1   1  652.13   21.70
  -7  -1   1  679.43   21.50
   7   1   0    0.50    1.30
   7  -1   0    0.00    1.20
  -7  -1   0    0.80    0.90
   7   1   1  640.84   20.80
  -7   1  -1  605.34   21.20
   7  -1   1  632.04   20.80
  -7  -1  -1  622.04   21.20
   7   1   2   31.80    3.10
   7   1   2   33.60    2.90
   7   1   2   36.60    3.50
   7  -1   2   29.40    3.00
   7  -1   2   35.80    2.80
   7  -1   2   34.40    3.90
   7   1   3   22.90    3.00
   7   1   3   24.10    2.90
   7  -1   3   22.90    2.80
   7  -1   3   22.90    3.40
   7   1   4   89.89    4.90
   7   1   4   85.69    4.70
   7  -1   4   85.69    4.70
   7  -1   4   84.59    4.60
   7   1   5   75.09    4.30
  -7   1  -5   71.69    4.40
   7   1   5   72.89    4.30
  -7  -1  -5   70.69    4.70
   7  -1   5   73.59    4.50
   7  -1   5   80.69    4.40
   7   1   6   39.00    3.00
  -7   1  -6   36.30    3.20
   7   1   6   39.40    2.90
   7  -1   6   38.30    2.80
  -7  -1  -6   35.80    3.10
   7  -1   6   37.60    3.00
   7   1   7    5.20    1.60
  -7   1  -7    2.50    1.60
   7   1   7    4.10    1.60
   7  -1   7    0.70    1.20
  -7  -1  -7    6.00    1.90
   7  -1   7    4.50    1.10
   7   2  -9   17.20    2.20
   7   2  -9   20.00    2.70
   7  -2  -9   14.40    2.60
   7  -2  -9   17.70    2.10
  -7  -2   9   20.00    2.30
   7   2  -8  111.09    5.20
   7   2  -8  112.39    5.20
   7  -2  -8  103.79    5.10
  -7  -2   8  102.39    5.20
   7  -2  -8  112.89    5.10
   7   2  -7  319.67   11.90
   7   2  -7  330.77   12.10
   7  -2  -7  303.07   11.70
   7  -2  -7  322.07   12.20
   7  -2  -7  327.57   11.90
   7   2  -6  250.37   10.00
   7   2  -6  259.97   10.20
   7   2  -6  255.37   10.10
   7  -2  -6  274.17    9.80
   7  -2  -6  253.97   10.00
   7  -2  -6  253.67   10.10
   7   2  -5   45.20    3.60
   7   2  -5   45.10    3.90
   7   2  -5   45.50    3.80
   7  -2  -5   44.90    3.60
   7  -2  -5   43.80    3.10
   7  -2  -5   47.80    3.60
   7   2  -4   73.69    4.90
   7   2  -4   73.89    4.50
   7   2  -4   76.59    4.60
   7  -2  -4   74.59    4.40
   7  -2  -4   81.49    3.90
   7  -2  -4   77.79    4.60
  -7   2   3    3.60    1.10
  -7  -2   3    1.30    1.00
   7  -2  -3    3.10    1.20
  -7   2   2   22.40    2.60
  -7  -2   2   19.60    2.70
   7  -2  -2   23.30    2.10
  -7  -2   2   17.90    2.20
   7   2  -1 1099.59   36.30
  -7   2   1 1117.09   36.80
  -7  -2   1 1072.29   36.80
   7  -2  -1 1184.68   36.50
  -7  -2   1 1224.18   36.70
   7   2   0   30.70    2.70
   7  -2   0   32.60    2.40
  -7  -2   0   29.50    2.90
   7   2   1  821.52   26.30
   7  -2   1  807.72   26.40
  -7  -2  -1  789.72   26.90
   7   2   2  317.17   11.40
   7   2   2  308.07   11.50
   7  -2   2  317.67   11.40
   7  -2   2  318.17   11.50
   7   2   3  128.99    6.00
   7   2   3  129.29    5.80
   7  -2   3  124.99    5.80
   7  -2   3  127.39    7.10
   7  -2   3  128.49    6.10
   7   2   4  429.56   15.20
   7   2   4  430.36   15.40
  -7  -2  -4  447.46   16.30
   7  -2   4  432.96   15.20
   7  -2   4  422.86   15.30
   7   2   5   13.50    2.70
   7   2   5   14.80    2.50
  -7   2  -5   13.80    2.50
  -7  -2  -5   14.60    2.50
   7  -2   5   16.80    2.50
   7  -2   5   16.80    2.70
  -7   2  -6    3.70    1.50
   7   2   6    5.20    1.50
   7   2   6    6.30    2.00
   7  -2   6    2.60    1.30
  -7  -2  -6    4.80    1.60
   7  -2   6    3.20    1.40
  -7   2  -7   -2.30    1.70
   7   2   7    1.20    1.00
   7  -2   7    1.70    1.10
  -7  -2  -7    3.70    1.40
   7  -2   7    1.30    1.20
   7   3  -9   42.50    2.60
   7   3  -9   42.00    3.10
  -7  -3   9   44.50    2.80
   7   3  -8   37.40    3.10
   7   3  -8   34.70    3.00
   7  -3  -8   34.60    3.00
   7  -3  -8   30.00    3.60
  -7  -3   8   38.80    3.10
   7  -3  -8   38.50    2.90
   7   3  -7   65.69    4.10
   7   3  -7   65.19    4.30
   7  -3  -7   64.59    4.00
   7  -3  -7   57.69    4.00
   7  -3  -7   64.29    4.00
   7   3  -6   13.30    3.00
   7   3  -6   12.10    2.90
   7   3  -6   11.90    2.80
   7  -3  -6    6.60    1.90
   7  -3  -6   10.40    2.50
   7  -3  -6   11.80    2.90
   7   3  -5    5.20    2.10
   7   3  -5    3.20    1.60
   7   3  -5    1.40    1.60
   7  -3  -5    4.10    1.50
   7  -3  -5    4.60    1.70
   7  -3  -5    5.00    1.60
   7   3  -4  191.38    7.80
   7   3  -4  178.78    7.70
   7   3  -4  187.78    7.70
   7  -3  -4  175.78    7.50
   7  -3  -4  183.28    7.10
   7  -3  -4  192.68    7.70
   7  -3  -3   14.50    2.00
  -7  -3   3   10.00    2.40
  -7   3   2  177.58    7.40
  -7  -3   2  190.48    7.20
   7  -3  -2  190.38    7.00
  -7  -3   2  179.98    7.60
  -7   3   1  205.38   10.10
   7  -3  -1  208.18    7.70
  -7  -3   1  205.88    8.00
   7   3   0  165.78    6.80
  -7  -3   0  180.98    7.30
   7  -3   0  172.28    6.70
   7   3   1   14.40    2.70
   7   3   1   12.40    2.40
  -7  -3  -1   18.10    5.40
   7  -3   1   10.40    2.00
   7   3   2   56.79    3.80
   7   3   2   60.79    3.80
   7  -3   2   58.59    3.60
   7  -3   2   56.49    3.90
   7   3   3    7.80    1.90
   7   3   3    5.30    1.80
   7  -3   3    3.70    1.70
   7  -3   3    2.90    1.70
   7  -3   3    5.90    2.50
   7   3   4   67.89    4.30
   7   3   4   75.89    4.30
  -7  -3  -4   76.19    4.60
   7  -3   4   70.89    4.20
   7  -3   4   74.79    4.50
  -7   3  -5    2.00    1.60
   7   3   5    1.90    1.50
   7   3   5    1.50    1.60
   7  -3   5    0.50    1.70
   7  -3   5   -0.50    1.30
  -7  -3  -5    2.00    1.60
  -7   3  -6   25.30    2.70
   7   3   6   25.70    2.70
   7   3   6   19.80    2.30
   7  -3   6   24.60    2.70
   7  -3   6   28.10    2.50
  -7  -3  -6   26.20    2.60
   7   3   7   64.49    3.20
  -7   3  -7   60.99    4.00
   7  -3   7   67.49    3.30
  -7  -3  -7   72.99    3.80
   7  -3   7   71.79    3.20
   7   4  -9   64.09    3.20
  -7  -4   9   60.99    3.20
   7   4  -8    1.90    1.50
   7   4  -8    2.20    1.40
   7  -4  -8   -0.20    1.50
   7  -4  -8   -1.30    1.90
   7  -4  -8    1.10    1.10
   7   4  -7   79.39    4.60
   7   4  -7   78.19    4.50
   7  -4  -7   73.49    4.30
   7  -4  -7   71.89    4.20
   7  -4  -7   67.69    4.30
   7   4  -6    4.50    1.80
   7   4  -6    5.30    1.90
   7   4  -6    0.30    1.70
   7  -4  -6    3.50    1.70
   7  -4  -6    9.30    2.60
   7  -4  -6    2.30    1.60
   7   4  -5   32.90    3.30
   7   4  -5   29.60    3.30
   7   4  -5   28.40    3.40
   7  -4  -5   33.10    3.10
   7  -4  -5   27.10    3.20
   7  -4  -5   27.90    2.60
   7   4  -4  213.68    8.50
   7   4  -4  212.18    8.60
   7   4  -4  212.38    8.70
   7  -4  -4  215.98    8.10
   7  -4  -4  208.58    8.50
   7  -4  -4  212.48    8.30
   7   4  -3   94.19    5.30
   7   4  -3   96.39    5.30
   7  -4  -3  119.19    7.80
   7  -4  -3  104.89    4.60
   7  -4  -3   96.39    4.90
  -7   4   2  157.18    7.30
  -7  -4   2  181.78    7.00
   7  -4  -2  173.08    6.60
   7  -4  -1    1.90    1.10
  -7  -4   1    0.40    1.10
   7  -4   0  363.46   12.60
  -7  -4   0  360.06   13.20
   7   4   1  180.68    7.40
   7   4   1  178.88    7.30
   7  -4   1  184.28    7.20
   7   4   2  280.87   10.60
   7   4   2  294.97   10.80
   7  -4   2  284.87   10.70
   7  -4   2  299.57   10.70
   7   4   3    4.00    1.70
   7   4   3    1.40    1.60
   7  -4   3    4.60    1.70
   7  -4   3    3.10    1.50
  -7  -4  -3    7.90    2.30
   7  -4   3    7.30    2.70
   7   4   4    1.50    1.50
   7   4   4   -0.60    1.50
   7  -4   4   -0.50    2.10
  -7  -4  -4    0.80    1.50
   7  -4   4    2.00    1.70
   7   4   5   34.20    3.80
   7   4   5   37.50    3.20
  -7   4  -5   30.40    3.30
   7  -4   5   39.10    3.00
   7  -4   5   40.50    3.40
  -7  -4  -5   32.40    3.10
  -7   4  -6  367.36   13.10
   7   4   6  365.56   13.00
   7   4   6  364.36   12.60
  -7  -4  -6  365.06   13.20
   7  -4   6  368.86   12.90
   7  -4   6  364.36   12.80
   7   4   7  265.67    9.00
   7  -4   7  251.17    8.90
   7  -4   7  246.78    8.80
   7   5  -9   10.00    1.70
  -7  -5   9    7.30    1.60
   7   5  -8   74.59    4.00
   7   5  -8   68.19    3.80
   7  -5  -8   77.09    3.90
   7  -5  -8   72.49    5.10
   7  -5  -8   68.19    3.70
   7   5  -7  302.87   11.30
   7   5  -7  292.37   11.30
   7  -5  -7  287.57   11.10
   7  -5  -7  305.27   11.00
   7  -5  -7  297.77   11.10
   7   5  -6   73.19    4.40
   7   5  -6   62.69    4.30
   7   5  -6   61.49    4.20
   7  -5  -6   60.79    4.20
   7  -5  -6   70.39    4.00
   7  -5  -6   70.39    4.20
   7   5  -5  207.38    8.80
   7   5  -5  215.38    9.00
   7   5  -5  200.58    9.40
   7  -5  -5  216.68    8.70
   7  -5  -5  235.68    8.50
   7  -5  -5  206.98   10.40
   7   5  -4   30.90    3.50
   7   5  -4   43.30    3.60
   7   5  -4   36.00    3.50
   7   5  -4   37.00    4.00
   7  -5  -4   32.80    2.70
   7  -5  -4   40.00    3.40
   7  -5  -4   32.70    3.30
   7   5  -3   34.20    3.40
   7   5  -3   26.40    3.80
   7   5  -3   35.00    3.50
   7   5  -3   25.00    3.60
   7  -5  -3   28.40    3.10
   7  -5  -3   29.20    3.50
   7  -5  -3   31.00    2.40
   7   5  -2    4.10    2.00
   7  -5  -2    6.50    1.90
  -7  -5   2    6.30    1.70
   7  -5  -2    9.20    3.20
   7  -5  -2    9.90    1.80
  -7  -5   1   16.30    3.40
   7  -5  -1    7.70    1.80
   7  -5  -1    7.90    1.80
   7   5   0  448.96   15.70
   7   5   0  447.16   15.90
   7  -5   0  482.65   15.70
   7   5   1  411.36   14.10
   7   5   1  402.96   14.30
   7  -5   1  399.56   14.20
   7  -5   1  407.76   14.20
   7   5   2    6.10    1.80
   7   5   2   -0.20    1.50
   7  -5   2    0.10    1.60
  -7  -5  -2    1.30    1.60
   7  -5   2    0.90    1.40
   7   5   3    6.70    1.90
   7   5   3    5.40    3.00
  -7  -5  -3    2.80    1.60
   7  -5   3    7.20    2.30
   7  -5   3    6.90    1.80
   7   5   4  207.48    8.70
   7   5   4  216.48    8.60
   7  -5   4  205.78    8.50
   7  -5   4  218.18    8.80
  -7  -5  -4  228.98    8.80
   7   5   5   99.99    4.80
  -7   5  -5   86.39    5.10
   7   5   5   96.69    5.00
   7  -5   5   98.79    4.80
   7  -5   5   99.89    5.10
  -7  -5  -5   98.09    5.10
   7   5   6   94.89    4.60
   7   5   6   96.79    4.80
  -7   5  -6   99.29    5.40
   7  -5   6   94.99    4.50
   7  -5   6   99.09    4.70
  -7  -5  -6   96.99    4.80
   7   5   7   55.09    2.80
   7  -5   7   52.29    3.20
   7  -5   7   50.59    2.60
   7   6  -9   24.60    1.90
  -7  -6   9   25.20    1.90
   7   6  -8    3.80    1.40
   7   6  -8    4.00    1.40
   7  -6  -8    5.40    1.80
   7  -6  -8    2.80    1.60
   7   6  -7   57.49    4.40
   7   6  -7   67.49    4.10
   7  -6  -7   56.29    3.70
   7  -6  -7   62.79    3.70
   7  -6  -7   51.99    3.70
   7   6  -6   11.10    3.00
   7   6  -6   10.60    2.70
   7   6  -6   11.70    2.70
   7  -6  -6   11.10    2.70
   7  -6  -6   11.50    2.40
   7  -6  -6    7.00    1.80
   7   6  -5  321.37   12.00
   7   6  -5  316.47   12.10
   7   6  -5  330.37   12.20
   7  -6  -5  311.67   11.90
   7  -6  -5  320.37   12.30
   7  -6  -5  329.97   11.90
   7   6  -4    4.90    2.10
   7   6  -4    7.70    1.90
   7   6  -4    7.10    2.10
   7   6  -4   16.00    2.90
   7  -6  -4    9.00    2.00
   7  -6  -4    5.80    1.80
   7  -6  -4    9.40    2.80
   7   6  -3   88.99    5.00
   7   6  -3   83.99    4.70
   7   6  -3   84.79    5.10
   7   6  -3   88.69    4.80
   7  -6  -3   93.79    4.90
   7  -6  -3   85.49    4.30
   7  -6  -3   87.89    4.60
   7   6  -2   24.50    3.50
   7   6  -2   31.40    3.10
   7   6  -2   25.90    3.30
   7  -6  -2   33.50    3.10
   7  -6  -2   22.90    4.40
  -7  -6   2   21.90    4.20
   7  -6  -2   25.10    2.30
   7   6  -1    1.20    2.50
   7   6  -1    2.60    1.80
   7   6  -1    3.30    1.80
   7  -6  -1    2.60    1.20
  -7  -6   1    2.60    2.60
   7   6   0  509.75   16.90
   7   6   0  491.05   16.50
   7  -6   0  466.15   16.50
   7  -6   0  481.35   16.60
   7   6   1   47.90    3.60
   7   6   1   44.60    3.50
   7  -6   1   48.50    3.20
  -7  -6  -1   56.39    3.80
   7  -6   1   49.99    4.00
   7   6   2   69.69    4.10
   7   6   2   63.59    4.10
   7  -6   2   70.69    4.30
   7  -6   2   68.09    4.00
  -7  -6  -2   68.99    4.10
   7   6   3   26.10    3.00
   7   6   3   22.60    3.10
   7  -6   3   26.50    3.00
   7  -6   3   24.60    2.90
  -7  -6  -3   23.00    3.00
   7   6   4    6.90    1.80
   7   6   4    3.50    1.50
  -7  -6  -4    4.50    1.60
   7  -6   4    7.80    2.30
  -7   6  -5   59.19    4.10
   7   6   5   67.09    3.90
   7   6   5   69.89    4.00
   7  -6   5   65.99    3.80
  -7  -6  -5   58.29    4.00
   7  -6   5   61.49    4.30
   7   6   6    5.50    1.70
  -7   6  -6   10.50    2.40
   7  -6   6    9.30    2.00
   7  -6   6   10.00    1.70
  -7  -6  -6    7.30    1.80
   7   6   7    5.70    1.40
   7  -6   7    6.40    1.40
   7   7  -9   36.50    2.20
  -7   7   9   33.80    3.20
  -7  -7   9   38.70    2.20
   7   7  -8  115.89    5.10
   7   7  -8  113.39    5.10
   7  -7  -8  124.89    5.40
   7  -7  -8  110.39    5.00
   7   7  -7    0.30    1.40
   7   7  -7    2.90    2.30
   7  -7  -7    4.10    2.10
   7  -7  -7    3.20    1.60
   7   7  -6  861.81   29.10
   7   7  -6  830.22   28.40
   7   7  -6  851.71   28.20
   7  -7  -6  867.71   29.20
   7  -7  -6  795.22   28.10
   7  -7  -6  878.21   28.00
  -7  -7   6  834.62   27.90
   7   7  -5   54.19    4.00
   7   7  -5   44.80    3.80
   7   7  -5   51.19    3.80
   7  -7  -5   54.59    3.70
   7  -7  -5   49.50    3.60
   7  -7  -5   44.10    3.60
   7   7  -4  223.98    9.00
   7   7  -4  222.18    8.60
   7   7  -4  216.58    9.00
   7   7  -4  222.48    9.00
   7  -7  -4  226.48    8.80
   7  -7  -4  223.68    8.70
   7  -7  -4  226.08    8.80
   7   7  -3  102.19    5.00
   7   7  -3   99.09    5.20
   7   7  -3   96.09    5.40
   7   7  -3  103.19    5.40
   7  -7  -3  102.99    5.00
   7  -7  -3   97.59    5.10
   7  -7  -3   95.29    4.70
   7   7  -2   14.90    2.70
   7   7  -2   14.30    3.00
   7   7  -2   13.20    2.90
   7   7  -2   12.90    3.20
   7  -7  -2   12.30    2.70
   7  -7  -2   11.50    2.40
   7  -7  -2   12.30    2.00
   7   7  -1   16.40    2.90
   7   7  -1   18.30    2.60
   7   7  -1   14.70    3.30
   7  -7  -1   14.30    2.10
   7  -7  -1   10.40    2.90
   7   7   0   38.30    3.40
   7   7   0   37.70    4.30
   7   7   0   40.50    3.20
   7  -7   0   41.50    2.90
   7  -7   0   44.20    3.50
   7   7   1   26.80    3.10
   7   7   1   22.80    2.80
   7  -7   1   36.60    3.00
   7  -7   1   39.40    3.80
   7   7   2   -0.40    1.50
  -7   7  -2    0.60    2.80
   7   7   2    0.70    1.50
   7  -7   2    2.10    1.80
  -7  -7  -2    1.00    2.00
   7  -7   2   -1.90    1.40
   7   7   3    4.50    1.70
   7   7   3    2.70    1.60
   7  -7   3    9.40    2.60
   7  -7   3    4.70    1.50
  -7  -7  -3    7.50    2.10
   7   7   4  360.96   13.30
   7   7   4  378.16   13.00
   7  -7   4  360.56   13.30
  -7  -7  -4  358.26   13.20
   7   7   5   50.59    3.60
   7   7   5   49.80    4.60
  -7   7  -5   48.60    3.80
   7  -7   5   50.79    3.40
  -7  -7  -5   49.30    3.60
   7   7   6   93.19    4.30
  -7  -7  -6   94.19    4.60
   7  -7   6   89.89    4.10
   7   7   7   12.00    1.50
   7  -7   7    9.20    1.40
   7   8  -8    4.20    1.20
   7   8  -8    1.90    1.60
   7  -8  -8    3.40    1.50
   7   8  -7   52.49    3.50
   7   8  -7   48.30    3.40
   7  -8  -7   58.49    3.40
   7  -8  -7   50.39    3.50
   7   8  -6   86.69    4.80
   7   8  -6   88.49    5.00
   7   8  -6   86.69    4.80
  -7  -8   6   83.59    4.90
   7  -8  -6   95.29    5.00
   7  -8  -6   92.99    4.70
   7  -8  -6   78.19    4.60
   7   8  -5   43.20    3.80
   7   8  -5   37.60    3.50
   7   8  -5   38.90    3.50
   7  -8  -5   39.70    3.40
   7  -8  -5   40.10    3.30
   7  -8  -5   45.60    3.90
   7   8  -4   53.79    4.10
   7   8  -4   58.39    3.70
   7   8  -4   61.09    4.10
   7   8  -4   49.40    4.00
   7  -8  -4   55.49    3.80
   7  -8  -4   57.29    3.70
   7  -8  -4   51.99    3.70
   7   8  -3    2.80    1.90
   7   8  -3    1.10    1.60
   7   8  -3    8.50    2.50
   7   8  -3    4.90    2.10
   7  -8  -3    3.10    1.70
   7  -8  -3    8.30    2.10
   7  -8  -3    0.40    1.70
   7   8  -2    3.20    2.80
   7   8  -2    2.70    1.90
   7   8  -2    2.80    1.50
   7   8  -2    3.30    1.70
   7  -8  -2    2.60    1.40
   7  -8  -2    4.00    1.70
   7   8  -1   73.99    4.20
   7   8  -1   76.59    4.50
   7   8  -1   79.99    4.80
   7  -8  -1   77.89    4.10
   7  -8  -1   71.79    4.20
   7   8   0  142.39    6.70
   7   8   0  149.59    6.60
   7   8   0  151.68    6.40
   7  -8   0  152.28    6.40
   7  -8   0  146.99    6.50
   7   8   1    6.40    2.60
   7   8   1    3.00    1.60
   7   8   1    4.50    1.80
   7  -8   1    3.30    1.60
   7  -8   1    5.80    2.20
   7   8   2  101.19    5.00
   7   8   2   99.89    5.20
   7  -8   2   97.89    5.20
   7  -8   2   99.59    5.10
   7   8   3   71.99    4.20
   7   8   3   69.29    4.30
   7  -8   3   72.39    4.60
  -7  -8  -3   71.89    4.70
   7  -8   3   70.19    4.30
   7   8   4   32.10    3.30
   7   8   4   29.60    2.90
   7  -8   4   27.70    2.80
  -7  -8  -4   30.00    3.20
  -7   8  -5   -3.00    2.40
   7   8   5    1.00    1.10
   7  -8   5   -0.10    1.10
  -7  -8  -5   -2.30    1.80
   7   8   6    7.70    1.70
  -7  -8  -6    6.90    2.20
   7  -8   6    5.10    1.40
   7   9  -8    3.80    2.00
   7   9  -8    1.40    1.00
   7  -9  -8    3.90    1.60
  -7  -9   8    1.20    1.10
   7   9  -7   -2.20    1.20
   7   9  -7    1.40    1.20
   7  -9  -7    0.50    1.50
  -7  -9   7   -1.90    1.90
   7  -9  -7    1.80    1.50
   7   9  -6    5.50    1.70
   7   9  -6   10.70    2.40
   7   9  -6    7.70    1.90
  -7  -9   6   12.20    2.70
   7  -9  -6   10.90    2.30
   7  -9  -6    6.80    2.20
   7   9  -5  133.79    6.30
   7   9  -5  131.29    6.30
   7   9  -5  129.19    6.30
   7  -9  -5  129.09    6.50
   7  -9  -5  130.79    6.00
   7   9  -4   79.19    4.30
   7   9  -4   76.39    4.60
   7   9  -4   75.99    4.80
   7   9  -4   76.59    4.80
   7  -9  -4   78.49    4.40
   7  -9  -4   78.09    4.30
   7   9  -3  118.39    6.00
   7   9  -3  115.29    7.20
   7   9  -3  120.69    5.50
   7   9  -3  118.09    5.80
   7  -9  -3  115.89    6.00
   7  -9  -3  121.19    5.60
   7   9  -2   41.80    3.60
   7   9  -2   36.30    3.10
   7   9  -2   40.20    3.70
   7   9  -2   31.50    4.70
   7  -9  -2   30.20    3.10
   7  -9  -2   36.00    3.60
   7   9  -1  241.68    9.70
   7   9  -1  257.97    9.90
   7   9  -1  250.17    9.50
   7  -9  -1  252.47    9.70
   7  -9  -1  249.97    9.50
   7   9   0  112.09    5.80
   7   9   0  115.69    5.40
   7   9   0  110.19    5.60
   7  -9   0  118.59    5.50
   7  -9   0  118.19    5.50
   7   9   1   13.80    2.80
   7   9   1   10.90    2.70
   7   9   1   11.80    2.80
   7  -9   1   14.00    2.90
   7  -9   1   11.00    2.60
   7   9   2   69.59    4.40
  -7   9  -2   58.69    4.40
   7   9   2   69.29    4.20
   7  -9   2   67.69    4.30
   7  -9   2   73.99    4.50
   7   9   3   13.40    2.80
  -7   9  -3   12.90    2.80
   7   9   3    7.00    1.90
   7  -9   3    6.80    1.90
   7  -9   3    7.30    2.20
   7   9   4    6.50    1.90
   7   9   4    9.30    2.40
   7  -9   4   10.70    2.20
  -7  -9  -4    4.60    2.40
   7   9   5   17.90    2.30
  -7  -9  -5   13.50    3.50
   7  -9   5   16.90    2.10
   7   9   6    7.10    2.30
   7  -9   6    6.80    1.30
   7  10  -8    7.20    1.40
  -7  10   8    6.20    1.40
  -7 -10   8    5.90    1.50
   7  10  -7   24.30    2.30
   7  10  -7   26.70    2.50
  -7 -10   7   22.60    2.90
   7 -10  -7   27.50    2.60
   7 -10  -7   23.50    2.60
   7  10  -6    4.20    1.60
   7  10  -6    5.30    2.40
  -7 -10   6    3.30    1.60
   7 -10  -6   10.40    2.20
   7 -10  -6    5.00    1.60
   7  10  -5   98.09    5.00
   7  10  -5   88.89    5.00
   7  10  -5   88.29    5.10
   7 -10  -5   83.39    4.70
   7 -10  -5   93.79    4.70
   7  10  -4  181.28    7.70
   7  10  -4  168.78    7.70
   7  10  -4  171.58    7.50
   7  10  -4  173.48    7.20
   7 -10  -4  179.78    7.60
   7 -10  -4  178.48    7.50
   7  10  -3    5.20    1.90
   7  10  -3    3.00    1.70
   7  10  -3   12.50    2.50
   7  10  -3    8.30    2.40
   7 -10  -3    6.90    1.80
   7  10  -2   10.40    2.90
   7  10  -2    8.40    2.70
   7  10  -2   11.10    2.40
   7 -10  -2   13.20    2.50
   7 -10  -2   13.50    2.60
   7  10  -1   40.00    3.60
   7  10  -1   35.00    3.20
   7  10  -1   42.40    3.70
   7 -10  -1   37.00    3.20
   7 -10  -1   39.80    3.20
   7  10   0   56.99    4.10
   7  10   0   59.29    4.30
   7  10   0   56.99    3.80
   7 -10   0   54.49    3.90
   7  10   1  167.08    7.20
   7  10   1  182.78    7.60
   7  10   1  170.48    7.50
   7 -10   1  184.18    7.60
   7 -10   1  163.78    7.50
   7  10   2   42.70    3.40
   7  10   2   42.10    3.60
  -7  10  -2   41.10    3.80
   7 -10   2   37.60    3.90
   7 -10   2   36.20    3.60
   7  10   3   51.49    3.50
   7  10   3   47.00    3.50
  -7  10  -3   47.10    4.00
   7 -10   3   37.30    4.00
   7 -10   3   43.60    3.40
   7  10   4    5.50    1.90
   7  10   4   11.10    2.30
   7 -10   4    7.90    2.00
   7  10   5    9.70    1.90
   7 -10   5   13.30    2.30
   7  10   6   33.10    2.40
   7 -10   6   36.20    2.00
   7  11  -8    7.50    1.40
  -7  11   8    7.50    1.40
  -7 -11   8    6.00    1.40
   7  11  -7    6.90    2.00
  -7 -11   7    9.20    2.70
   7 -11  -7    8.10    2.10
   7  11  -6  139.29    5.90
   7  11  -6  131.69    5.90
   7  11  -6  132.69    6.00
   7 -11  -6  135.79    5.70
   7 -11  -6  140.29    6.10
  -7 -11   6  135.69    5.80
   7  11  -5    3.10    1.70
   7  11  -5    3.80    1.70
   7  11  -5    5.90    1.70
   7 -11  -5    8.20    2.40
   7 -11  -5    5.20    1.60
   7  11  -4    2.70    1.80
   7  11  -4    3.10    1.90
   7  11  -4   10.20    3.30
   7 -11  -4   10.80    3.20
   7 -11  -4    4.80    1.60
   7  11  -3    1.70    2.10
   7  11  -3    1.30    1.50
   7  11  -3    0.60    1.70
   7  11  -3    1.40    1.70
   7 -11  -3    0.60    1.50
   7 -11  -3    0.50    1.60
   7  11  -2   14.60    2.60
   7  11  -2   10.80    2.70
   7  11  -2   11.50    2.90
   7 -11  -2   11.20    2.50
   7 -11  -2    9.30    2.50
   7  11  -1  866.11   28.80
   7  11  -1  845.32   29.10
   7  11  -1  886.51   29.30
   7 -11  -1  861.01   28.90
   7 -11  -1  917.41   29.20
   7  11   0   58.89    4.20
   7  11   0   62.29    4.30
   7  11   0   58.39    3.80
   7 -11   0   63.19    4.20
   7  11   1    2.30    1.60
   7  11   1    1.70    1.60
   7  11   1    1.00    2.00
   7 -11   1    3.50    2.50
   7 -11   1   -0.40    1.90
   7  11   2    0.80    1.70
  -7  11  -2    0.60    1.90
   7  11   2   -0.30    1.50
   7  11   2    0.50    2.20
   7 -11   2    0.90    1.80
   7 -11   2   -2.90    2.20
  -7  11  -3   14.00    3.40
   7  11   3   13.70    3.30
   7  11   3   20.30    2.80
   7 -11   3   16.00    2.70
   7  11   4   -0.70    1.30
   7 -11   4    1.10    1.20
   7  11   5   19.50    2.20
   7 -11   5   22.10    1.90
   7  12  -7   15.80    1.80
  -7  12   7   16.50    1.60
   7  12  -7   18.60    2.20
  -7 -12   7   13.90    2.40
   7 -12  -7   20.70    2.40
  -7  12   6  118.09    5.00
   7  12  -6  112.19    5.10
   7  12  -6  117.59    5.30
   7 -12  -6  108.29    5.20
   7 -12  -6  110.39    4.80
  -7 -12   6  106.29    4.80
   7  12  -5   14.40    2.30
   7  12  -5   15.50    2.60
   7  12  -5   17.50    2.60
   7 -12  -5   19.50    2.90
   7 -12  -5   20.50    2.40
   7  12  -4  313.87   11.50
   7  12  -4  311.77   11.60
   7  12  -4  309.37   11.40
   7 -12  -4  288.17   11.40
   7 -12  -4  299.97   11.10
   7  12  -3    3.50    1.80
   7  12  -3    1.70    1.90
   7  12  -3   -1.10    1.60
   7  12  -3    1.80    1.30
  -7  12   3    6.10    1.70
   7 -12  -3    3.70    1.60
   7 -12  -3    3.00    1.60
   7  12  -2  713.93   23.50
  -7  12   2  701.63   22.90
   7  12  -2  676.83   23.20
   7  12  -2  679.13   24.90
   7 -12  -2  655.93   23.20
   7 -12  -2  671.33   23.00
   7  12  -1   27.00    3.30
   7  12  -1   31.60    2.90
   7  12  -1   30.80    3.30
   7 -12  -1   33.10    3.10
   7  12   0 1232.98   40.40
   7  12   0 1274.57   40.20
   7  12   0 1254.17   40.40
   7 -12   0 1204.08   40.30
   7  12   1  247.38    9.90
   7  12   1  265.77   10.10
   7  12   1  264.27    9.70
  -7  12  -1  261.77    9.80
   7 -12   1  247.18   10.10
   7  12   2  275.67   10.30
  -7  12  -2  275.27   10.20
   7  12   2  270.17    9.90
   7  12   2  281.77   11.30
   7 -12   2  242.88   10.70
   7 -12   2  273.77   10.10
   7  12   3   14.40    2.50
   7  12   3   14.20    2.80
  -7  12  -3   15.40    2.90
   7 -12   3   17.30    2.50
   7  12   4    0.50    1.40
   7 -12   4    0.30    1.10
   7 -12   5   13.80    1.80
   7  13  -7    0.70    0.90
  -7  13   7    3.90    1.20
  -7 -13   7    2.90    1.20
   7  13  -6   13.70    2.00
  -7  13   6   16.00    1.70
   7  13  -6   13.60    1.90
   7 -13  -6   12.10    2.40
  -7 -13   6   13.50    1.80
   7  13  -5   16.50    2.30
   7  13  -5   21.00    2.40
  -7  13   5   17.10    2.10
   7  13  -5   20.40    2.30
   7 -13  -5   17.30    2.60
   7  13  -4   27.30    2.90
   7  13  -4   29.50    3.10
   7  13  -4   32.80    3.40
  -7  13   4   26.30    2.50
   7 -13  -4   28.10    2.70
   7 -13  -4   29.40    3.00
   7  13  -3    1.50    1.60
   7  13  -3    5.20    1.80
   7  13  -3    2.20    2.10
  -7  13   3    2.40    1.30
   7 -13  -3    0.40    1.60
   7  13  -2   80.49    4.90
   7  13  -2   82.19    4.80
   7  13  -2   84.39    4.50
  -7  13   2   93.49    4.70
   7 -13  -2   82.29    4.80
   7  13  -1    3.80    1.80
   7  13  -1    4.90    1.70
   7  13  -1    4.60    1.50
   7 -13  -1    4.50    2.10
   7  13   0   15.50    2.70
   7  13   0   13.20    2.40
   7  13   0   17.60    2.90
   7 -13   0   14.00    3.40
   7  13   1   54.69    3.80
   7  13   1   51.39    3.30
   7  13   1   50.79    3.80
  -7  13  -1   48.40    3.50
   7 -13   1   51.09    5.10
   7  13   2  113.19    4.90
  -7  13  -2  114.49    5.20
   7  13   2  113.29    5.30
   7  13   2  102.09    5.30
   7 -13   2  106.99    5.10
   7  13   3    8.00    1.70
  -7  13  -3    8.50    2.50
   7 -13   3    4.60    1.50
   7  13   4    0.00    1.80
   7 -13   4   -0.60    1.10
   7 -13   5    3.70    1.00
  -7  14   6    1.20    0.80
   7  14  -6    3.00    1.30
   7  14  -6    0.70    1.00
  -7 -14   6    1.20    1.00
   7  14  -5    1.90    1.10
  -7  14   5    2.10    1.00
   7  14  -5    3.90    1.30
   7 -14  -5    0.40    1.70
  -7 -14   5    2.70    1.10
   7  14  -4   24.80    2.60
   7  14  -4   30.50    2.80
  -7  14   4   24.80    2.30
   7  14  -4   25.00    2.60
   7 -14  -4   25.90    3.90
   7  14  -3  134.89    6.10
   7  14  -3  136.59    6.10
  -7  14   3  131.99    5.70
   7  14  -3  127.49    5.90
   7 -14  -3  138.69    6.20
   7  14  -2   39.80    3.30
   7  14  -2   31.00    3.10
  -7  14   2   27.20    3.10
   7  14  -2   31.00    2.60
   7 -14  -2   31.80    3.60
   7  14  -1    6.90    2.10
   7  14  -1    9.90    2.40
   7  14  -1    4.30    2.60
   7 -14  -1    4.30    2.40
   7  14   0   23.70    2.90
   7  14   0   23.80    2.90
  -7  14   0   27.20    2.80
   7  14   1  121.69    5.60
   7  14   1  120.39    5.20
   7  14   1  118.29    5.60
  -7  14  -1  121.49    5.40
   7  14   2   22.30    2.60
  -7  14  -2   17.70    2.30
   7  14   2   14.70    2.80
   7  14   2   12.40    2.70
  -7  14  -3   -0.20    1.40
   7 -14   3    0.80    1.50
   7 -14   4    1.70    1.20
  -7  15   6    0.40    0.80
   7  15  -5   28.80    2.40
  -7  15   5   28.80    2.10
   7  15  -5   31.10    2.30
  -7 -15   5   30.90    2.20
  -7  15   4   20.60    2.10
   7  15  -4   22.30    2.60
   7  15  -4   18.90    2.30
   7  15  -4   19.60    2.20
   7 -15  -4   25.00    3.40
   7  15  -3   33.40    2.70
   7  15  -3   36.00    3.00
  -7  15   3   34.80    2.70
   7 -15  -3   31.30    3.90
   7  15  -2    1.10    1.60
   7  15  -2    2.80    1.40
  -7  15   2    2.70    1.60
   7 -15  -2    4.30    2.80
   7  15  -1   16.10    2.90
   7  15  -1   18.30    2.50
   7  15  -1   19.80    2.10
   7  15   0  146.89    5.90
   7  15   0  147.39    6.30
  -7  15   0  147.99    6.10
   7  15   0  153.08    6.30
   7  15   1  312.27   11.20
  -7  15  -1  321.47   11.20
   7  15   1  310.57   11.10
   7  15   1  312.87   10.90
   7  15   2   11.00    2.30
  -7  15  -2   12.20    1.90
  -7  15  -3   10.50    2.10
   7  16  -5    5.20    1.60
  -7  16   5    5.20    1.40
  -7 -16   5    3.50    0.90
  -7  16   4    2.20    1.10
  -7  16   4    1.80    1.20
   7  16  -4    1.00    1.00
  -7 -16   4    2.40    1.00
   7  16  -3   46.40    2.90
  -7  16   3   46.00    2.80
  -7  16   3   47.30    2.70
   7  16  -2    5.50    2.30
  -7  16   2    8.30    1.60
   7  16  -2    7.20    2.00
  -7  16   2    7.50    2.50
  -7  16   1    0.30    1.10
   7  16  -1    2.20    1.20
  -7  16   0   30.20    2.20
   7  16   0   27.60    2.50
   7  16   1   56.59    3.30
  -7  16  -1   59.59    3.10
  -7  16  -2   47.00    2.70
   7  17  -4   22.00    1.80
  -7 -17   4   20.50    1.60
  -7  17   3    2.80    1.20
   7  17  -3    5.90    1.40
  -7 -17   3    6.00    1.40
   7  17  -2   17.60    1.80
  -7  17   2   13.40    1.70
  -7  17   1   -0.40    1.00
   7  17  -1    1.00    1.10
  -7  17   0   65.39    3.10
   7  17   0   64.69    3.50
   7  17   1   -1.40    1.50
  -7  17  -1    3.70    1.10
  -7  18   1   11.40    1.50
   7  18  -1   11.80    1.60
   8   0  -9    1.20    1.20
   8   0  -9    1.70    1.20
   8   0  -8   26.70    2.60
   8   0  -8   23.50    2.50
  -8   0   8   28.60    5.10
   8   0  -7    0.50    1.50
   8   0  -7   -0.70    1.40
   8   0  -6  432.96   15.50
   8   0  -6  421.26   15.20
   8   0  -5   -0.10    1.80
   8   0  -5   -2.10    1.60
   8   0  -5    0.00    1.80
   8   0  -4  149.59    6.40
   8   0  -4  145.09    6.70
   8   0  -4  149.59    6.50
   8   0  -3   -0.60    2.00
   8   0  -3    0.10    2.00
   8   0  -3   -1.10    1.50
   8   0  -2  758.12   23.70
  -8   0   2  691.83   24.20
  -8   0   2  722.83   23.80
  -8   0   1    2.90    1.30
   8   0  -1   -0.70    1.40
  -8   0   0  768.62   26.90
   8   0   0  845.72   26.40
   8   0   1    0.00    1.80
   8   0   1    0.00    1.30
   8   0   2  841.62   27.80
   8   0   2  839.12   27.70
   8   0   2  852.61   28.00
   8   0   3    1.50    3.20
   8   0   3   -1.30    1.50
   8   0   4   10.00    3.00
   8   0   4    7.10    1.80
  -8   0  -5    0.40    1.40
   8   0   5   -0.10    1.40
   8   0   5   -0.20    1.40
  -8   0  -6   92.29    4.70
   8   0   6   97.29    4.40
   8   0   6   95.39    4.50
   8   0   7   -1.00    1.50
   8   0   7   -0.50    0.90
   8   1  -9    3.90    1.30
   8   1  -9    5.90    1.90
   8  -1  -9    8.70    1.90
   8  -1  -9    6.40    1.70
   8   1  -8    7.40    2.00
   8   1  -8    7.70    2.30
   8  -1  -8    5.90    1.50
   8  -1  -8   10.50    2.30
  -8  -1   8    5.30    2.00
   8   1  -7  340.97   12.70
   8   1  -7  351.36   12.60
   8  -1  -7  327.27   12.40
   8  -1  -7  339.97   12.60
   8   1  -6    1.20    1.70
   8   1  -6    3.80    1.80
   8  -1  -6    1.40    1.50
   8  -1  -6    3.80    2.10
   8  -1  -6    2.30    2.00
   8   1  -5  328.57   12.30
   8   1  -5  314.47   12.00
   8   1  -5  330.57   12.20
   8  -1  -5  320.57   12.00
   8  -1  -5  324.87   12.20
   8  -1  -5  331.37   11.70
   8   1  -4  305.17   11.60
   8   1  -4  299.87   11.80
   8   1  -4  315.37   11.50
   8  -1  -4  306.57   11.60
   8  -1  -4  326.87   11.50
   8  -1  -4  323.87   11.20
   8   1  -3    3.50    2.10
   8   1  -3    0.80    2.10
   8   1  -3    3.90    1.90
   8  -1  -3   -0.90    2.10
   8  -1  -3    1.50    1.40
   8  -1  -3    0.80    1.90
  -8   1   2   81.39    5.30
  -8   1   2   93.69    4.70
   8   1  -2   91.69    4.40
  -8  -1   2   91.09    5.20
   8  -1  -2   97.29    4.30
  -8  -1   2   89.39    4.70
  -8   1   1   38.10    3.30
   8   1  -1   33.80    2.90
  -8  -1   1   39.90    3.30
   8  -1  -1   36.80    2.70
   8   1   0    4.70    1.60
  -8   1   0    2.40    1.50
  -8  -1   0    3.10    1.60
   8  -1   0    5.40    1.60
   8   1   1   15.60    2.80
   8   1   1   13.20    2.30
   8   1   1   12.10    3.10
   8  -1   1   16.00    2.30
   8  -1   1   13.90    2.90
   8   1   2    9.90    2.80
   8   1   2   13.20    2.40
   8   1   2    9.60    2.60
   8  -1   2    8.90    2.30
   8  -1   2   11.80    2.50
   8  -1   2   12.70    2.40
   8   1   3   13.10    2.60
   8   1   3   14.50    2.80
   8  -1   3   21.20    4.30
   8  -1   3   15.00    2.60
   8   1   4   82.19    4.60
   8   1   4   81.09    4.50
   8  -1   4   80.69    4.60
   8  -1   4   80.89    4.60
   8   1   5    2.20    1.50
  -8   1  -5    4.60    1.70
   8   1   5    1.90    1.40
   8  -1   5    2.80    1.40
   8  -1   5   -0.60    1.50
  -8  -1  -5    2.40    1.60
   8   1   6    4.70    1.30
   8   1   6    5.60    1.80
  -8   1  -6    4.60    1.60
   8  -1   6    3.60    1.30
  -8  -1  -6    6.40    2.10
   8  -1   6    5.50    1.30
   8   1   7   22.70    1.80
   8  -1   7   18.40    2.00
   8  -1   7   19.20    1.80
   8   2  -9   37.60    2.40
   8   2  -9   31.30    2.70
   8  -2  -9   34.10    2.30
   8  -2  -9   31.70    2.50
  -8  -2   9   35.00    2.90
   8   2  -8   28.50    2.70
   8   2  -8   22.30    2.40
   8  -2  -8   19.00    2.50
  -8  -2   8   18.10    2.90
   8  -2  -8   21.40    2.40
   8   2  -7  146.29    6.60
   8   2  -7  156.18    6.80
   8  -2  -7  137.79    6.60
   8  -2  -7  155.48    6.70
   8  -2  -7  142.79    6.80
   8   2  -6  145.49    6.80
   8   2  -6  150.48    6.90
   8   2  -6  140.29    6.80
   8  -2  -6  148.59    6.50
   8  -2  -6  149.88    6.80
   8  -2  -6  146.39    6.60
   8   2  -5  179.68    7.50
   8   2  -5  172.18    7.60
   8   2  -5  172.88    7.70
   8  -2  -5  179.68    7.20
   8  -2  -5  176.48    7.50
   8  -2  -5  178.18    7.60
   8   2  -4   43.40    3.70
   8   2  -4   48.10    3.80
   8   2  -4   44.80    4.10
   8  -2  -4   42.30    3.50
   8  -2  -4   44.30    3.80
   8  -2  -4   50.09    3.10
   8   2  -3  132.29    6.10
   8   2  -3  128.79    6.10
   8  -2  -3  124.09    5.40
   8  -2  -3  124.89    6.10
   8  -2  -3  125.59    5.80
  -8   2   2   85.49    4.70
   8  -2  -2   86.09    4.10
  -8  -2   2   87.19    4.70
   8   2  -1  864.11   28.20
   8  -2  -1  878.11   28.30
  -8  -2   1  870.11   28.70
   8   2   0  248.78    9.50
   8   2   0  252.87    9.80
  -8  -2   0  280.07   11.00
   8  -2   0  257.97    9.50
   8   2   1  145.29    6.00
   8   2   1  132.69    6.10
   8   2   1  136.59    6.30
   8  -2   1  140.69    6.00
   8  -2   1  138.99    6.10
   8   2   2  177.28    7.20
   8   2   2  162.98    6.90
   8  -2   2  166.68    7.00
   8  -2   2  147.69    7.30
   8  -2   2  173.68    7.00
   8   2   3   98.49    5.00
   8   2   3   98.19    4.90
   8  -2   3  100.69    5.20
   8  -2   3   92.79    4.90
   8  -2   3   80.89    7.60
   8   2   4    1.00    1.50
   8   2   4    4.10    1.60
   8  -2   4    3.60    1.70
  -8  -2  -4    0.60    1.50
   8  -2   4    1.20    1.50
   8   2   5  112.59    5.10
  -8   2  -5  101.29    5.30
   8   2   5  103.79    5.10
   8  -2   5  113.09    5.70
   8  -2   5  103.09    5.00
  -8  -2  -5   97.69    5.20
   8   2   6   -0.20    1.30
  -8   2  -6    0.90    1.70
   8   2   6   -0.20    1.10
   8  -2   6   -0.90    1.00
  -8  -2  -6   -1.00    1.40
   8  -2   6   -0.10    1.20
   8   2   7    5.50    1.40
   8  -2   7    4.30    1.20
   8  -2   7    5.90    1.60
   8   3  -9   24.30    2.00
   8   3  -9   17.70    2.30
   8  -3  -9   24.20    2.20
   8  -3  -9   23.80    2.40
  -8  -3   9   24.90    2.40
   8   3  -8    4.50    1.50
   8   3  -8    5.00    1.50
  -8  -3   8    5.50    1.70
   8  -3  -8    3.60    1.40
   8  -3  -8    3.80    1.30
   8   3  -7    8.80    2.50
   8  -3  -7    9.40    2.40
   8  -3  -7    5.50    2.10
   8  -3  -7    8.50    2.50
   8   3  -6    9.50    2.70
   8   3  -6    5.70    1.80
   8   3  -6    8.80    2.80
   8  -3  -6    6.50    1.90
   8  -3  -6    6.80    1.90
   8  -3  -6   10.90    2.60
   8   3  -5  178.18    7.50
   8   3  -5  150.18    8.40
   8   3  -5  156.18    8.10
   8  -3  -5  175.98    7.00
   8  -3  -5  170.48    8.30
   8  -3  -5  172.18    8.10
   8   3  -4  120.49    5.70
   8   3  -4  111.39    5.60
   8   3  -4  108.89    5.80
   8  -3  -4  116.79    5.40
   8  -3  -4  111.19    5.10
   8  -3  -4  114.09    5.60
   8   3  -3   47.00    4.10
   8   3  -3   47.80    4.10
   8   3  -3   48.50    4.10
   8  -3  -3   49.20    3.10
   8  -3  -3   54.69    3.70
   8  -3  -3   56.49    4.10
  -8  -3   2   40.20    3.80
   8  -3  -2   38.60    2.70
   8  -3  -1  429.96   14.80
  -8  -3   1  432.76   15.40
   8   3   0   -0.40    1.80
   8   3   0    1.10    1.80
   8   3   0    2.70    1.90
   8  -3   0   -0.80    1.10
   8   3   1   87.19    4.60
   8   3   1   86.19    4.70
   8  -3   1   85.19    4.70
   8  -3   1   91.49    4.50
   8   3   2   61.59    3.90
   8   3   2   65.69    4.20
   8  -3   2   66.99    4.00
   8  -3   2   68.69    4.40
   8   3   3   -3.20    1.50
   8   3   3   -1.40    1.50
   8  -3   3    0.70    1.40
   8  -3   3    0.00    1.50
   8  -3   3   -2.50    2.90
   8   3   4    2.40    1.50
   8   3   4    3.90    1.50
  -8  -3  -4    4.70    1.70
   8  -3   4    2.40    1.90
   8  -3   4    3.30    1.50
  -8   3  -5    7.60    2.30
   8   3   5   11.10    2.40
   8   3   5    7.40    2.20
  -8  -3  -5   11.70    2.40
   8  -3   5    9.00    2.50
   8  -3   5    7.20    2.10
   8   3   6   12.10    2.10
  -8   3  -6   11.00    2.30
   8   3   6    7.70    1.80
  -8  -3  -6   12.60    2.80
   8  -3   6    7.10    2.10
   8  -3   6   10.90    1.70
   8   3   7   29.00    1.90
   8  -3   7   31.30    2.40
   8  -3   7   27.50    2.00
   8   4  -9   44.00    3.10
   8   4  -9   38.30    2.80
  -8  -4   9   38.30    2.60
   8   4  -8    0.10    1.20
   8   4  -8    0.80    1.30
   8  -4  -8   -1.20    1.00
   8  -4  -8   -0.30    1.30
   8  -4  -8    1.80    2.00
   8   4  -7  274.17   10.40
   8   4  -7  259.77   10.30
   8  -4  -7  250.77   10.10
   8  -4  -7  284.47   10.20
   8  -4  -7  271.87   10.30
   8   4  -6  555.24   19.80
   8   4  -6  583.34   20.00
   8   4  -6  592.74   20.20
   8  -4  -6  593.24   19.80
   8  -4  -6  555.04   19.80
   8   4  -5   40.00    3.70
   8   4  -5   33.40    3.40
   8   4  -5   40.90    3.60
   8  -4  -5   38.70    3.10
   8  -4  -5   44.70    3.50
   8  -4  -5   40.40    3.30
   8   4  -4   39.50    3.60
   8   4  -4   41.40    3.60
   8   4  -4   39.60    3.60
   8  -4  -4   36.90    3.50
   8  -4  -4   35.80    2.90
   8  -4  -4   36.60    3.30
   8   4  -3    8.20    2.20
   8   4  -3    8.60    2.40
   8   4  -3   10.00    3.00
   8   4  -3   10.00    2.50
   8  -4  -3    8.40    1.90
   8  -4  -3   16.20    2.90
   8  -4  -3   10.30    2.30
   8   4  -2  110.89    5.60
   8   4  -2  124.79    5.80
   8   4  -2  116.09    6.10
  -8  -4   2  126.89    6.60
   8  -4  -2  114.89    5.60
   8  -4  -2  122.99    5.20
   8   4  -1  131.59    6.00
   8   4  -1  128.19    5.80
   8  -4  -1  130.99    5.60
  -8  -4   1  128.49    6.70
   8   4   0    9.20    2.60
   8   4   0    8.30    2.10
   8  -4   0    6.10    1.60
   8   4   1  510.85   17.50
   8   4   1  516.15   17.70
   8  -4   1  512.95   17.60
   8  -4   1  519.95   17.70
   8   4   2   40.00    3.40
   8   4   2   38.60    3.30
   8  -4   2   41.40    3.40
   8  -4   2   43.10    4.30
   8   4   3  122.59    5.80
   8   4   3  124.79    6.00
   8  -4   3  125.59    5.80
  -8  -4  -3  131.79    5.90
   8  -4   3  123.49    6.10
   8   4   4   19.20    2.70
   8   4   4   15.90    3.10
   8  -4   4   24.50    3.60
  -8  -4  -4   16.40    2.60
   8  -4   4   17.60    2.60
  -8   4  -5   20.20    2.80
   8   4   5   24.60    2.70
   8   4   5   26.00    3.10
   8  -4   5   21.00    2.50
  -8  -4  -5   19.70    2.70
   8  -4   5   25.60    2.90
  -8   4  -6    3.80    1.70
   8   4   6    5.20    1.70
   8  -4   6    8.80    2.20
  -8  -4  -6   10.90    2.30
   8  -4   6    6.20    1.60
   8   4   7   42.90    2.30
   8  -4   7   45.90    2.30
   8   5  -9    0.20    0.90
  -8  -5   9    1.20    1.10
   8   5  -8    8.40    2.00
   8   5  -8    7.10    1.90
   8  -5  -8   11.60    2.10
   8  -5  -8    9.60    2.10
   8  -5  -8    5.80    1.50
   8   5  -7   23.30    3.00
   8   5  -7   27.30    2.70
   8  -5  -7   28.60    2.80
   8  -5  -7   20.20    2.90
   8  -5  -7   24.30    2.90
   8   5  -6   91.19    5.20
   8   5  -6   92.29    5.10
   8   5  -6   92.09    5.10
   8  -5  -6   83.59    4.70
   8  -5  -6   90.59    5.00
   8  -5  -6   85.19    4.70
   8   5  -5  151.58    6.90
   8   5  -5  146.69    6.90
   8   5  -5  155.58    6.90
   8  -5  -5  155.18    6.60
   8  -5  -5  146.39    6.60
   8  -5  -5  152.48    6.70
   8   5  -4    0.80    2.00
   8   5  -4    3.10    2.20
   8   5  -4    2.50    1.70
   8   5  -4   -1.50    1.80
   8  -5  -4    0.40    1.70
   8  -5  -4    2.40    1.50
   8  -5  -4    0.40    1.20
   8   5  -3   42.80    3.70
   8   5  -3   44.40    3.70
   8   5  -3   41.80    4.30
   8   5  -3   46.70    3.90
   8  -5  -3   46.40    3.50
   8  -5  -3   45.10    3.10
   8  -5  -3   40.10    3.90
   8   5  -2    1.50    1.80
   8   5  -2    1.30    2.30
   8   5  -2    4.90    1.90
   8  -5  -2    0.00    1.20
  -8  -5   2    3.50    2.30
   8  -5  -2    0.10    1.80
   8   5  -1   86.49    4.80
   8   5  -1   83.79    4.50
   8   5  -1   80.59    5.70
   8  -5  -1   84.09    4.70
   8  -5  -1   88.09    4.30
   8   5   0   10.30    2.70
   8  -5   0   14.00    3.50
   8  -5   0   16.80    4.10
   8  -5   0   17.20    2.20
   8   5   1  267.47   10.30
   8   5   1  279.97   10.20
   8  -5   1  277.77   10.30
   8  -5   1  273.77   10.30
   8   5   2  221.18    9.90
   8   5   2  238.38    9.10
  -8  -5  -2  243.28    9.20
   8  -5   2  240.08    9.40
   8  -5   2  238.08    9.20
   8   5   3   38.80    3.40
   8   5   3   36.00    3.30
  -8  -5  -3   35.10    3.30
   8  -5   3   41.60    3.50
   8  -5   3   40.70    3.30
   8   5   4   82.49    4.70
   8   5   4   83.39    4.40
  -8  -5  -4   78.59    4.60
   8  -5   4   83.09    4.50
   8   5   5  151.08    6.10
  -8   5  -5  142.49    6.50
   8  -5   5  148.59    6.30
  -8  -5  -5  149.09    6.50
   8   5   6    6.20    3.20
   8   5   6    8.10    1.80
  -8   5  -6    8.40    2.70
  -8  -5  -6    7.70    2.30
   8  -5   6    4.50    2.00
   8  -5   6    4.00    1.20
   8   5   7    2.40    0.90
   8  -5   7    5.10    1.40
   8   6  -9   25.50    1.80
  -8  -6   9   20.20    1.90
   8   6  -8   11.90    2.10
   8   6  -8    8.30    1.90
   8  -6  -8    7.30    1.60
   8   6  -7  292.27   10.70
   8   6  -7  285.87   10.60
   8  -6  -7  283.27   10.50
   8  -6  -7  260.17   10.50
   8  -6  -7  290.97   10.60
   8   6  -6   43.80    3.70
   8   6  -6   43.60    3.60
   8   6  -6   38.10    3.70
   8  -6  -6   40.90    3.30
   8  -6  -6   41.90    3.50
   8  -6  -6   41.10    3.40
   8   6  -5   73.59    4.50
   8   6  -5   69.49    4.50
   8   6  -5   72.89    4.50
   8  -6  -5   63.59    4.30
   8  -6  -5   77.79    4.20
   8  -6  -5   70.49    4.30
   8   6  -4    0.80    1.80
   8   6  -4    3.00    1.90
   8   6  -4   -0.20    2.60
   8  -6  -4    4.10    1.80
   8  -6  -4    1.50    1.40
   8   6  -3   66.89    4.80
   8   6  -3   69.09    4.20
   8   6  -3   75.79    4.50
   8  -6  -3   70.39    3.90
   8  -6  -3   65.79    4.30
   8  -6  -3   71.79    4.20
   8   6  -2    1.00    2.10
   8   6  -2    3.50    1.60
   8   6  -2    2.00    1.70
   8  -6  -2    2.00    1.60
   8  -6  -2    1.20    2.60
   8  -6  -2    1.80    1.20
   8   6  -1   30.90    3.00
   8   6  -1   28.50    3.90
   8   6  -1   30.00    3.20
   8  -6  -1   32.70    2.70
   8  -6  -1   26.90    3.20
   8   6   0   73.69    4.10
   8   6   0   70.69    4.20
   8  -6   0   82.19    5.20
   8  -6   0   65.69    4.40
   8   6   1  366.46   13.10
   8   6   1  369.66   13.30
   8  -6   1  370.26   13.20
   8  -6   1  367.06   13.30
   8   6   2  100.79    5.10
   8   6   2   97.09    5.20
   8  -6   2  103.39    5.20
   8  -6   2  109.79    5.40
  -8  -6  -2  111.49    5.40
   8   6   3  251.17    9.80
   8   6   3  256.27   10.10
   8  -6   3  261.87   10.30
   8  -6   3  253.07    9.90
  -8  -6  -3  265.67   10.00
   8   6   4  252.77    9.50
   8   6   4  259.87    9.80
  -8  -6  -4  236.08    9.60
   8  -6   4  254.47    9.70
   8   6   5   15.60    2.40
   8   6   5   13.10    2.10
  -8   6  -5   18.80    2.60
  -8  -6  -5   14.80    2.70
   8  -6   5   13.70    2.00
  -8   6  -6    6.20    2.30
   8   6   6    2.00    1.00
   8  -6   6    3.10    1.00
  -8  -6  -6    1.90    1.80
  -8  -7   9   33.70    2.00
   8   7  -8   -0.60    1.10
   8   7  -8   -1.40    1.00
   8  -7  -8   -0.10    1.40
   8  -7  -8   -2.40    1.60
   8   7  -7   49.99    3.50
   8   7  -7   50.69    3.50
   8  -7  -7   51.99    3.50
   8  -7  -7   51.19    3.20
   8  -7  -7   59.29    3.40
   8   7  -6  134.59    6.30
   8   7  -6  138.19    6.40
   8   7  -6  141.69    6.50
   8  -7  -6  142.39    6.20
   8  -7  -6  126.79    6.20
   8  -7  -6  133.59    6.10
   8   7  -5   98.39    5.40
   8   7  -5   98.49    5.40
   8   7  -5  102.79    5.50
   8  -7  -5  102.79    5.10
   8  -7  -5  103.79    5.20
   8  -7  -5  103.39    5.80
   8   7  -4   61.29    4.30
   8   7  -4   58.89    4.00
   8   7  -4   62.59    4.40
   8   7  -4   71.39    4.40
   8  -7  -4   62.39    3.90
   8  -7  -4   63.59    4.10
   8  -7  -4   70.59    4.00
   8   7  -3    2.00    1.60
   8   7  -3    2.40    1.70
   8   7  -3    1.50    1.90
   8   7  -3    2.60    2.30
   8  -7  -3    3.80    1.90
   8  -7  -3    1.80    1.40
   8  -7  -3    1.20    1.50
   8   7  -2   39.60    3.90
   8   7  -2   34.10    3.30
   8   7  -2   36.20    3.40
   8  -7  -2   36.50    3.30
   8  -7  -2   39.30    4.20
   8  -7  -2   37.10    3.20
   8   7  -1    2.00    2.30
   8   7  -1    2.40    1.50
   8   7  -1    7.90    2.60
   8  -7  -1    1.30    1.30
   8  -7  -1   -0.80    1.70
   8   7   0    1.00    2.50
   8   7   0    1.60    1.50
   8   7   0    0.70    1.50
   8  -7   0    5.70    2.00
   8  -7   0    3.50    1.50
   8   7   1    1.00    2.50
   8  -7   1    1.50    1.60
   8  -7   1    1.50    2.00
   8   7   2   37.10    3.30
   8   7   2   37.00    3.20
  -8  -7  -2   32.90    3.80
   8  -7   2   38.70    3.40
   8  -7   2   34.50    3.30
   8   7   3  187.98    7.90
   8   7   3  184.78    7.60
  -8  -7  -3  188.88    7.80
   8  -7   3  189.68    7.70
   8  -7   3  187.18    8.10
   8   7   4   64.59    3.70
   8   7   4   62.89    3.90
  -8  -7  -4   57.69    4.10
   8  -7   4   58.79    3.70
  -8   7  -5    4.00    2.20
   8   7   5    5.10    1.60
   8   7   5    6.60    1.90
   8  -7   5    6.60    1.90
  -8  -7  -5    5.30    3.00
   8   7   6   47.60    2.70
   8  -7   6   45.90    2.50
   8   8  -8    5.40    1.60
   8   8  -8    4.60    1.70
   8  -8  -8    7.30    1.70
   8  -8  -8    4.10    1.70
   8   8  -7    4.10    1.40
   8   8  -7    8.40    2.10
   8  -8  -7    2.90    1.40
   8  -8  -7    5.60    1.50
   8   8  -6  195.08    8.10
   8   8  -6  202.28    8.20
   8   8  -6  200.68    8.10
   8  -8  -6  191.88    7.90
   8  -8  -6  180.18    7.90
   8  -8  -6  202.08    7.80
   8   8  -5  250.97   10.00
   8   8  -5  246.68   10.30
   8   8  -5  250.57   10.00
   8  -8  -5  253.47    9.70
   8  -8  -5  255.87    9.70
   8  -8  -5  242.28    9.80
   8   8  -4    2.00    1.80
   8   8  -4    4.80    1.80
   8   8  -4   -0.50    1.40
   8   8  -4    4.80    1.90
   8  -8  -4    2.50    1.60
   8  -8  -4    3.50    1.70
   8  -8  -4    2.00    1.40
   8   8  -3    3.60    1.80
   8   8  -3    1.10    1.50
   8   8  -3    4.10    3.50
   8   8  -3   -2.90    1.80
   8  -8  -3    0.00    1.70
   8  -8  -3    1.90    1.40
   8  -8  -3   -2.50    1.50
   8   8  -2   36.20    3.80
   8   8  -2   45.10    3.30
   8   8  -2   45.40    3.70
   8  -8  -2   43.20    3.30
   8  -8  -2   45.10    3.40
   8   8  -1   67.29    4.70
   8   8  -1   69.19    4.10
   8   8  -1   70.09    4.30
   8  -8  -1   72.89    4.20
   8  -8  -1   74.49    4.20
   8   8   0  520.75   19.20
   8   8   0  521.95   19.30
   8   8   0  516.05   18.30
   8  -8   0  565.14   18.50
   8  -8   0  519.35   18.00
   8   8   1    3.30    1.70
   8   8   1    3.70    1.70
   8  -8   1    3.90    1.70
   8  -8   1    2.20    2.10
   8   8   2    0.70    1.50
   8   8   2    1.60    1.60
  -8   8  -2   -0.90    2.60
   8  -8   2   -0.30    1.50
   8  -8   2    2.50    1.80
   8   8   3    4.00    1.70
   8   8   3    2.10    1.70
   8  -8   3    3.40    1.70
   8  -8   3    6.10    1.90
  -8  -8  -3    9.60    2.80
   8   8   4  177.88    8.70
   8   8   4  195.58    7.70
  -8  -8  -4  179.48    7.80
   8  -8   4  194.78    7.50
   8   8   5    8.50    1.90
   8   8   5    7.30    1.80
  -8   8  -5    8.60    2.40
  -8  -8  -5    9.20    2.30
   8  -8   5    9.90    1.80
   8   8   6    2.80    1.00
   8  -8   6    1.20    0.90
   8   9  -8   18.50    2.30
   8   9  -8   16.00    1.70
   8   9  -7   11.30    2.10
   8   9  -7   12.50    2.10
   8  -9  -7    7.90    2.10
   8  -9  -7   11.20    2.00
   8   9  -6   11.30    2.40
   8   9  -6    4.00    1.70
   8   9  -6    7.60    2.40
   8  -9  -6    7.40    1.90
  -8  -9   6    8.10    2.00
   8  -9  -6   10.50    2.40
   8   9  -5   10.80    2.70
   8   9  -5   15.00    2.80
   8   9  -5   12.60    2.70
   8  -9  -5   17.30    2.50
   8  -9  -5   13.90    2.50
   8   9  -4   60.79    3.80
   8   9  -4   62.29    4.30
   8   9  -4   55.59    4.10
   8   9  -4   56.59    4.10
   8  -9  -4   57.39    4.10
   8  -9  -4   58.09    3.80
   8   9  -3  303.97   11.50
   8   9  -3  314.27   11.70
   8   9  -3  286.67   11.50
   8   9  -3  304.27   11.10
   8  -9  -3  311.87   11.60
   8  -9  -3  295.77   11.20
   8   9  -2    9.30    2.20
   8   9  -2    6.00    1.90
   8   9  -2    4.90    1.70
   8  -9  -2    9.30    2.30
   8  -9  -2    8.30    2.40
   8   9  -1  304.27   11.70
   8   9  -1  307.87   11.40
   8   9  -1  323.87   11.80
   8  -9  -1  306.47   11.40
   8  -9  -1  309.07   11.60
   8   9   0  476.15   16.80
   8   9   0  460.05   16.80
   8   9   0  466.75   16.50
   8  -9   0  498.45   16.90
   8   9   1 1999.50   63.69
   8   9   1 1851.11   63.39
   8   9   1 1981.40   63.29
   8  -9   1 2089.19   63.79
   8  -9   1 2039.50   63.29
   8   9   2   30.20    3.20
   8   9   2   36.60    3.20
  -8   9  -2   31.40    3.90
   8  -9   2   28.50    3.30
   8  -9   2   33.80    3.30
   8   9   3  143.99    6.90
   8   9   3  141.89    6.10
   8  -9   3  130.69    6.50
   8  -9   3  143.39    6.20
   8   9   4    1.00    1.30
   8   9   4    7.80    2.20
   8  -9   4    2.30    1.20
   8   9   5   14.60    1.90
   8  -9   5   14.00    2.10
   8   9   6   27.50    2.00
   8  -9   6   24.80    1.70
  -8  10   8   16.40    1.60
   8  10  -8   22.00    1.70
  -8 -10   8   19.60    1.70
   8  10  -7   12.80    1.90
   8  10  -7   14.40    2.10
   8 -10  -7   15.30    2.30
   8 -10  -7   14.10    2.10
   8  10  -6   63.39    3.80
   8  10  -6   64.69    3.70
   8  10  -6   59.39    3.70
   8 -10  -6   61.19    3.80
  -8 -10   6   61.99    3.70
   8 -10  -6   61.49    3.40
   8  10  -5   84.09    4.50
   8  10  -5   84.99    4.80
   8  10  -5   84.89    4.70
   8 -10  -5   82.69    4.40
   8 -10  -5   77.29    4.50
   8  10  -4  110.69    5.70
   8  10  -4  107.69    5.10
   8  10  -4  105.59    5.60
   8  10  -4  106.99    5.50
   8 -10  -4  106.79    5.40
   8 -10  -4  102.99    5.20
   8  10  -3    8.20    2.50
   8  10  -3    7.30    2.30
   8  10  -3    6.10    1.90
   8  10  -3    9.00    2.90
   8 -10  -3    6.30    2.20
   8 -10  -3    9.60    2.80
   8  10  -2   37.40    3.20
   8  10  -2   38.10    3.70
   8  10  -2   38.50    3.50
   8 -10  -2   36.30    3.30
   8 -10  -2   39.40    3.20
   8  10  -1   98.39    5.30
   8  10  -1   99.19    5.50
   8  10  -1   99.69    5.00
   8 -10  -1  108.09    5.30
   8 -10  -1   95.59    5.00
   8  10   0  110.69    5.70
   8  10   0  107.39    5.50
   8  10   0  107.89    5.30
   8 -10   0  106.49    5.50
   8  10   1  699.03   24.00
   8  10   1  726.93   24.20
   8  10   1  729.43   24.40
   8 -10   1  741.43   24.00
   8 -10   1  704.03   24.40
   8  10   2   11.90    2.60
   8  10   2   11.30    2.60
  -8  10  -2   10.50    3.30
   8 -10   2   12.70    2.80
   8  10   3   15.20    2.60
   8  10   3   15.50    2.60
   8 -10   3   12.40    2.40
   8  10   4   13.90    2.30
   8  10   4   20.10    2.80
   8 -10   4   15.20    2.20
   8  10   5  112.49    4.60
   8 -10   5  109.09    5.30
  -8  11   7    6.90    1.40
   8  11  -7    7.20    1.80
   8  11  -7    5.60    1.80
   8 -11  -7    8.20    2.30
   8 -11  -7    7.50    2.10
   8  11  -6   14.50    2.10
   8  11  -6   14.70    2.00
   8  11  -6   15.90    2.30
   8 -11  -6    8.20    2.20
  -8 -11   6   13.30    2.40
   8 -11  -6   15.00    2.10
   8  11  -5    7.90    2.50
   8  11  -5   12.70    2.80
   8  11  -5    9.50    2.40
   8 -11  -5    9.10    2.40
   8  11  -4    9.60    2.10
   8  11  -4    9.60    2.50
   8  11  -4    7.60    2.50
   8 -11  -4   12.00    2.50
   8 -11  -4   16.50    2.40
   8  11  -3   97.29    5.40
   8  11  -3   96.79    5.40
   8  11  -3   90.59    6.10
   8  11  -3  108.39    5.00
   8 -11  -3   96.19    5.00
   8 -11  -3   86.19    5.00
  -8  11   2  153.38    6.90
   8  11  -2  161.68    7.10
   8  11  -2  150.68    6.60
   8  11  -2  151.38    6.90
   8 -11  -2  158.78    6.70
   8 -11  -2  150.48    6.90
   8  11  -1   -0.70    1.80
   8  11  -1    1.60    1.70
   8  11  -1    0.10    1.40
   8 -11  -1    0.50    1.60
   8  11   0   65.39    3.90
   8  11   0   66.79    4.40
   8  11   0   64.89    4.20
   8 -11   0   62.99    4.20
   8  11   1   29.60    3.70
   8  11   1   33.90    3.30
   8  11   1   32.30    2.90
   8 -11   1   27.70    3.20
  -8  11  -2   10.30    3.00
   8  11   2   11.00    2.50
   8  11   2    6.00    1.60
   8 -11   2   15.10    2.80
   8 -11   2    6.80    2.50
  -8  11  -3    0.40    3.80
   8  11   3    0.70    1.40
   8  11   3   -0.50    1.30
   8 -11   3    1.90    1.30
   8  11   4    0.00    1.10
   8 -11   4   -0.30    1.00
   8  11   5    6.30    1.30
   8 -11   5    9.20    1.40
   8  12  -7    1.60    0.90
   8  12  -7    7.60    1.90
  -8  12   7    2.60    0.80
   8  12  -6   61.79    3.40
   8  12  -6   63.39    3.40
  -8  12   6   63.29    3.20
   8 -12  -6   57.59    3.50
   8 -12  -6   61.69    3.20
  -8 -12   6   62.19    3.30
   8  12  -5   18.80    2.40
   8  12  -5   15.80    2.30
   8  12  -5   18.80    2.50
   8 -12  -5   18.40    2.20
   8 -12  -5   13.00    2.50
   8  12  -4   65.59    4.10
   8  12  -4   58.39    4.00
   8  12  -4   66.19    4.00
   8 -12  -4   54.59    3.90
   8 -12  -4   73.89    3.80
   8  12  -3   22.30    3.10
  -8  12   3   22.80    2.90
   8  12  -3   22.50    2.60
   8  12  -3   20.80    2.90
   8  12  -3   20.90    3.70
   8 -12  -3   19.70    2.80
   8 -12  -3   25.00    2.70
   8  12  -2   36.80    3.30
   8  12  -2   31.60    2.90
  -8  12   2   34.00    3.50
   8  12  -2   32.40    3.50
   8 -12  -2   32.90    3.00
   8 -12  -2   27.60    3.10
   8  12  -1  275.27   10.60
   8  12  -1  275.67   10.20
   8  12  -1  279.87   10.60
   8 -12  -1  262.27   10.50
   8  12   0  271.27    9.80
   8  12   0  255.67   10.00
   8  12   0  245.88   10.00
   8 -12   0  255.37   10.10
   8  12   1  157.88    7.30
   8  12   1  171.68    7.00
   8  12   1  176.98    7.30
  -8  12  -1  176.88    7.20
   8 -12   1  171.58    7.50
   8  12   2    3.90    1.40
  -8  12  -2    4.20    1.70
   8  12   2    3.20    1.50
   8 -12   2    1.80    2.60
   8 -12   2    3.80    1.80
   8  12   3   10.50    2.20
   8  12   3    8.80    2.30
  -8  12  -3   10.80    3.20
   8 -12   3    8.80    2.20
   8  12   4    8.30    2.00
   8 -12   4    3.00    1.10
   8 -12   5    4.60    1.00
  -8  13   6    0.80    0.70
   8  13  -6    0.60    1.20
   8  13  -6    0.70    1.00
  -8 -13   6   -0.70    1.20
   8 -13  -6   -0.30    1.50
   8  13  -5   43.80    2.90
   8  13  -5   46.90    3.00
   8  13  -5   39.40    2.90
  -8  13   5   43.80    2.90
   8 -13  -5   42.70    3.10
  -8  13   4    8.10    2.00
   8  13  -4    5.00    1.50
   8  13  -4    9.30    2.50
   8  13  -4    4.50    1.50
   8 -13  -4    5.50    1.80
  -8  13   3  148.79    6.20
   8  13  -3  146.19    6.90
   8  13  -3  144.09    8.50
   8 -13  -3  146.99    6.50
   8  13  -2   26.20    2.50
   8  13  -2   19.60    3.00
   8  13  -2   24.90    3.00
  -8  13   2   21.30    3.40
   8 -13  -2   22.50    3.10
   8  13  -1   78.89    4.00
   8  13  -1   77.49    4.60
   8  13  -1   76.09    4.50
   8 -13  -1   70.59    4.60
   8  13   0   34.40    2.80
   8  13   0   28.90    3.00
   8 -13   0   27.50    3.70
   8  13   1   13.00    2.90
  -8  13  -1   16.60    2.40
   8  13   1   11.70    2.40
   8  13   1   17.60    2.20
   8 -13   1   10.90    3.00
   8  13   2   37.40    3.00
   8  13   2   37.00    2.70
  -8  13  -2   37.20    3.00
   8 -13   2   38.00    4.50
   8  13   3   16.50    2.40
  -8  13  -3   14.40    3.80
   8 -13   3   21.90    2.40
   8 -13   4    1.90    1.20
   8  14  -6    6.00    1.70
   8  14  -6    5.30    1.20
  -8 -14   6    7.50    1.70
   8  14  -5   30.40    3.20
  -8  14   5   25.20    2.00
   8  14  -5   23.40    2.10
   8  14  -5   22.60    2.10
   8 -14  -5   23.50    2.90
  -8 -14   5   24.80    2.10
   8  14  -4   -0.70    1.70
   8  14  -4    1.90    1.20
  -8  14   4    5.70    1.80
   8  14  -4    2.70    1.20
   8 -14  -4    4.10    1.90
   8  14  -3    5.50    1.50
   8  14  -3    6.70    2.10
  -8  14   3    2.90    1.40
   8 -14  -3    9.20    2.90
  -8  14   2   38.90    4.10
   8  14  -2   41.40    3.10
   8  14  -2   44.40    3.30
   8  14  -2   38.20    2.70
   8 -14  -2   40.70    3.70
   8  14  -1   64.29    3.50
   8  14  -1   67.19    3.90
   8  14  -1   59.09    3.70
   8 -14  -1   66.49    4.50
   8  14   0   36.50    3.20
  -8  14   0   38.60    2.90
   8  14   0   44.60    3.20
   8  14   0   39.50    2.80
   8 -14   0   37.70    7.20
  -8  14  -1   10.60    2.00
   8  14   1    9.40    2.00
   8  14   1    7.40    2.30
   8  14   1    8.50    1.80
   8  14   2   12.70    2.20
   8  14   2    7.80    2.30
  -8  14  -2    6.40    1.50
  -8  15   5   12.50    1.70
   8  15  -5   17.30    1.80
  -8 -15   5   15.80    1.70
   8  15  -4    4.90    1.30
   8  15  -4    3.50    1.20
  -8  15   4    8.20    1.80
  -8  15   3   14.20    2.30
   8  15  -3   11.90    2.10
   8  15  -3   13.50    2.00
   8 -15  -3    6.20    2.50
   8  15  -2    1.40    1.40
   8  15  -2   -0.10    1.30
   8 -15  -2    0.20    2.80
   8  15  -1    1.70    1.30
   8  15  -1    1.70    1.00
  -8  15   1    3.20    1.20
   8  15  -1    1.80    1.40
   8  15   0    5.50    1.50
   8  15   0    8.30    1.70
  -8  15   0    6.20    1.70
   8  15   0    7.00    1.70
  -8  15  -1    7.50    1.70
   8  15   1    8.30    1.80
   8  15   1   13.00    2.60
   8  15   1    7.00    2.30
  -8  15  -2    4.50    1.40
   8  16  -4   -0.30    0.90
  -8  16   4    0.30    1.10
  -8  16   4   -0.50    1.30
  -8 -16   4    0.10    0.90
   8  16  -3   39.40    2.50
  -8  16   3   44.40    2.40
   8  16  -3   34.90    2.80
   8  16  -2    0.60    1.70
  -8  16   2   -0.20    1.00
   8  16  -2   -0.10    1.10
   8  16  -1   29.50    3.10
   8  16  -1   31.70    2.50
  -8  16   1   33.60    2.30
  -8  16   0    8.40    1.80
   8  16   0    8.70    2.10
   8  16   1   -1.60    1.80
  -8  16  -1    2.70    1.40
  -8  16  -2    7.40    2.30
   8  17  -3   18.80    1.70
  -8  17   3   18.70    1.70
  -8 -17   3   19.80    1.70
   8  17  -2    0.80    1.00
  -8  17   2    0.20    0.90
  -8  17   1    8.70    1.40
   8  17  -1   10.50    1.70
  -8  17   0   11.30    1.50
   8  17   0    9.10    1.90
   9   0  -9   -0.50    1.10
   9   0  -9    1.20    1.20
   9   0  -8   52.29    3.30
   9   0  -8   50.29    3.30
   9   0  -7    8.60    2.40
   9   0  -7    0.20    1.30
   9   0  -6   -1.30    1.60
   9   0  -6    0.60    1.30
   9   0  -5   -3.00    1.60
   9   0  -5   -0.80    1.50
   9   0  -4  185.38    7.70
   9   0  -4  184.88    7.50
   9   0  -4  183.28    7.80
   9   0  -3    1.60    1.80
   9   0  -3   -1.30    2.10
   9   0  -3    0.70    1.90
   9   0  -2   48.70    3.60
  -9   0   2   50.49    5.20
   9   0  -1   -2.60    2.40
   9   0  -1   -1.80    1.30
   9   0   0   42.00    3.10
   9   0   0   45.60    4.40
   9   0   0   39.60    3.60
   9   0   1   -1.90    2.00
   9   0   1   -1.20    1.40
   9   0   1    0.90    1.60
   9   0   2  208.88    8.50
   9   0   2  211.58    8.60
   9   0   3    0.10    1.60
   9   0   3    1.30    1.50
   9   0   4    1.80    1.50
   9   0   4    1.50    1.40
   9   0   5   -1.00    1.30
  -9   0  -5    1.10    1.40
   9   0   5    0.80    1.10
   9   0   6    5.60    1.60
  -9   0  -6    9.30    2.10
   9   0   6    9.60    1.80
   9   1  -9   36.20    2.60
   9   1  -9   43.40    2.40
   9  -1  -9   39.50    2.40
   9  -1  -9   35.60    2.40
   9   1  -8  153.08    6.30
   9   1  -8  146.89    6.10
   9  -1  -8  145.19    6.10
  -9  -1   8  145.09    7.20
   9  -1  -8  149.49    6.20
   9   1  -7   84.89    4.70
   9   1  -7   83.79    4.70
   9  -1  -7   86.09    4.70
   9  -1  -7   84.59    4.50
   9   1  -6  289.87   10.90
   9   1  -6  274.87   10.60
   9  -1  -6  253.07   12.10
   9  -1  -6  283.27   10.60
   9  -1  -6  276.67   10.70
   9   1  -5  418.96   15.30
   9   1  -5  423.46   15.10
   9   1  -5  424.76   15.30
   9  -1  -5  425.26   15.30
   9  -1  -5  426.96   15.10
   9  -1  -5  426.36   14.80
   9   1  -4   53.79    4.00
   9   1  -4   48.40    3.90
   9   1  -4   35.30    4.80
   9  -1  -4   45.20    3.80
   9  -1  -4   49.10    3.50
   9  -1  -4   51.99    3.70
   9   1  -3  400.86   15.00
   9   1  -3  412.36   14.60
   9   1  -3  419.26   14.80
   9  -1  -3  446.26   14.40
   9  -1  -3  407.86   14.70
   9  -1  -3  398.86   14.50
   9   1  -2   33.90    3.20
  -9   1   2   44.90    5.10
  -9  -1   2   33.40    5.00
   9  -1  -2   40.50    2.90
   9  -1  -2   30.10    3.90
   9   1  -1   82.79    4.90
   9  -1  -1   85.59    4.30
   9   1   0   78.39    4.20
   9   1   0   68.39    4.30
   9   1   0   72.19    4.80
   9  -1   0   77.99    4.10
   9  -1   0   72.39    4.50
   9   1   1  189.78    7.60
   9   1   1  177.48    7.60
   9   1   1  182.48    7.50
   9  -1   1  187.48    7.60
   9  -1   1  179.68    7.90
   9  -1   1  188.18    7.60
   9   1   2  242.48   10.40
   9   1   2  259.07    9.60
   9  -1   2  254.17    9.70
   9  -1   2  199.88   11.30
   9  -1   2  257.77    9.70
   9   1   3   28.70    2.90
   9   1   3   30.20    3.10
   9  -1   3   28.80    2.90
   9  -1   3   31.10    3.30
   9   1   4   43.50    3.30
   9   1   4   44.80    3.50
  -9  -1  -4   40.50    3.40
   9  -1   4   43.30    3.40
   9  -1   4   47.20    3.40
   9   1   5   18.00    2.40
   9   1   5   17.60    2.30
  -9   1  -5   16.80    2.40
  -9  -1  -5   13.50    2.40
   9  -1   5   19.80    2.20
   9  -1   5   15.00    2.50
   9   1   6   79.19    3.60
  -9   1  -6   80.29    4.00
   9   1   6   75.29    3.60
   9  -1   6   73.89    3.70
  -9  -1  -6   81.09    4.10
   9  -1   6   76.09    3.60
   9   2  -9    9.30    2.00
   9   2  -9    5.40    1.70
   9  -2  -9   10.00    1.80
   9  -2  -9    5.60    1.40
   9   2  -8   45.70    2.90
   9   2  -8   44.50    3.00
  -9  -2   8   44.10    3.50
   9  -2  -8   48.50    3.10
   9  -2  -8   44.80    3.00
   9   2  -7  162.98    7.00
   9   2  -7  164.78    7.10
   9  -2  -7  162.38    6.90
   9  -2  -7  162.98    7.10
   9   2  -6  156.88    7.00
   9   2  -6  160.58    6.90
   9   2  -6  150.18    6.90
   9  -2  -6  155.38    7.00
   9  -2  -6  150.48    6.80
   9  -2  -6  145.69    6.70
   9   2  -5 2262.17   72.39
   9   2  -5 2232.38   72.19
   9   2  -5 2241.98   72.19
   9  -2  -5 2361.06   71.99
   9  -2  -5 2313.67   72.39
   9  -2  -5 2225.28   72.09
   9   2  -4   78.09    4.60
   9   2  -4   80.99    4.70
   9   2  -4   82.79    5.10
   9  -2  -4   81.79    4.30
   9  -2  -4   78.19    4.50
   9  -2  -4   78.89    4.60
   9   2  -3    3.40    1.90
   9   2  -3    6.80    2.60
   9   2  -3    1.80    2.20
   9  -2  -3    6.90    2.20
   9  -2  -3   11.90    2.40
   9  -2  -3    3.50    1.80
   9   2  -2   19.70    3.60
  -9   2   2    5.30    2.40
   9   2  -2   12.70    3.50
   9   2  -2   19.40    4.10
  -9  -2   2    8.80    2.50
   9  -2  -2   11.00    3.50
   9  -2  -2   12.10    2.10
   9   2  -1   27.60    3.30
   9   2  -1   26.50    3.20
   9   2  -1   24.70    3.80
   9  -2  -1   29.80    2.60
   9   2   0  186.18    7.80
   9   2   0  191.18    7.50
   9   2   0  190.38    7.50
   9  -2   0  182.58    7.60
   9  -2   0  180.58    7.40
   9   2   1  208.28    8.40
   9   2   1  209.78    8.30
   9   2   1  214.88    8.50
   9  -2   1  212.18    8.40
   9  -2   1  213.28    8.50
   9   2   2   12.20    2.60
   9   2   2   21.90    3.40
   9  -2   2   20.80    4.00
   9  -2   2   20.20    2.80
   9  -2   2   15.80    2.80
   9   2   3  100.29    5.00
   9   2   3   98.19    5.20
   9  -2   3  102.59    5.30
   9  -2   3  100.69    5.40
   9   2   4   43.70    3.20
   9   2   4   42.10    3.40
   9  -2   4   46.20    3.50
   9  -2   4   45.80    3.20
  -9  -2  -4   42.30    3.40
  -9   2  -5   76.59    4.40
   9   2   5   85.79    4.20
   9   2   5   81.99    4.10
  -9  -2  -5   77.39    4.60
   9  -2   5   85.19    4.30
   9  -2   5   85.89    4.20
   9   2   6    6.60    1.80
   9   2   6    6.70    1.50
  -9   2  -6   10.20    2.20
   9  -2   6    8.10    1.90
   9  -2   6    8.20    1.50
  -9  -2  -6    3.00    1.50
   9   3  -9   26.70    2.20
   9   3  -9   29.50    2.20
   9  -3  -9   26.90    1.90
   9  -3  -9   26.20    2.20
   9   3  -8   44.40    2.80
   9   3  -8   43.40    3.00
   9  -3  -8   40.60    3.00
   9  -3  -8   42.20    2.90
  -9  -3   8   40.90    3.20
   9   3  -7    2.60    1.60
   9   3  -7    1.30    1.30
   9  -3  -7    2.40    1.40
   9  -3  -7    3.40    2.10
   9  -3  -7    1.60    1.40
   9   3  -6   48.40    3.70
   9   3  -6   43.90    3.70
   9   3  -6   54.89    4.00
   9  -3  -6   48.30    4.30
   9  -3  -6   50.29    3.60
   9  -3  -6   48.40    3.60
   9   3  -5    0.00    1.70
   9   3  -5    0.50    2.00
   9   3  -5    0.30    1.60
   9  -3  -5    0.80    1.50
   9  -3  -5    2.00    1.40
   9  -3  -5    0.30    1.50
   9   3  -4   21.80    3.30
   9   3  -4   30.50    3.30
   9   3  -4   21.30    3.50
   9  -3  -4   26.30    2.90
   9  -3  -4   25.10    2.70
   9  -3  -4   28.10    3.30
   9   3  -3  176.78    7.80
   9   3  -3  191.68    7.90
   9   3  -3  191.48    8.00
   9   3  -3  178.98    8.00
   9  -3  -3  196.68    7.50
   9  -3  -3  180.78    7.90
   9  -3  -3  192.08    7.70
   9   3  -2   38.20    3.70
   9   3  -2   25.30    3.60
   9   3  -2   29.20    4.30
   9  -3  -2   35.10    2.80
   9  -3  -2   39.20    3.60
   9   3  -1  143.59    6.70
   9   3  -1  147.59    6.40
   9  -3  -1  144.29    6.70
   9  -3  -1  160.78    6.30
   9   3   0  196.98    7.70
   9   3   0  195.58    7.80
   9   3   0  187.98    7.90
   9  -3   0  185.58    7.90
   9  -3   0  191.28    7.70
   9   3   1  354.16   12.90
   9   3   1  360.86   12.80
   9  -3   1  354.96   12.80
   9  -3   1  363.46   13.10
   9   3   2    6.00    1.60
   9  -3   2    9.20    2.40
   9   3   3  117.99    5.70
   9   3   3  116.39    5.50
  -9  -3  -3  120.89    5.90
   9  -3   3  117.69    5.90
   9  -3   3  120.19    5.60
   9   3   4    4.80    1.50
   9   3   4   -1.00    1.50
   9  -3   4    2.50    1.80
  -9  -3  -4   -0.50    1.50
   9  -3   4    4.50    1.60
   9   3   5   19.50    2.30
  -9   3  -5   19.00    2.50
   9   3   5   17.50    2.30
   9  -3   5   13.50    2.60
  -9  -3  -5   19.40    2.50
   9  -3   5   17.80    2.10
   9   3   6    0.20    1.40
   9   3   6    0.50    0.90
  -9   3  -6    2.80    1.50
   9  -3   6    2.20    1.50
  -9  -3  -6    1.00    1.50
   9  -3   6    0.70    1.00
   9   4  -9    1.30    1.30
   9   4  -9    1.70    1.00
  -9  -4   9    2.90    1.60
   9  -4  -9   -0.10    1.40
   9   4  -8   -0.20    1.10
   9   4  -8    1.10    1.00
   9  -4  -8    0.50    1.00
   9  -4  -8    1.10    1.20
   9   4  -7   -0.90    1.40
   9   4  -7   -1.40    1.30
   9  -4  -7   -2.00    1.70
   9  -4  -7    0.30    1.30
   9  -4  -7    1.10    1.40
   9   4  -6   76.29    4.40
   9   4  -6   76.49    4.50
   9   4  -6   61.29    4.80
   9  -4  -6   73.29    4.30
   9  -4  -6   67.49    4.20
   9  -4  -6   72.29    4.30
   9   4  -5    1.00    1.90
   9   4  -5    0.10    1.70
   9   4  -5    0.20    1.50
   9  -4  -5    1.70    1.70
   9  -4  -5   -1.40    1.50
   9  -4  -5   -0.20    1.60
   9   4  -4   18.60    3.10
   9   4  -4   22.60    3.30
   9   4  -4   16.30    3.30
   9  -4  -4   19.50    4.00
   9  -4  -4   19.60    3.20
   9  -4  -4   23.40    2.50
   9   4  -3    1.90    2.00
   9   4  -3    6.50    2.00
   9   4  -3    4.00    2.20
   9   4  -3    3.10    2.30
   9  -4  -3    2.30    1.70
   9  -4  -3    4.10    2.30
   9  -4  -3    3.20    1.40
   9   4  -2    0.90    2.00
   9   4  -2    0.00    1.90
   9   4  -2    1.20    2.30
   9  -4  -2    1.20    2.00
   9  -4  -2    1.70    1.30
   9   4  -1  304.47   11.10
   9   4  -1  305.77   10.80
   9  -4  -1  306.87   11.00
   9  -4  -1  274.57   11.00
   9   4   0   80.89    4.60
   9   4   0   82.09    4.40
   9  -4   0   75.19    5.00
   9  -4   0   78.89    4.90
   9   4   1   21.30    2.80
   9   4   1   22.40    2.90
   9  -4   1   22.20    3.00
   9  -4   1   19.10    2.60
   9   4   2  308.57   11.50
   9   4   2  306.67   11.30
   9  -4   2  307.27   11.70
   9  -4   2  303.47   11.30
   9   4   3  280.67   10.30
   9   4   3  276.37   10.50
   9  -4   3  272.47   10.30
   9  -4   3  259.77   10.70
   9   4   4    1.90    1.40
   9   4   4   -1.00    1.40
   9  -4   4    1.50    1.70
   9  -4   4    0.20    2.10
  -9  -4  -4    1.40    1.50
   9   4   5   33.10    2.60
   9   4   5   31.70    2.60
  -9   4  -5   34.00    3.00
   9  -4   5   32.00    2.70
  -9  -4  -5   30.60    3.00
   9  -4   5   34.10    3.20
   9   4   6    3.60    1.40
  -9   4  -6    4.40    1.70
   9   4   6   -0.10    0.80
  -9  -4  -6    0.50    1.60
   9  -4   6   -0.10    0.90
   9   5  -9    6.70    1.40
  -9  -5   9    4.70    1.40
   9   5  -8    2.80    1.10
   9   5  -8    1.40    1.10
   9  -5  -8   -0.50    2.40
   9  -5  -8    1.00    1.10
   9  -5  -8    0.40    1.00
   9   5  -7   13.30    2.60
   9   5  -7   12.60    3.00
   9  -5  -7   19.10    2.80
   9  -5  -7   20.20    2.50
   9   5  -6   47.00    3.50
   9   5  -6   50.59    3.70
   9   5  -6   41.10    3.60
   9  -5  -6   45.60    3.50
   9  -5  -6   46.00    3.60
   9  -5  -6   45.40    3.40
   9   5  -5   25.90    3.10
   9   5  -5   21.70    3.10
   9   5  -5   18.60    3.20
   9  -5  -5   21.00    3.00
   9  -5  -5   25.00    2.90
   9  -5  -5   22.70    2.80
   9   5  -4  147.09    6.60
   9   5  -4  139.99    6.60
   9   5  -4  140.79    6.50
   9   5  -4  136.19    6.60
   9  -5  -4  142.29    6.30
   9  -5  -4  142.99    6.50
   9  -5  -4  148.69    6.30
   9   5  -3    9.70    2.30
   9   5  -3    8.80    2.30
   9   5  -3    9.20    2.20
   9   5  -3    6.80    2.50
   9  -5  -3   11.70    2.70
   9  -5  -3   12.40    2.40
   9  -5  -3   10.30    2.20
   9   5  -2   30.90    3.10
   9   5  -2   21.10    3.20
   9   5  -2   27.90    3.80
   9  -5  -2   30.70    2.70
   9  -5  -2   25.30    3.20
   9   5  -1   50.69    3.60
   9   5  -1   53.69    3.90
   9   5  -1   47.10    5.10
   9  -5  -1   49.90    3.60
   9  -5  -1   58.59    4.10
   9   5   0   31.60    3.10
   9   5   0   29.30    2.90
   9  -5   0   28.20    4.00
   9  -5   0   30.90    4.00
   9  -5   0   32.70    2.90
   9   5   1    3.60    1.80
   9   5   1    4.00    2.00
   9  -5   1    7.50    2.10
   9  -5   1    5.80    1.90
   9   5   2  171.88    7.20
   9   5   2  169.08    7.40
   9  -5   2  167.68    7.20
  -9  -5  -2  171.98    7.40
   9  -5   2  186.38    7.90
   9   5   3    5.30    1.70
   9   5   3    5.30    1.70
   9  -5   3    1.20    1.40
   9  -5   3    1.20    1.50
  -9  -5  -3    2.70    1.80
   9   5   4   27.50    2.80
   9   5   4   28.00    2.70
  -9  -5  -4   24.70    2.90
   9  -5   4   28.60    2.70
   9   5   5   16.50    2.10
  -9   5  -5   20.70    2.80
   9   5   5   22.50    2.30
  -9  -5  -5   18.20    3.40
   9  -5   5   19.50    2.10
   9   5   6   11.50    1.50
   9  -5   6    9.60    1.40
   9   6  -9   35.90    2.00
   9   6  -8   -0.80    1.00
   9   6  -8   -0.50    1.00
   9  -6  -8    1.60    2.10
   9  -6  -8    1.90    1.10
   9   6  -7    6.70    2.10
   9   6  -7    3.50    1.30
   9  -6  -7    2.40    1.70
   9  -6  -7    1.90    1.30
   9  -6  -7    2.60    1.30
   9   6  -6   19.70    3.00
   9   6  -6   22.70    2.90
   9   6  -6   20.00    2.90
   9  -6  -6   23.40    2.80
   9  -6  -6   20.40    2.60
   9  -6  -6   24.60    2.80
   9   6  -5  196.18    8.50
   9   6  -5  217.38    8.50
   9   6  -5  205.08    8.60
   9  -6  -5  202.98    8.40
   9  -6  -5  211.48    8.30
   9  -6  -5  203.28    8.50
   9   6  -4  101.89    5.50
   9   6  -4  103.09    5.60
   9   6  -4  113.79    5.40
   9   6  -4  101.79    5.50
   9  -6  -4  109.29    5.50
   9  -6  -4  101.09    5.20
   9  -6  -4  116.39    5.30
   9   6  -3    3.20    2.90
   9   6  -3    4.90    1.90
   9   6  -3    5.50    2.50
   9   6  -3    0.90    2.30
   9  -6  -3    3.80    2.20
   9  -6  -3    2.70    2.10
   9  -6  -3    7.80    2.20
   9   6  -2   22.80    3.10
   9   6  -2   24.20    2.80
   9  -6  -2   20.60    3.10
   9  -6  -2   20.60    2.90
   9   6  -1  261.77    9.80
   9   6  -1  263.07   10.60
   9   6  -1  274.37   10.20
   9  -6  -1  256.97   10.00
   9  -6  -1  253.47    9.80
   9   6   0  448.96   15.30
   9   6   0  440.06   15.50
   9  -6   0  440.26   15.50
   9  -6   0  417.76   15.10
   9   6   1  416.46   14.90
   9   6   1  394.46   14.50
   9  -6   1  420.86   14.60
   9  -6   1  430.76   15.00
   9   6   2   17.20    2.70
   9   6   2   18.20    2.90
   9  -6   2   22.50    3.20
  -9  -6  -2   16.10    3.40
   9  -6   2   22.60    2.90
   9   6   3    8.40    2.50
   9   6   3    7.70    2.30
  -9  -6  -3    7.70    2.10
   9  -6   3    6.30    1.90
   9  -6   3    5.70    1.60
   9   6   4   -1.30    1.20
   9   6   4   -0.50    1.40
   9  -6   4    0.20    1.10
  -9  -6  -4   -2.90    1.80
  -9   6  -5   38.40    3.30
   9   6   5   40.90    2.70
   9   6   5   39.90    2.80
  -9  -6  -5   42.10    3.30
   9  -6   5   38.80    2.60
   9   6   6    4.80    1.40
   9  -6   6    6.50    1.40
   9   7  -8    3.10    1.20
   9   7  -8    6.70    1.70
   9  -7  -8    4.00    2.10
   9  -7  -8    2.60    1.20
   9   7  -7   14.50    2.30
   9   7  -7   12.00    2.10
   9  -7  -7   13.60    2.10
   9  -7  -7   12.70    2.10
   9  -7  -7   12.60    2.50
   9   7  -6   -0.70    1.50
   9   7  -6   -0.10    1.50
   9   7  -6   -2.80    1.30
   9  -7  -6    0.70    1.30
   9  -7  -6    2.40    1.60
   9  -7  -6    1.10    1.30
   9   7  -5    1.30    1.60
   9   7  -5   -0.30    1.30
   9   7  -5   -0.70    1.50
   9  -7  -5    1.50    1.50
   9  -7  -5   -1.00    1.30
   9  -7  -5    0.90    1.60
   9   7  -4    8.10    2.10
   9   7  -4   10.40    2.80
   9   7  -4   11.00    2.70
   9   7  -4   18.40    2.90
   9  -7  -4   10.50    2.70
   9  -7  -4   16.80    2.50
   9  -7  -4    9.30    2.40
   9   7  -3   34.70    4.10
   9   7  -3   38.40    3.20
   9   7  -3   36.10    3.50
   9   7  -3   31.30    3.30
   9  -7  -3   33.90    3.20
   9  -7  -3   36.10    3.00
   9  -7  -3   30.70    3.60
   9   7  -2    3.00    1.80
   9   7  -2    4.60    1.60
   9  -7  -2    6.70    1.90
   9  -7  -2    4.40    1.60
   9   7  -1  127.69    6.10
   9   7  -1  131.19    6.70
   9   7  -1  135.99    5.90
   9  -7  -1  129.19    6.00
   9  -7  -1  128.49    6.00
   9   7   0   77.49    4.30
   9   7   0   77.69    4.60
   9  -7   0   77.29    4.40
   9   7   1  681.03   23.20
   9   7   1  667.73   22.90
   9  -7   1  720.23   23.50
   9  -7   1  658.63   22.80
   9   7   2  213.38    8.70
   9   7   2  216.58    8.80
   9  -7   2  212.58    8.40
   9  -7   2  208.48    8.80
   9   7   3   14.30    2.70
   9   7   3   22.30    2.50
   9  -7   3   15.10    2.80
   9  -7   3   17.90    2.50
  -9  -7  -3   18.50    3.60
   9   7   4    2.50    1.30
   9   7   4    1.70    1.30
   9  -7   4   -1.10    1.10
  -9  -7  -4    0.80    2.20
   9   7   5    1.90    1.30
  -9   7  -5   -0.70    1.80
   9   7   5    0.80    1.10
   9  -7   5    0.70    0.90
  -9  -7  -5    0.80    2.40
   9   7   6   10.80    1.40
   9  -7   6   12.20    1.30
   9   8  -8   12.90    1.80
   9   8  -8   10.70    1.60
   9  -8  -8   11.70    2.00
   9   8  -7   25.30    2.40
   9   8  -7   24.80    2.40
   9  -8  -7   24.70    3.20
   9  -8  -7   22.40    2.30
   9   8  -6   20.30    2.70
   9   8  -6   23.70    2.80
   9   8  -6   20.90    2.70
   9  -8  -6   22.90    2.50
   9  -8  -6   23.40    2.50
   9  -8  -6   18.40    2.70
   9   8  -5  207.18    8.60
   9   8  -5  204.08    8.60
   9   8  -5  216.78    8.50
   9  -8  -5  188.38    8.30
   9  -8  -5  207.88    8.20
   9  -8  -5  205.98    8.20
   9   8  -4   28.70    3.40
   9   8  -4   31.90    3.30
   9   8  -4   36.70    3.50
   9   8  -4   40.80    3.70
   9  -8  -4   29.90    3.00
   9  -8  -4   30.40    3.00
   9  -8  -4   29.50    3.10
   9   8  -3   12.10    2.50
   9   8  -3    9.90    2.60
   9   8  -3   13.10    2.70
   9   8  -3    9.80    3.10
   9  -8  -3   13.80    3.10
   9  -8  -3   14.10    2.90
   9   8  -2   59.49    3.80
   9   8  -2   59.99    4.10
   9   8  -2   60.29    4.30
   9  -8  -2   56.49    3.80
   9  -8  -2   60.89    3.90
   9   8  -1   38.40    4.00
   9   8  -1   42.80    3.60
   9   8  -1   45.00    3.40
   9  -8  -1   39.40    3.30
   9  -8  -1   44.50    3.50
   9   8   0  786.72   27.20
   9   8   0  823.32   27.40
   9   8   0  822.32   27.10
   9  -8   0  834.72   27.40
   9   8   1   33.30    3.10
   9   8   1   33.20    3.20
   9  -8   1   34.80    3.70
   9  -8   1   39.20    3.40
   9   8   2   10.50    2.70
   9   8   2   16.10    2.70
   9  -8   2   21.60    2.90
   9  -8   2   18.20    2.80
   9   8   3    8.40    2.50
   9   8   3   12.60    2.40
   9  -8   3    8.50    2.30
   9  -8   3    8.00    2.60
   9   8   4    1.00    1.30
   9   8   4    1.90    1.20
   9  -8   4    2.60    1.20
   9   8   5   15.10    1.80
   9   8   5   21.10    3.90
   9  -8   5   13.10    1.60
   9   9  -8    2.90    1.30
   9   9  -8    0.80    0.90
   9   9  -7    8.00    1.80
   9   9  -7    6.80    1.70
   9  -9  -7    9.20    2.20
   9  -9  -7    8.80    1.80
   9   9  -6    1.10    1.40
   9   9  -6    2.70    1.40
   9   9  -6    2.00    1.30
   9  -9  -6   -0.30    1.50
  -9  -9   6    3.00    1.90
   9  -9  -6    3.90    1.30
   9   9  -5   28.30    3.10
   9   9  -5   27.50    3.00
   9   9  -5   23.10    3.00
   9  -9  -5   24.40    2.80
   9  -9  -5   26.80    2.60
   9   9  -4    9.50    2.80
   9   9  -4   14.00    3.00
   9   9  -4   10.30    2.60
   9   9  -4   10.30    2.50
   9  -9  -4    6.70    1.90
   9  -9  -4   10.80    2.40
   9   9  -3   52.39    3.80
   9   9  -3   52.49    4.00
   9   9  -3   52.79    3.60
   9   9  -3   57.39    4.60
   9  -9  -3   47.30    3.50
   9  -9  -3   53.39    3.80
   9   9  -2   19.90    3.20
   9   9  -2   22.70    3.10
   9   9  -2   24.30    2.80
   9  -9  -2   24.50    2.70
   9  -9  -2   17.00    2.70
   9   9  -1   46.70    4.10
   9   9  -1   41.40    3.60
   9   9  -1   44.50    3.40
   9  -9  -1   42.20    3.40
   9  -9  -1   47.70    3.50
   9   9   0   10.20    2.40
   9   9   0   19.50    3.90
   9   9   0   10.10    2.60
   9  -9   0   14.00    2.60
   9   9   1    6.70    1.80
   9   9   1    6.00    1.90
   9  -9   1    7.40    2.40
   9  -9   1   12.10    3.30
   9   9   2   34.50    3.20
   9   9   2   29.10    3.00
   9  -9   2   24.90    3.20
   9  -9   2   28.50    3.00
   9   9   3   30.50    2.90
   9   9   3   40.50    3.50
   9  -9   3   38.00    2.90
   9   9   4  128.69    5.20
   9   9   4  121.19    5.40
   9  -9   4  126.49    5.30
   9   9   5   22.10    1.90
   9  -9   5   22.00    1.80
   9  10  -8   11.40    1.40
  -9  10   8   13.70    1.40
  -9 -10   8   12.20    1.50
   9  10  -7   68.69    3.40
   9  10  -7   73.09    3.50
   9 -10  -7   75.29    3.90
   9 -10  -7   73.19    3.40
   9  10  -6   20.60    2.40
   9  10  -6   21.80    2.40
   9  10  -6   21.50    2.50
  -9 -10   6   24.50    2.70
   9 -10  -6   19.00    2.60
   9 -10  -6   20.60    2.10
   9  10  -5    4.00    1.70
   9  10  -5    9.70    2.30
   9  10  -5    2.60    1.60
   9 -10  -5   10.10    2.10
   9 -10  -5    4.80    1.90
   9  10  -4   19.30    2.80
   9  10  -4   18.80    2.90
   9  10  -4   14.60    3.10
   9  10  -4   20.30    2.60
   9 -10  -4   14.80    2.50
   9 -10  -4   16.80    2.40
   9  10  -3   36.80    3.60
   9  10  -3   43.90    3.50
   9  10  -3   39.60    3.10
   9  10  -3   42.40    4.20
   9 -10  -3   36.90    3.20
   9 -10  -3   35.30    3.20
   9  10  -2    9.90    3.10
   9  10  -2    9.60    2.30
   9 -10  -2   10.60    2.40
   9  10  -1  172.58    7.50
   9  10  -1  178.98    7.40
   9  10  -1  172.58    7.70
   9 -10  -1  170.28    7.50
   9 -10  -1  180.58    7.30
   9  10   0   23.50    3.00
   9  10   0   23.20    3.80
   9  10   0   24.60    2.80
   9 -10   0   23.90    3.10
   9  10   1   51.29    3.60
   9  10   1   50.29    3.40
   9 -10   1   46.10    3.80
   9 -10   1   48.20    4.10
   9  10   2   58.09    3.90
  -9  10  -2   55.19    6.60
   9  10   2   55.29    3.50
   9 -10   2   69.69    5.00
   9 -10   2   54.19    4.20
   9  10   3   10.50    2.10
   9  10   3   13.10    2.20
   9 -10   3   12.60    2.20
   9  10   4   32.60    2.70
   9  10   4   35.10    2.50
   9 -10   4   32.30    2.40
   9  10   5   41.00    2.30
   9 -10   5   44.90    2.30
   9  11  -7   22.30    2.20
  -9  11   7   28.10    1.90
   9  11  -7   25.70    2.00
   9  11  -6   13.00    1.90
   9  11  -6   13.50    2.00
   9  11  -6   13.60    2.00
   9 -11  -6   10.60    1.80
  -9 -11   6   14.70    2.40
   9 -11  -6   11.60    2.30
   9  11  -5   30.90    2.80
   9  11  -5   33.70    2.90
   9  11  -5   32.10    2.80
   9 -11  -5   34.20    3.40
   9 -11  -5   31.60    2.50
   9  11  -4   65.79    4.10
   9  11  -4   61.19    4.10
   9  11  -4   65.39    4.10
   9 -11  -4   62.49    4.50
   9 -11  -4   66.59    3.70
   9  11  -3  155.78    6.50
   9  11  -3  155.48    6.90
   9  11  -3  155.28    7.00
   9 -11  -3  154.98    6.50
   9 -11  -3  146.39    6.80
   9  11  -2    5.30    1.90
   9  11  -2    5.20    1.70
   9  11  -2    4.80    1.60
   9 -11  -2    3.40    1.70
   9 -11  -2    8.10    2.20
   9  11  -1   21.10    2.90
   9  11  -1   11.90    2.40
   9  11  -1   11.80    2.30
   9 -11  -1   13.80    2.70
   9  11   0    9.60    2.50
   9  11   0    5.50    2.10
   9  11   0   18.70    2.50
   9 -11   0   12.50    2.80
   9  11   1   96.79    4.70
   9  11   1  101.19    5.00
  -9  11  -1   95.19    4.80
   9 -11   1   90.39    5.20
   9  11   2    1.20    1.30
   9  11   2    1.00    1.30
  -9  11  -2    5.50    2.00
   9 -11   2   -0.40    2.00
   9 -11   2   -3.60    1.60
   9  11   3    0.70    1.20
   9  11   3    1.90    1.30
   9  11   4  124.49    5.10
   9 -11   4  129.49    5.00
  -9  12   7    1.20    0.70
   9  12  -7    1.70    1.00
   9  12  -7    2.30    1.20
   9  12  -6   40.80    2.70
   9  12  -6   48.90    2.80
  -9  12   6   46.00    2.60
   9 -12  -6   46.40    3.10
  -9 -12   6   42.30    3.10
   9 -12  -6   44.60    2.50
   9  12  -5   14.10    2.10
  -9  12   5   18.40    2.10
   9  12  -5   21.50    2.50
   9  12  -5   16.60    2.10
   9 -12  -5   13.30    1.90
   9 -12  -5   17.70    4.10
   9  12  -4    4.00    1.50
  -9  12   4    0.10    1.30
   9  12  -4    0.20    1.30
   9  12  -4   -0.80    1.90
   9 -12  -4    0.70    1.20
   9 -12  -4    1.60    1.50
   9  12  -3   14.80    2.20
  -9  12   3   13.10    2.70
   9  12  -3   14.60    2.50
   9  12  -3   17.00    2.70
   9 -12  -3   17.90    2.40
   9 -12  -3   11.70    2.50
   9  12  -2    8.70    2.30
   9  12  -2    0.90    1.70
   9  12  -2    4.80    1.60
   9 -12  -2    2.60    1.60
   9  12  -1   26.40    2.90
   9  12  -1   23.10    2.50
   9  12  -1   21.40    3.10
   9 -12  -1   15.80    2.80
   9  12   0    4.60    1.40
   9  12   0    1.50    1.80
   9  12   0    7.50    2.30
   9 -12   0    1.20    1.90
  -9  12  -1    5.10    1.60
   9  12   1    6.10    1.60
   9  12   1    3.30    1.30
   9 -12   1    8.10    2.40
  -9  12  -2    5.60    1.80
   9  12   2    3.50    1.30
   9  12   2    3.60    1.30
   9 -12   2    6.60    2.60
   9 -12   2    4.40    1.80
   9  12   3    3.40    1.20
   9  12   3    1.00    1.20
   9 -12   3    1.30    1.30
   9  12   4    1.40    1.30
   9 -12   4    0.60    1.20
  -9  13   6    0.90    0.80
   9  13  -6    0.60    1.00
   9  13  -6    1.90    1.20
  -9 -13   6    2.30    1.20
  -9  13   5    3.30    1.00
   9  13  -5    5.40    1.70
   9  13  -5    7.90    2.20
   9  13  -5    2.90    1.10
   9 -13  -5    3.50    1.60
  -9  13   4   55.59    3.10
   9  13  -4   49.00    3.10
   9  13  -4   51.69    3.30
   9  13  -4   58.49    3.70
   9 -13  -4   38.70    3.70
  -9  13   3   71.09    3.90
   9  13  -3   67.79    3.50
   9  13  -3   71.29    4.00
   9  13  -3   67.29    3.90
   9 -13  -3   64.29    4.00
   9  13  -2   16.70    2.60
   9  13  -2   12.60    2.30
   9  13  -2   11.20    2.30
   9 -13  -2   15.00    2.80
   9  13  -1    1.20    1.30
   9  13  -1   -0.10    1.60
   9  13  -1    1.30    1.10
   9 -13  -1    0.20    1.90
  -9  13   0  107.09    4.90
   9  13   0  107.99    5.20
   9  13   0  101.19    4.90
   9  13   0  104.89    4.70
   9 -13   0  106.19    5.50
   9  13   1  157.58    6.50
  -9  13  -1  163.98    6.40
   9  13   1  154.78    6.20
   9 -13   1  149.88    7.20
   9  13   2    7.80    1.90
   9  13   2   10.80    1.90
  -9  13  -2    9.10    2.40
   9  13   3   72.89    3.40
   9  14  -5  102.69    4.50
  -9  14   5  102.79    4.30
   9  14  -5  113.49    4.90
  -9 -14   5  116.29    5.20
  -9  14   4   54.89    3.10
   9  14  -4   59.09    3.50
   9  14  -4   53.19    3.10
   9 -14  -4   55.09    3.60
   9  14  -3    5.00    1.40
   9  14  -3    5.00    1.50
  -9  14   3    6.90    1.90
   9 -14  -3    6.50    1.90
   9  14  -2    2.60    1.30
   9  14  -2    6.90    2.20
   9  14  -2    3.70    1.10
   9 -14  -2    5.50    2.10
   9  14  -1   26.20    2.60
   9  14  -1   25.50    2.80
   9  14  -1   26.70    2.30
   9 -14  -1   30.10    3.80
  -9  14   0   31.20    2.50
   9  14   0   30.30    2.40
   9  14   0   29.30    2.60
   9  14   0   28.80    2.90
   9 -14   0   23.20    7.10
   9  14   1   25.10    2.40
   9  14   1   27.30    2.20
  -9  14  -1   24.50    2.30
   9  14   2   37.30    2.60
   9  14   2   35.80    2.50
  -9  14  -2   44.00    3.30
   9  15  -5   -0.30    0.90
  -9 -15   5    1.10    0.90
   9  15  -4    6.30    1.60
   9  15  -4    2.70    0.90
  -9  15   4    0.50    1.60
   9  15  -3   13.60    2.00
   9  15  -3   16.70    2.00
   9  15  -2   47.00    2.90
   9  15  -2   46.20    3.20
   9  15  -1   87.19    3.90
   9  15  -1   91.19    4.20
  -9  15   1   97.89    4.30
   9  15  -1   91.99    4.30
   9  15   0   37.30    2.80
   9  15   0   33.00    3.50
  -9  15   0   31.70    2.30
   9  15   0   28.40    2.10
   9  15   1    1.60    1.50
   9  15   1    0.60    1.10
  -9  15  -1    2.00    1.20
   9  16  -4   11.50    1.50
  -9  16   4   10.90    1.60
  -9 -16   4   10.10    1.40
   9  16  -3   11.50    1.60
  -9  16   3   12.60    1.50
   9  16  -2   24.80    2.00
  -9  16   2   26.80    2.20
  -9  16   1    0.70    1.10
   9  16  -1    2.10    1.20
   9  16  -1   -3.20    1.90
  -9  16   0    8.50    1.50
   9  16   0   12.60    3.10
  -9  16  -1   27.70    2.20
  10   0  -9    0.10    1.00
  10   0  -9   -0.90    0.90
  10   0  -8   37.20    2.60
  10   0  -8   34.00    2.60
  10   0  -7    0.30    1.20
  10   0  -7    1.40    1.40
  10   0  -6   21.70    2.90
  10   0  -6   27.50    2.90
  10   0  -5   -2.90    1.60
  10   0  -5   -0.60    1.60
  10   0  -4 1463.35   47.10
  10   0  -4 1455.45   47.40
  10   0  -4 1497.95   48.20
  10   0  -3   -0.70    2.00
  10   0  -3    0.50    1.90
  10   0  -3   -0.10    1.80
  10   0  -2  327.17   12.40
  10   0  -2  350.26   12.20
  10   0  -1    0.60    1.50
  10   0  -1   -1.60    2.10
  10   0   0    3.40    2.40
  10   0   0    2.10    1.70
  10   0   0    1.00    1.70
  10   0   1    0.40    2.00
  10   0   1   -0.70    1.60
  10   0   1    1.80    1.60
  10   0   2 1352.66   43.30
  10   0   2 1330.87   43.30
  10   0   3    2.20    1.40
  10   0   3   -0.30    1.70
 -10   0  -4    7.00    1.90
  10   0   4   11.90    2.90
  10   0   4    9.70    2.10
  10   0   5    2.40    1.20
  10   0   5   -0.20    1.10
 -10   0  -5   -0.90    1.40
  10   0   6   31.90    2.00
  10   0   6   29.70    2.20
  10   1  -9    2.60    1.00
  10   1  -9   -0.10    1.00
  10  -1  -9    1.20    0.90
  10  -1  -9   -0.70    1.00
  10   1  -8   52.99    3.10
  10   1  -8   55.59    3.20
  10  -1  -8   50.99    3.10
  10   1  -7   19.10    2.50
  10   1  -7   23.60    2.50
  10  -1  -7   23.70    2.70
  10   1  -6  378.66   14.80
  10   1  -6  404.76   14.40
  10   1  -5  945.71   32.00
  10   1  -5  977.60   31.90
  10  -1  -5  974.40   31.90
  10  -1  -5  973.60   31.70
  10  -1  -5  967.10   32.00
  10   1  -4  114.99    5.70
  10   1  -4  108.19    5.60
  10  -1  -4  111.69    5.70
  10  -1  -4  114.79    5.50
  10  -1  -4  120.49    5.60
  10   1  -3  196.48    8.30
  10   1  -3  208.28    8.70
  10   1  -3  202.18    8.50
  10  -1  -3  199.28    8.10
  10  -1  -3  207.08    8.00
  10  -1  -3  201.68    8.40
  10   1  -2   24.30    4.30
  10   1  -2   30.20    3.30
  10   1  -2   25.50    3.80
  10  -1  -2   31.30    2.90
  10   1  -1   52.89    3.90
  10   1  -1   49.40    4.60
  10   1  -1   50.89    3.70
  10  -1  -1   56.09    4.50
  10  -1  -1   54.99    3.60
  10   1   0   69.89    4.20
  10   1   0   62.69    4.50
  10   1   0   69.49    4.20
  10  -1   0   68.99    4.30
  10  -1   0   70.29    4.10
  10   1   1    0.50    1.50
  10   1   1    4.30    1.70
  10   1   1    2.20    2.10
  10  -1   1    2.30    1.50
  10  -1   1    1.40    2.40
  10  -1   1    2.50    1.60
  10   1   2   44.20    3.40
  10   1   2   41.70    3.60
  10  -1   2   47.00    3.60
  10  -1   2   46.60    3.40
  10  -1   2   43.70    3.90
  10   1   3   85.09    4.60
  10   1   3   80.19    4.50
  10  -1   3   83.19    4.60
  10  -1   3   83.79    4.80
  10   1   4  182.68    7.20
  10   1   4  178.98    7.10
  10  -1   4  178.18    7.00
 -10  -1  -4  161.58    7.20
  10  -1   4  157.18    7.60
  10   1   5    0.20    1.00
  10   1   5    0.20    1.20
 -10   1  -5    0.30    2.20
  10  -1   5    0.30    1.00
 -10  -1  -5   -1.00    1.60
  10  -1   5    0.20    1.30
  10   1   6   31.10    2.00
  10   1   6   31.50    2.20
  10  -1   6   36.80    2.30
  10  -1   6   30.30    2.00
  10   2  -9    8.30    1.50
  10   2  -9    7.30    1.40
  10  -2  -9    6.90    1.40
  10  -2  -9   11.00    1.50
  10   2  -8  160.18    6.20
  10   2  -8  147.39    6.00
  10  -2  -8  150.88    6.10
  10  -2  -8  149.99    6.00
  10   2  -7   -0.40    1.20
  10   2  -7   -1.90    1.10
  10  -2  -7    2.40    1.40
  10  -2  -7    2.60    1.40
  10   2  -6   69.49    4.40
  10   2  -6   68.39    4.80
  10   2  -6   68.29    4.30
  10  -2  -6   72.19    4.70
  10  -2  -6   77.29    4.40
  10   2  -5  393.36   14.30
  10   2  -5  395.76   14.20
  10   2  -5  396.46   14.30
  10  -2  -5  396.66   14.00
  10  -2  -5  393.76   14.10
  10  -2  -5  382.76   14.30
  10   2  -4   13.90    3.00
  10   2  -4   14.90    3.00
  10   2  -4   13.30    3.50
  10  -2  -4   11.60    2.50
  10  -2  -4   13.90    2.60
  10  -2  -4   12.70    2.90
  10   2  -3   64.79    4.30
  10   2  -3   51.39    4.30
  10   2  -3   51.89    4.60
  10  -2  -3   65.09    4.20
  10  -2  -3   61.69    4.50
  10  -2  -3   64.59    3.90
  10   2  -2  343.67   12.90
  10   2  -2  348.77   12.70
  10   2  -2  336.27   12.40
  10  -2  -2  342.27   12.50
  10  -2  -2  361.66   12.50
  10   2  -1   25.20    3.10
  10   2  -1   23.60    3.50
  10   2  -1   33.20    3.60
  10  -2  -1   24.80    2.70
  10  -2  -1   20.10    4.20
  10   2   0   46.00    3.60
  10   2   0   37.90    3.30
  10   2   0   37.30    3.50
  10  -2   0   28.80    3.60
  10  -2   0   37.60    3.10
  10   2   1  799.62   26.60
  10   2   1  787.32   26.50
  10  -2   1  789.82   26.50
  10  -2   1  822.52   26.90
  10   2   2   64.19    4.20
  10   2   2   63.09    4.00
  10  -2   2   71.49    4.10
  10  -2   2   67.39    4.80
  10  -2   2   74.39    4.40
  10   2   3    1.00    1.40
  10   2   3    2.20    1.60
  10  -2   3    0.50    2.00
  10  -2   3    1.50    1.40
  10   2   4   30.40    3.00
  10   2   4   31.70    2.80
 -10  -2  -4   28.60    3.00
  10  -2   4   32.30    2.80
  10  -2   4   32.50    3.10
 -10   2  -5   41.40    3.20
  10   2   5   44.90    2.80
  10   2   5   43.50    2.70
 -10  -2  -5   44.60    3.20
  10  -2   5   41.20    3.00
  10  -2   5   41.80    2.60
  10   2   6   29.10    2.00
  10   2   6   26.00    1.90
  10  -2   6   26.60    1.80
  10   3  -9   44.90    2.40
  10   3  -9   42.20    2.30
  10  -3  -9   41.20    2.40
  10   3  -8   10.60    1.80
  10   3  -8    9.90    1.80
  10  -3  -8   10.70    1.80
  10  -3  -8    6.20    1.80
 -10  -3   8   10.50    2.70
  10   3  -7   45.30    4.70
  10  -3  -7   42.40    4.20
  10  -3  -7   40.90    4.10
  10  -3  -7   27.10    5.00
  10   3  -6   59.99    4.10
  10   3  -6   66.79    4.20
  10   3  -6   71.89    4.50
  10  -3  -6   63.29    4.00
  10  -3  -6   62.89    4.30
  10  -3  -6   62.39    4.10
  10   3  -5   19.50    3.50
  10   3  -5   20.60    3.10
  10   3  -5   22.30    3.10
  10  -3  -5   22.20    3.00
  10  -3  -5   27.70    3.10
  10  -3  -5   16.00    2.70
  10   3  -4  136.19    6.40
  10   3  -4  131.19    6.40
  10   3  -4  137.59    6.50
  10  -3  -4  139.99    6.20
  10  -3  -4  135.09    6.30
  10  -3  -4  132.69    6.20
  10   3  -3   82.49    5.50
  10   3  -3   93.39    5.30
  10   3  -3   97.89    5.50
  10   3  -3  101.59    5.50
  10  -3  -3   96.89    5.40
  10  -3  -3  100.39    5.00
  10  -3  -3   99.89    4.90
  10   3  -2   13.00    3.20
  10   3  -2   12.90    3.40
  10   3  -2   17.00    4.00
  10  -3  -2   11.10    3.40
  10  -3  -2   18.40    2.40
  10   3  -1   90.29    4.90
  10   3  -1   82.79    4.50
  10  -3  -1   81.09    4.50
  10   3   0    0.00    1.60
  10   3   0   -2.20    1.70
  10   3   0    2.20    2.10
  10  -3   0    0.90    2.00
  10  -3   0   -0.20    1.40
  10   3   1  196.98    8.00
  10   3   1  190.08    8.10
  10  -3   1  201.18    8.00
  10  -3   1  199.08    8.20
  10   3   2   10.70    2.60
  10  -3   2    9.80    2.40
  10  -3   2    8.20    2.60
  10   3   3  128.39    5.80
  10   3   3  117.89    5.50
 -10  -3  -3  112.59    5.70
  10  -3   3  119.69    5.60
  10   3   4   12.10    3.50
  10   3   4    6.10    1.90
  10  -3   4   11.30    2.20
  10  -3   4    9.60    2.90
 -10  -3  -4   10.20    2.40
  10   3   5    0.80    1.00
  10   3   5    0.50    1.00
 -10   3  -5    0.70    1.30
  10  -3   5   -0.90    0.90
 -10  -3  -5    0.50    1.50
  10  -3   5    3.00    1.70
  10   3   6   11.40    1.50
  10   3   6   10.10    1.90
  10  -3   6   12.70    1.40
  10   4  -9   20.10    2.00
  10   4  -9   23.40    1.70
  10   4  -8   32.70    2.50
  10   4  -8   31.40    2.80
  10  -4  -8   29.40    2.20
 -10  -4   8   30.80    2.70
  10  -4  -8   31.50    2.30
  10   4  -7   -0.50    1.20
  10   4  -7    0.60    1.20
  10  -4  -7   -0.80    1.10
  10  -4  -7    2.20    2.10
  10  -4  -7   -1.60    1.10
  10   4  -6  180.08    7.80
  10   4  -6  188.38    7.80
  10   4  -6  193.28    7.80
  10  -4  -6  181.78    7.80
  10  -4  -6  191.08    7.60
  10  -4  -6  179.28    7.70
  10   4  -5   13.10    2.80
  10   4  -5    8.70    2.30
  10   4  -5    8.60    2.70
  10  -4  -5   14.30    2.50
  10  -4  -5   16.20    2.80
  10  -4  -5   13.00    2.70
  10   4  -4    9.60    2.40
  10   4  -4   12.30    2.90
  10   4  -4   10.50    3.00
  10  -4  -4   15.80    2.50
  10  -4  -4   14.40    2.60
  10  -4  -4   15.40    3.20
  10   4  -3  128.29    9.30
  10   4  -3  161.78    6.80
  10   4  -3  146.39    7.00
  10   4  -3  156.18    7.70
  10  -4  -3  154.48    7.00
  10  -4  -3  163.98    6.70
  10  -4  -3  153.58    7.20
  10   4  -2   48.80    4.50
  10   4  -2   56.49    4.10
  10   4  -2   54.99    3.80
  10  -4  -2   54.69    3.60
  10  -4  -2   52.09    3.80
  10   4  -1  134.99    5.90
  10   4  -1  132.09    6.20
  10  -4  -1  127.79    6.20
  10  -4  -1  130.79    6.00
  10   4   0    4.30    2.20
  10   4   0   -0.70    1.50
  10  -4   0    0.20    1.50
  10  -4   0    3.20    2.10
  10   4   1   19.10    3.00
  10   4   1   12.00    2.50
  10  -4   1   13.20    2.60
  10  -4   1   15.00    2.80
  10   4   2  643.84   21.90
  10   4   2  654.73   22.10
 -10  -4  -2  692.23   22.10
  10  -4   2  661.13   21.90
  10  -4   2  587.04   22.50
  10   4   3    9.90    2.30
  10   4   3    7.80    2.30
 -10  -4  -3    8.30    2.70
  10   4   4    1.40    1.20
  10   4   4    1.20    1.10
  10  -4   4    2.40    1.20
 -10  -4  -4    3.00    1.70
 -10   4  -5    0.60    1.40
  10   4   5    0.60    1.00
  10   4   5   -0.90    1.00
  10  -4   5    0.50    0.90
 -10  -4  -5    4.10    1.80
  10   4   6   38.10    2.10
  10  -4   6   37.50    2.00
  10   5  -8   24.30    2.30
  10   5  -8   24.60    2.10
  10  -5  -8   28.10    2.10
  10  -5  -8   25.20    2.20
  10   5  -7   10.80    2.20
  10   5  -7    7.00    2.10
  10  -5  -7    9.80    1.90
  10  -5  -7    7.10    2.10
  10  -5  -7    8.60    2.00
  10   5  -6   97.69    5.10
  10   5  -6   94.49    5.10
  10   5  -6   99.99    5.10
  10  -5  -6   99.59    4.90
  10  -5  -6  100.09    5.00
  10  -5  -6   94.79    5.00
  10   5  -5  140.89    6.70
  10   5  -5  153.28    6.60
  10   5  -5  153.18    6.90
  10  -5  -5  140.69    6.40
  10  -5  -5  149.69    6.60
  10  -5  -5  143.89    6.50
  10   5  -4    3.00    1.90
  10   5  -4    2.30    2.20
  10   5  -4    0.40    1.80
  10   5  -4   -2.40    2.10
  10  -5  -4    2.10    1.80
  10  -5  -4    2.20    1.50
  10  -5  -4    1.30    1.50
  10   5  -3   12.70    3.10
  10   5  -3   10.30    2.80
  10   5  -3   10.90    3.20
  10  -5  -3   15.80    2.50
  10  -5  -3   23.20    4.00
  10  -5  -3   13.20    2.70
  10   5  -2   48.30    3.80
  10   5  -2   46.20    4.50
  10  -5  -2   45.20    3.30
  10  -5  -2   44.40    4.70
  10   5  -1  139.09    6.00
  10   5  -1  135.99    6.30
  10  -5  -1  133.69    6.20
  10  -5  -1  128.69    6.10
  10   5   0  257.17   10.20
  10   5   0  255.47    9.90
  10  -5   0  298.47   11.60
  10  -5   0  249.28   11.50
  10   5   1  206.98    8.60
  10   5   1  206.08    8.30
 -10  -5  -1  209.98    8.80
  10  -5   1  212.88    8.40
  10  -5   1  213.68    8.90
  10   5   2   52.59    3.60
  10   5   2   52.49    4.10
  10  -5   2   55.89    3.90
  10  -5   2   48.40    3.60
 -10  -5  -2   58.19    4.10
  10   5   3   -1.20    1.30
  10   5   3    0.70    1.40
  10  -5   3   -1.20    1.30
 -10  -5  -3   -0.10    1.80
  10   5   4    6.30    1.80
  10   5   4    6.40    2.00
 -10  -5  -4    9.50    2.80
  10  -5   4    9.90    1.90
  10   5   5    7.20    1.70
  10   5   5    4.90    1.50
 -10   5  -5    2.30    1.50
 -10  -5  -5    2.40    1.80
  10  -5   5    2.00    0.90
  10   5   6   19.70    1.60
  10  -5   6   21.20    1.50
  10   6  -8   11.20    1.80
  10   6  -8   12.80    1.60
  10  -6  -8   10.70    1.70
  10   6  -7    3.20    1.20
  10   6  -7    1.80    1.30
  10  -6  -7    3.90    1.20
  10  -6  -7    3.50    1.20
  10  -6  -7    5.90    3.00
  10   6  -6   56.39    3.90
  10   6  -6   53.89    3.80
  10   6  -6   58.19    3.80
  10  -6  -6   56.59    3.60
  10  -6  -6   56.99    3.80
  10  -6  -6   52.99    3.50
  10   6  -5    1.80    1.60
  10   6  -5   -2.10    1.60
  10   6  -5   -1.40    1.70
  10  -6  -5    0.40    1.50
  10  -6  -5   -2.20    1.50
  10  -6  -5    2.90    1.60
  10   6  -4   61.19    4.20
  10   6  -4   58.89    4.30
  10   6  -4   62.19    4.10
  10   6  -4   51.79    4.10
  10  -6  -4   62.29    4.10
  10  -6  -4   57.39    4.40
  10  -6  -4   54.29    3.70
  10   6  -3   29.40    4.10
  10   6  -3   21.20    3.10
  10   6  -3   29.60    3.50
  10   6  -3   23.30    3.10
  10  -6  -3   26.60    2.80
  10  -6  -3   24.60    2.80
  10  -6  -3   22.20    3.60
  10   6  -2   59.29    4.50
  10   6  -2   58.59    4.00
  10   6  -2   61.29    3.80
  10  -6  -2   52.69    3.70
  10  -6  -2   56.59    3.80
  10   6  -1   83.09    4.40
  10   6  -1   61.69    7.80
  10   6  -1   80.69    4.60
  10  -6  -1   74.49    4.50
  10  -6  -1   81.59    4.50
  10   6   0  115.19    5.50
  10   6   0  115.09    5.80
  10  -6   0  125.69    5.90
  10  -6   0  121.49    5.90
  10   6   1   79.09    4.40
  10   6   1   81.99    4.60
  10  -6   1   79.99    4.70
  10  -6   1   75.29    4.60
  10   6   2  226.88    9.60
  10   6   2  217.48    8.60
  10  -6   2  228.88    8.70
  10  -6   2  212.78    9.10
  10   6   3    3.30    1.50
  10   6   3    4.50    1.50
 -10  -6  -3    5.70    2.20
  10  -6   3    2.00    1.30
  10   6   4   18.70    2.10
  10   6   4   20.70    2.30
  10  -6   4   18.00    2.10
 -10  -6  -4   15.00    3.30
  10   6   5    9.20    1.60
 -10   6  -5    6.10    1.90
  10   6   5    4.80    1.60
  10  -6   5    6.70    1.40
  10   7  -8    1.50    1.10
  10   7  -8    1.80    0.90
  10  -7  -8    5.20    1.60
  10   7  -7    9.80    1.90
  10   7  -7    6.10    1.90
  10  -7  -7    9.70    1.70
  10  -7  -7   11.70    2.10
  10  -7  -7   11.40    2.60
  10   7  -6    6.00    2.30
  10   7  -6   10.10    2.40
  10   7  -6    4.70    2.10
  10  -7  -6   14.80    2.40
  10  -7  -6    9.00    2.50
  10   7  -5   27.20    3.10
  10   7  -5   24.30    3.00
  10   7  -5   23.90    3.10
  10  -7  -5   21.10    2.70
  10  -7  -5   25.90    2.80
  10  -7  -5   29.50    2.80
  10   7  -4    9.40    2.90
  10   7  -4   12.80    3.20
  10   7  -4   19.20    3.00
  10   7  -4   13.80    3.00
  10  -7  -4   14.00    2.60
  10  -7  -4   16.50    2.50
  10  -7  -4   15.80    2.90
  10   7  -3    8.70    2.10
  10   7  -3    5.60    1.70
  10   7  -3    9.00    2.60
  10  -7  -3    8.40    2.40
  10  -7  -3   11.00    2.30
  10  -7  -3   10.70    3.30
  10   7  -2   65.19    4.10
  10   7  -2   65.29    4.60
  10   7  -2   60.69    4.10
  10  -7  -2   66.49    4.00
  10  -7  -2   59.39    3.80
  10   7  -1    3.20    1.60
  10   7  -1   -1.80    2.20
  10   7  -1   -0.10    1.60
  10  -7  -1    0.90    1.70
  10  -7  -1    1.00    1.50
  10   7   0  459.55   15.90
  10   7   0  445.16   16.20
  10  -7   0  457.55   16.20
  10   7   1  331.17   12.40
  10   7   1  358.76   12.80
  10  -7   1  350.76   12.40
  10  -7   1  329.07   12.80
  10   7   2   39.00    3.00
  10   7   2   35.30    3.20
  10  -7   2   40.50    3.30
  10  -7   2   36.50    3.30
  10   7   3  282.87   10.90
  10   7   3  288.77   10.70
  10   7   4    2.70    1.20
  10   7   4    1.00    1.10
  10  -7   4    2.60    1.10
  10   7   5    0.00    0.90
  10   7   5    0.70    1.30
  10  -7   5    0.70    0.90
  10   8  -8    6.00    1.60
  10   8  -8    8.10    1.30
  10  -8  -8    5.40    1.60
  10   8  -7   -1.90    1.10
  10   8  -7   -1.10    1.10
  10  -8  -7    1.60    1.00
  10  -8  -7    2.30    1.60
  10   8  -6    3.00    1.40
  10   8  -6    1.20    1.30
  10   8  -6    2.80    1.40
  10  -8  -6    3.20    1.50
  10  -8  -6    5.70    1.80
  10   8  -5   -0.10    1.40
  10   8  -5    3.90    1.50
  10  -8  -5    1.70    1.30
  10  -8  -5    3.20    1.50
  10  -8  -5    3.60    1.50
  10   8  -4   20.80    3.00
  10   8  -4   21.90    3.40
  10   8  -4   18.70    3.00
  10   8  -4   20.70    2.90
  10  -8  -4   20.90    2.70
  10  -8  -4   18.70    2.60
  10  -8  -4   21.20    3.00
  10   8  -3   -2.40    1.70
  10   8  -3    1.80    1.40
  10   8  -3    1.00    1.50
  10  -8  -3   -0.10    1.40
  10  -8  -3    1.30    1.40
  10   8  -2    7.40    1.80
  10   8  -2   10.40    2.70
  10   8  -2    9.30    2.10
  10  -8  -2    6.80    1.80
  10   8  -1    6.10    2.50
  10   8  -1    2.90    1.50
  10   8  -1    1.80    1.80
  10  -8  -1    2.00    1.60
  10   8   0  178.88    7.20
  10   8   0  166.58    7.50
  10  -8   0  168.88    7.40
  10   8   1  150.78    6.80
  10   8   1  152.98    7.80
  10  -8   1  147.19    7.20
  10  -8   1  153.98    6.70
  10   8   2   11.60    2.30
  10   8   2   17.00    2.60
  10  -8   2   11.60    2.70
  10  -8   2    9.30    2.60
  10   8   3  128.79    5.80
  10   8   3  132.29    5.60
  10  -8   3  133.79    5.60
  10   8   4   51.79    3.00
  10   8   4   51.39    2.80
  10  -8   4   45.80    2.80
  10   8   5    0.40    0.90
  10  -8   5    1.50    0.80
  10   9  -8    3.20    1.50
  10   9  -8    0.40    0.90
 -10  -9   8    1.60    1.00
  10   9  -7   -0.20    1.00
  10   9  -7   -1.00    0.90
  10  -9  -7   -2.40    1.50
  10  -9  -7    0.60    1.00
  10   9  -6    3.00    1.20
  10   9  -6    3.90    1.40
  10   9  -6    2.50    1.20
 -10  -9   6    3.20    1.90
  10  -9  -6    3.70    1.20
  10  -9  -6    3.20    1.50
  10   9  -5   87.59    4.60
  10   9  -5   90.99    4.80
  10   9  -5   92.39    4.80
  10  -9  -5   84.39    4.70
  10  -9  -5   91.49    4.50
  10   9  -4    5.10    1.60
  10   9  -4   10.00    2.60
  10   9  -4    7.90    2.50
  10   9  -4    4.60    2.20
  10  -9  -4    5.90    1.60
  10  -9  -4    8.80    2.00
  10   9  -3   46.50    3.90
  10   9  -3   46.50    3.30
  10   9  -3   45.30    3.60
  10  -9  -3   41.50    3.40
  10  -9  -3   47.40    3.30
  10   9  -2   17.70    2.60
  10   9  -2   19.10    2.90
  10   9  -2   22.80    3.40
  10  -9  -2   24.20    2.70
  10  -9  -2   23.50    2.70
  10   9  -1  138.59    6.30
  10   9  -1  144.29    6.80
  10   9  -1  137.49    6.50
  10  -9  -1  134.99    6.50
  10  -9  -1  148.19    6.30
  10   9   0  286.07   10.80
  10   9   0  279.37   10.40
  10  -9   0  269.47   10.80
 -10   9  -1  134.49    6.50
  10   9   1  147.39    6.50
  10   9   1  145.69    6.50
  10  -9   1  133.29    6.50
  10  -9   1  142.89    6.40
  10   9   2   68.19    3.80
  10   9   2   67.49    4.10
  10  -9   2   73.19    4.00
  10  -9   2   67.59    4.30
  10   9   3  114.79    5.30
  10   9   3  119.29    5.10
  10  -9   3  124.49    5.20
  10   9   4    7.30    1.50
  10   9   4    7.90    1.90
  10  -9   4    5.70    1.50
  10   9   5   66.29    2.90
  10  -9   5   60.99    2.70
  10  10  -7   21.90    2.30
  10  10  -7   16.80    1.70
  10 -10  -7   19.10    1.70
  10  10  -6   73.99    3.70
  10  10  -6   68.79    3.60
  10  10  -6   66.79    3.70
  10 -10  -6   69.59    3.50
 -10 -10   6   68.79    3.90
  10 -10  -6   72.59    3.90
  10  10  -5   50.69    3.40
  10  10  -5   51.49    3.40
  10  10  -5   50.09    3.50
  10 -10  -5   49.70    3.10
  10 -10  -5   55.39    3.60
  10  10  -4   78.79    4.80
  10  10  -4   78.79    4.20
  10  10  -4   81.99    4.50
  10  10  -4   75.79    4.60
  10 -10  -4   82.19    4.60
  10 -10  -4   67.39    4.50
  10  10  -3   20.30    2.80
  10  10  -3   17.90    3.00
  10  10  -3   17.50    2.50
  10 -10  -3   14.90    2.60
  10 -10  -3   19.00    2.40
  10  10  -2   13.30    2.20
  10  10  -2    7.70    2.00
  10  10  -2    9.00    2.50
  10 -10  -2   14.60    2.40
  10 -10  -2    7.40    2.40
  10  10  -1   26.50    2.70
  10  10  -1   22.70    2.80
  10  10  -1   16.60    3.40
  10 -10  -1   14.80    3.00
  10  10   0   31.90    4.10
  10  10   0   27.70    2.80
  10  10   0   33.30    3.10
  10 -10   0   24.70    3.10
  10  10   1   17.30    2.50
  10  10   1   17.70    2.40
 -10  10  -1   20.60    3.30
  10 -10   1   20.90    2.90
  10  10   2  242.38    9.40
  10  10   2  244.98    9.10
  10 -10   2  251.57    9.20
  10 -10   2  254.77    9.70
  10  10   3    2.50    1.20
  10  10   3    1.40    1.10
  10 -10   3    0.90    1.20
  10  10   4   24.50    2.40
  10  10   4   23.10    2.00
  10 -10   4   24.40    2.00
  10  11  -7    7.00    1.60
 -10  11   7    8.40    1.40
  10  11  -7   11.70    1.60
  10  11  -6    2.80    1.20
  10  11  -6    0.80    1.00
  10  11  -6    3.70    1.10
  10 -11  -6    0.60    1.40
  10 -11  -6    3.20    1.10
 -10 -11   6   -1.10    1.50
  10  11  -5    5.70    1.60
  10  11  -5    3.10    1.20
  10  11  -5    6.20    1.80
  10 -11  -5    4.50    1.50
  10 -11  -5    3.10    1.10
  10  11  -4   33.50    2.90
  10  11  -4   38.50    3.50
  10  11  -4   31.30    3.00
  10 -11  -4   31.90    2.60
  10 -11  -4   31.40    3.30
  10  11  -3   12.40    2.80
  10  11  -3   13.00    2.30
 -10  11   3   10.50    3.20
  10  11  -3   12.90    2.20
  10 -11  -3    8.30    2.50
  10 -11  -3   14.40    2.20
  10  11  -2    3.20    1.40
  10  11  -2    5.30    1.60
  10  11  -2    2.00    1.70
  10 -11  -2    1.90    1.50
  10 -11  -2    3.10    1.30
  10  11  -1   27.80    3.00
  10  11  -1   30.60    2.70
  10  11  -1   37.70    3.90
  10 -11  -1   30.20    3.10
  10  11   0   21.00    2.70
  10  11   0   20.00    2.40
  10 -11   0   13.80    2.80
 -10  11  -1   24.60    2.90
  10  11   1   23.20    2.40
  10  11   1   25.60    2.50
  10 -11   1   17.30    3.10
  10  11   2  177.28    7.40
  10  11   2  178.48    6.90
  10 -11   2  187.58    7.00
  10 -11   2  184.18    7.60
  10  11   3   20.30    1.90
  10  11   3   16.40    1.90
  10 -11   3   18.50    2.60
  10  11   4   43.00    2.40
  10 -11   4   46.60    2.40
  10  12  -6    8.30    1.50
 -10  12   6    6.00    1.40
  10  12  -6    6.20    1.90
 -10 -12   6    4.30    1.60
  10 -12  -6    4.00    2.00
 -10  12   5   21.60    2.10
  10  12  -5   17.10    2.10
  10  12  -5   19.00    2.10
  10  12  -5   22.50    2.90
  10 -12  -5   22.80    2.50
  10 -12  -5   18.70    1.80
 -10  12   4   18.50    2.30
  10  12  -4   19.20    2.30
  10  12  -4   18.90    2.30
  10 -12  -4   16.20    2.00
  10 -12  -4   15.30    2.40
  10  12  -3    0.20    1.00
  10  12  -3   -0.40    1.30
  10  12  -3    0.80    1.30
  10 -12  -3    1.50    1.50
  10  12  -2    6.20    1.80
  10  12  -2    9.60    2.40
  10 -12  -2    6.30    1.80
  10  12  -1    5.40    1.80
  10  12  -1    5.80    1.50
  10  12  -1    6.80    1.80
  10 -12  -1    6.80    1.90
  10  12   0  108.79    5.10
  10  12   0  102.29    4.80
  10  12   0  110.29    5.30
  10 -12   0  112.39    5.50
  10  12   1    1.90    1.30
 -10  12  -1    1.70    1.70
  10  12   1   -0.90    1.00
  10 -12   1    3.50    2.20
  10  12   2   27.00    2.10
  10  12   2   29.40    2.40
  10  12   3   22.10    2.20
  10  12   3   26.30    2.00
 -10  13   6  103.09    4.00
  10  13  -6  105.29    4.10
  10  13  -5   11.70    1.60
  10  13  -5   11.40    1.70
 -10 -13   5   12.20    2.00
  10 -13  -5   16.80    2.40
  10  13  -4    2.10    1.10
 -10  13   4    2.10    1.40
  10  13  -4    0.60    1.10
  10 -13  -4    1.80    1.60
  10  13  -3   -1.40    1.10
  10  13  -3   -0.40    1.10
  10 -13  -3    1.20    1.60
  10  13  -2    0.10    1.20
  10  13  -2   -0.30    1.00
  10  13  -2    1.10    1.20
  10 -13  -2   -0.40    1.90
  10  13  -1    5.80    1.60
  10  13  -1   10.10    2.00
  10  13  -1   11.00    1.90
  10 -13  -1   10.80    2.80
  10  13   0    6.80    1.90
 -10  13   0    8.70    2.00
  10  13   0    6.70    1.70
  10  13   0    4.60    1.90
  10  13   1    6.40    1.70
 -10  13  -1    4.40    1.60
  10  13   1    4.00    1.10
  10 -13   1    6.40    3.10
  10  13   2    6.80    1.60
  10  13   2    6.80    1.70
  10  14  -5    1.20    0.90
 -10 -14   5    2.10    1.00
  10  14  -4   20.30    2.00
  10  14  -4   22.80    2.10
  10  14  -3   45.00    2.90
  10  14  -3   49.00    2.90
  10 -14  -3   53.19    3.70
  10  14  -2    3.70    1.00
  10  14  -2    3.00    1.30
  10  14  -2    4.30    1.20
  10 -14  -2    2.50    2.00
 -10  14   1    1.20    1.10
  10  14  -1    2.10    1.20
  10  14  -1   -0.40    1.30
  10  14  -1   -0.40    0.80
  10 -14  -1    5.50    2.40
  10  14   0    1.10    0.90
  10  14   0    4.10    2.80
  10  14   0    0.60    1.10
 -10  14   0    0.20    1.20
  10  14   1    1.80    1.10
 -10  14  -1   -0.30    1.40
  10  14   1   -0.50    1.30
  10  14   2    8.20    2.10
  10  15  -4    2.80    1.00
  10  15  -4    3.00    1.10
 -10 -15   4    1.80    1.00
  10  15  -3    1.30    0.90
  10  15  -3    1.30    1.10
  10  15  -2    5.10    1.30
  10  15  -2    4.20    1.20
 -10  15   1    0.70    1.00
  10  15  -1   -0.70    1.20
  10  15  -1    0.90    1.30
  10  15   0   -1.10    0.80
  10  15   0    0.10    1.30
 -10  15   0   -0.30    1.10
 -10  16   2  125.39    4.50
  10  16  -2  114.49    4.70
 -10  16   1   20.90    1.70
  11   0  -9    1.10    0.90
  11   0  -9   -0.10    0.90
  11   0  -8  115.89    4.90
  11   0  -8  112.29    4.80
  11   0  -7   -0.60    1.10
  11   0  -7   -0.10    1.20
  11   0  -6  444.56   15.70
  11   0  -6  440.76   15.60
  11   0  -5    1.20    1.40
  11   0  -5   -0.30    1.40
  11   0  -4   52.29    4.00
  11   0  -4   52.09    3.80
  11   0  -3    1.30    2.20
  11   0  -3   -0.90    2.00
  11   0  -3    1.10    2.20
  11   0  -2  214.68    8.50
  11   0  -1   -1.50    1.90
  11   0  -1    0.00    1.80
  11   0   0  189.08    7.70
  11   0   0  191.18    7.90
  11   0   0  178.88    8.30
  11   0   1    0.70    1.60
  11   0   1   -1.10    1.70
  11   0   1   -2.90    2.00
  11   0   2  172.48    7.20
  11   0   2  173.78    7.40
  11   0   3    1.00    1.20
 -11   0  -4   18.00    2.50
  11   0   4   16.80    2.00
  11   0   4   18.40    2.40
 -11   0  -5   -1.20    1.40
  11   0   5    0.10    1.40
  11   1  -9    1.00    0.90
  11  -1  -9   -1.30    0.80
  11  -1  -9   -0.10    0.90
  11   1  -8   89.49    4.10
  11   1  -8   90.49    4.10
  11  -1  -8   85.89    3.90
  11  -1  -8   83.29    4.00
  11   1  -7    0.30    1.20
  11   1  -7    1.30    1.30
  11  -1  -7    1.20    1.20
  11  -1  -7    1.10    1.20
  11   1  -6    7.30    2.30
  11   1  -6    9.60    2.30
  11  -1  -6   12.30    2.60
  11  -1  -6    7.10    1.60
  11   1  -5  115.89    5.80
  11   1  -5  112.99    5.50
  11  -1  -5  111.59    5.50
  11  -1  -5  116.29    5.70
  11   1  -4  189.88    8.00
  11   1  -4  198.08    8.20
  11  -1  -4  199.58    8.00
  11  -1  -4  192.68    8.10
  11  -1  -4  202.78    8.20
  11   1  -3   49.20    4.30
  11   1  -3   52.99    4.10
  11  -1  -3   62.69    4.10
  11  -1  -3   56.09    4.40
  11  -1  -3   58.59    4.10
  11   1  -2   71.69    5.20
  11   1  -2   75.19    4.80
  11   1  -2   74.79    4.70
  11  -1  -2   55.49    4.90
  11  -1  -2   75.39    4.30
  11   1  -1    1.50    2.10
  11   1  -1   -5.10    2.30
  11  -1  -1    1.90    2.20
  11  -1  -1    3.90    1.80
  11   1   0   15.20    3.10
  11   1   0   22.20    3.60
  11   1   0    9.50    2.70
  11  -1   0   13.30    2.80
  11  -1   0   12.30    2.90
  11   1   1  132.29    6.10
  11   1   1  130.89    6.30
  11   1   1  141.49    6.50
  11  -1   1  135.79    6.20
  11  -1   1  144.89    6.50
  11   1   2   33.00    3.10
  11   1   2   34.40    3.50
  11  -1   2   33.10    3.10
  11  -1   2   35.90    4.00
  11   1   3   21.50    2.80
  11   1   3   24.70    2.50
  11  -1   3   25.40    2.60
  11  -1   3   26.20    4.00
 -11   1  -4   10.50    2.30
  11   1   4   10.50    1.80
  11   1   4    8.20    2.10
 -11  -1  -4    9.30    2.30
  11  -1   4    8.70    2.50
  11  -1   4   10.10    1.90
 -11   1  -5   10.50    2.20
  11   1   5    8.00    1.80
  11   1   5    9.90    1.50
  11  -1   5    7.20    2.30
 -11  -1  -5   10.40    2.30
  11  -1   5   11.70    1.50
  11   2  -9   73.19    2.90
  11   2  -9   67.79    3.00
  11  -2  -9   70.79    2.90
  11  -2  -9   66.59    2.90
  11   2  -8   98.39    4.30
  11   2  -8   97.59    4.30
  11  -2  -8   94.89    4.40
  11  -2  -8  100.09    4.30
  11   2  -7  101.09    4.70
  11   2  -7  100.49    4.80
  11  -2  -7   97.09    4.70
  11  -2  -7   96.59    4.70
  11   2  -6   67.59    4.20
  11   2  -6   68.39    4.20
  11  -2  -6   72.19    4.20
  11  -2  -6   73.09    4.10
  11   2  -5  182.08    7.80
  11   2  -5  184.88    7.60
  11   2  -5  194.78    7.90
  11  -2  -5  171.78    7.50
  11  -2  -5  178.18    7.80
  11  -2  -5  172.98    7.60
  11   2  -4   -0.70    1.60
  11   2  -4   -1.10    1.80
  11   2  -4    2.00    2.30
  11  -2  -4    1.60    1.70
  11  -2  -4    1.60    1.80
  11  -2  -4   -1.30    1.80
  11   2  -3   40.80    4.00
  11   2  -3   38.20    4.00
  11   2  -3   40.10    4.10
  11  -2  -3   36.00    3.40
  11  -2  -3   34.80    3.50
  11  -2  -3   38.00    4.20
  11   2  -2   21.60    4.30
  11  -2  -2   28.20    3.70
  11  -2  -2   25.50    2.90
  11   2  -1   20.50    3.40
  11   2  -1   20.70    3.70
  11   2  -1   25.90    3.00
  11  -2  -1   19.20    3.00
  11  -2  -1   19.40    2.80
  11   2   0   15.50    3.30
  11   2   0   25.90    3.40
  11   2   0   17.60    2.80
  11  -2   0   19.70    3.00
  11  -2   0   22.00    2.90
  11   2   1   51.09    3.80
  11   2   1   52.79    3.70
  11  -2   1   51.89    3.70
  11  -2   1   54.89    3.90
  11   2   2  149.69    6.60
  11   2   2  149.29    6.80
  11  -2   2  139.39    7.00
  11  -2   2  145.39    6.40
  11   2   3    3.00    1.60
  11   2   3    1.30    1.30
 -11  -2  -3    1.80    1.80
  11  -2   3    2.90    1.30
  11  -2   3    3.30    2.20
 -11   2  -4   74.39    4.20
  11   2   4   81.09    3.90
  11   2   4   75.69    3.90
  11  -2   4   74.59    3.90
  11  -2   4   77.59    4.30
 -11  -2  -4   82.29    4.30
  11   2   5   31.50    2.00
  11   2   5   26.20    2.10
 -11   2  -5   29.00    2.60
 -11  -2  -5   29.60    2.70
  11  -2   5   27.30    2.00
  11   3  -8   11.40    1.60
  11   3  -8    7.20    1.70
  11  -3  -8    8.80    1.50
  11  -3  -8    9.30    1.70
  11   3  -7    9.90    1.90
  11   3  -7   12.50    2.00
  11  -3  -7    9.70    2.10
  11  -3  -7    6.50    1.90
  11   3  -6   78.59    4.40
  11   3  -6   64.79    4.10
  11   3  -6   66.19    4.10
  11  -3  -6   58.89    4.50
  11  -3  -6   73.69    4.10
  11  -3  -6   71.79    4.10
  11   3  -5    2.20    1.60
  11   3  -5   -1.20    1.40
  11   3  -5    2.00    2.10
  11  -3  -5   -0.70    1.40
  11  -3  -5    1.00    1.90
  11  -3  -5   -2.00    1.50
  11   3  -4  791.72   27.30
  11   3  -4  805.82   27.00
  11   3  -4  818.12   27.20
  11  -3  -4  794.42   27.00
  11  -3  -4  863.11   27.20
  11  -3  -4  814.02   27.10
  11   3  -3    7.40    2.40
  11   3  -3    1.00    2.20
  11   3  -3    0.00    1.80
  11   3  -3    5.90    2.20
  11  -3  -3   -0.40    2.30
  11  -3  -3   -0.40    1.60
  11  -3  -3    4.00    1.60
  11   3  -2   -0.70    1.90
  11  -3  -2    1.60    1.60
  11  -3  -2    2.10    2.10
  11   3  -1  232.48    9.00
  11   3  -1  242.18    9.40
  11  -3  -1  230.28    9.30
  11   3   0  180.78    7.60
  11   3   0  187.68    7.90
  11  -3   0  192.78    8.00
  11  -3   0  183.68    7.70
  11   3   1  120.29    5.60
  11   3   1  121.29    5.90
  11  -3   1  119.99    5.60
  11   3   2  151.68    6.50
  11   3   2  149.49    6.60
  11  -3   2  151.18    6.40
  11  -3   2  137.59    8.50
  11   3   3    8.20    2.40
  11   3   3    3.80    1.30
 -11  -3  -3    4.60    1.90
  11  -3   3    4.30    1.50
  11   3   4    5.50    1.80
 -11   3  -4    4.60    1.60
  11   3   4    2.20    1.20
  11  -3   4    3.00    1.10
 -11  -3  -4    3.20    1.90
 -11   3  -5   44.40    2.90
  11   3   5   40.50    2.30
  11   3   5   41.60    2.40
  11  -3   5   47.00    2.60
  11   4  -8    8.10    1.60
  11   4  -8   11.90    1.60
  11  -4  -8    7.50    1.40
  11  -4  -8    6.80    1.40
 -11  -4   8    7.80    2.00
  11   4  -7   -1.00    1.00
  11   4  -7   -0.40    1.10
  11  -4  -7    0.50    1.20
  11  -4  -7    0.70    1.10
  11   4  -6   -1.50    1.40
  11   4  -6    1.10    1.30
  11  -4  -6    1.00    2.00
  11  -4  -6    2.10    1.50
  11  -4  -6    0.20    1.30
  11   4  -5   -1.60    1.80
  11   4  -5    0.60    1.40
  11   4  -5    2.10    1.80
  11  -4  -5   -0.30    1.70
  11  -4  -5   -0.40    1.50
  11  -4  -5    3.40    1.60
  11   4  -4  118.49    5.80
  11   4  -4  118.29    5.90
  11   4  -4  123.39    6.00
  11  -4  -4  119.29    5.80
  11  -4  -4  118.69    5.60
  11  -4  -4  116.29    6.40
  11   4  -3    1.50    1.90
  11   4  -3    2.20    1.80
  11   4  -3    0.10    1.90
  11   4  -3   -3.60    3.10
  11  -4  -3   -2.10    2.30
  11  -4  -3    2.70    1.70
  11  -4  -3    1.40    1.60
  11   4  -2    9.60    2.20
  11   4  -2   10.50    2.00
  11   4  -2   14.10    4.00
  11  -4  -2   20.50    3.10
  11  -4  -2   13.40    2.50
  11   4  -1  143.69    6.30
  11   4  -1  137.69    6.60
  11  -4  -1  153.28    6.60
  11   4   0   70.89    4.10
  11   4   0   72.09    4.50
  11  -4   0   67.49    4.30
  11  -4   0   76.99    4.70
  11   4   1   42.10    3.60
  11   4   1   45.00    3.30
  11  -4   1   43.90    3.60
  11  -4   1   42.80    3.60
  11   4   2    3.40    1.50
  11   4   2    2.00    1.60
  11  -4   2    1.20    1.70
  11  -4   2    4.00    1.50
 -11  -4  -2    0.50    1.90
  11   4   3   15.20    2.50
 -11  -4  -3   12.40    2.80
  11   4   4    1.10    1.00
  11   4   4    1.70    1.10
 -11  -4  -4    1.10    1.80
  11  -4   4   -0.70    1.00
 -11   4  -5    0.50    1.50
  11   4   5    1.40    0.90
  11   4   5    4.40    1.40
  11  -4   5    1.20    0.80
  11   5  -8   -0.40    0.80
  11   5  -8    0.80    0.90
  11  -5  -8    0.80    0.90
 -11  -5   8    1.30    1.60
  11  -5  -8    0.10    0.90
  11   5  -7   47.90    3.10
  11   5  -7   50.09    3.40
  11  -5  -7   49.80    4.10
  11  -5  -7   51.49    3.00
  11  -5  -7   47.80    2.90
  11   5  -6   15.20    2.60
  11   5  -6   15.90    2.40
  11  -5  -6    8.60    2.70
  11  -5  -6   16.90    2.20
  11  -5  -6   12.30    2.40
  11   5  -5   23.60    3.10
  11   5  -5   27.90    3.30
  11   5  -5   30.60    3.20
  11  -5  -5   30.20    3.10
  11  -5  -5   28.60    2.80
  11  -5  -5   28.60    3.10
  11   5  -4   69.79    4.50
  11   5  -4   66.79    4.50
  11   5  -4   70.29    4.50
  11   5  -4   68.79    4.50
  11  -5  -4   72.29    4.20
  11  -5  -4   71.09    4.40
  11  -5  -4   69.59    4.30
  11   5  -3    4.20    1.90
  11   5  -3    0.60    1.60
  11   5  -3    0.30    1.80
  11  -5  -3    0.90    2.40
  11  -5  -3    2.20    1.60
  11  -5  -3   -2.60    1.40
  11   5  -2   29.90    3.10
  11   5  -2   24.90    4.00
  11   5  -2   26.30    3.10
  11  -5  -2   26.70    2.90
  11  -5  -2   31.10    3.30
  11   5  -1  449.56   16.00
  11   5  -1  460.45   16.30
  11  -5  -1  445.36   15.80
  11  -5  -1  483.25   16.40
  11   5   0  586.34   20.40
  11   5   0  604.94   20.70
  11  -5   0  612.44   23.40
  11  -5   0  607.74   20.40
  11   5   1   15.20    2.80
  11   5   1    5.00    1.90
  11  -5   1   10.20    2.80
  11  -5   1    9.10    2.60
  11   5   2   33.10    2.90
  11   5   2   33.90    3.10
 -11  -5  -2   33.60    4.10
  11  -5   2   29.70    3.20
  11  -5   2   36.50    3.00
  11   5   3   17.50    2.30
  11   5   3   20.30    2.20
 -11  -5  -3   15.40    3.40
  11  -5   3   18.90    2.30
  11   5   4    8.50    1.80
  11   5   4   12.00    1.70
 -11  -5  -4   17.90    3.50
  11  -5   4    9.90    1.60
  11   5   5   35.40    2.20
  11   5   5   35.70    2.20
  11  -5   5   36.70    2.10
  11   6  -8    5.60    1.70
  11   6  -8    5.60    1.70
  11  -6  -8    6.70    1.40
 -11  -6   8    6.50    1.90
  11   6  -7    1.20    1.10
  11   6  -7    0.80    1.10
  11  -6  -7    2.90    2.10
  11  -6  -7    2.80    1.00
  11  -6  -7    0.40    1.00
  11   6  -6    0.90    1.40
  11   6  -6    2.20    1.40
  11   6  -6   -1.20    1.10
  11  -6  -6    1.80    1.60
  11  -6  -6    1.20    1.20
  11  -6  -6   -0.50    1.10
  11   6  -5   41.70    3.40
  11   6  -5   40.50    3.40
  11   6  -5   31.70    3.10
  11  -6  -5   37.10    3.10
  11  -6  -5   32.60    3.20
  11  -6  -5   36.80    3.00
  11   6  -4    1.50    1.70
  11   6  -4    2.50    1.60
  11   6  -4    0.20    2.10
  11   6  -4    4.70    1.90
  11  -6  -4    3.00    1.50
  11  -6  -4   -0.30    1.30
  11  -6  -4   -2.70    1.60
  11   6  -3  111.49    5.70
  11   6  -3  106.99    5.30
  11   6  -3  112.79    5.70
  11  -6  -3  108.59    5.20
  11  -6  -3  107.59    5.40
  11   6  -2   51.09    3.80
  11   6  -2   49.20    3.50
  11   6  -2   48.30    4.30
  11  -6  -2   44.30    3.60
  11   6  -1  143.89    6.30
  11   6  -1  143.89    6.60
  11  -6  -1  142.99    6.40
  11   6   0   90.79    4.60
  11   6   0   89.09    4.90
  11  -6   0   83.79    4.90
  11   6   1   14.40    2.60
  11   6   1   12.50    2.40
  11  -6   1   10.00    2.90
  11  -6   1    9.60    2.60
  11   6   2   96.39    4.70
  11   6   2   96.29    4.90
  11  -6   2   86.49    4.90
  11  -6   2   95.99    4.70
  11   6   3   62.39    3.40
  11   6   3   63.29    3.70
  11  -6   3   66.89    3.50
 -11   6  -4   11.10    2.50
  11   6   4    9.90    1.60
  11   6   4   10.00    1.70
  11  -6   4    7.30    1.60
  11   6   5   39.30    3.40
  11   7  -8   26.00    1.90
  11   7  -8   27.40    1.80
  11  -7  -8   30.30    1.90
 -11  -7   8   28.50    2.20
  11   7  -7   10.90    1.70
  11   7  -7   11.60    1.80
  11  -7  -7   12.10    2.90
  11  -7  -7    8.40    1.60
  11   7  -6   22.80    2.60
  11   7  -6   34.30    2.70
  11   7  -6   27.00    2.50
  11  -7  -6   21.50    2.80
  11  -7  -6   27.70    2.40
  11  -7  -6   26.70    2.30
  11   7  -5  193.88    8.60
  11   7  -5  189.78    7.80
  11   7  -5  188.88    7.90
  11  -7  -5  185.78    7.50
  11  -7  -5  190.18    7.60
  11  -7  -5  175.78    7.70
  11   7  -4  394.16   14.20
  11   7  -4  396.56   14.10
  11   7  -4  392.16   13.70
  11   7  -4  384.36   13.80
  11  -7  -4  388.86   13.70
  11  -7  -4  401.96   13.80
  11  -7  -4  360.96   14.00
  11   7  -3  202.48    8.30
  11   7  -3  203.88    7.80
  11   7  -3  184.18    8.30
  11  -7  -3  176.08    7.90
  11  -7  -3  194.68    7.80
  11   7  -2   13.10    2.50
  11   7  -2   14.60    3.40
  11   7  -2   12.50    2.80
  11  -7  -2    9.60    2.30
  11  -7  -2    8.40    2.60
  11   7  -1    2.70    1.50
  11   7  -1    4.50    1.80
  11  -7  -1    2.70    1.70
  11  -7  -1    5.60    1.90
  11   7   0    0.20    1.30
  11   7   0   -0.30    1.40
  11  -7   0   -0.30    1.40
  11   7   1   30.70    3.10
  11   7   1   33.80    2.90
  11  -7   1   28.90    3.10
  11  -7   1   39.60    3.50
  11   7   2  307.87   10.90
  11   7   2  313.47   11.20
  11  -7   2  289.17   10.70
  11  -7   2  281.67   11.30
  11   7   3   33.50    2.60
  11   7   3   32.10    2.40
  11  -7   3   27.80    2.40
  11   7   4    3.80    1.10
 -11   7  -4    3.60    1.80
  11   7   4    5.50    1.50
  11  -7   4    5.70    1.50
  11   7   5   10.00    1.30
  11  -7   5   10.20    1.40
  11   8  -7    8.70    1.60
  11   8  -7    8.50    1.80
  11  -8  -7   10.30    2.90
  11  -8  -7   10.40    1.60
  11   8  -6   -0.10    1.10
  11   8  -6   -0.70    1.20
  11   8  -6   -0.80    1.10
  11  -8  -6    0.10    1.10
  11  -8  -6    1.00    2.10
  11   8  -5   83.29    4.50
  11   8  -5   87.09    4.40
  11   8  -5   84.49    4.50
  11  -8  -5   75.49    4.40
  11  -8  -5   73.79    4.40
  11   8  -4  124.79    6.00
  11   8  -4  127.99    5.70
  11   8  -4  126.69    6.00
  11   8  -4  139.39    7.50
  11  -8  -4  116.99    5.90
  11  -8  -4  127.39    5.60
  11   8  -3   25.00    2.90
  11   8  -3   29.10    3.30
  11   8  -3   30.30    3.20
  11  -8  -3   33.60    2.90
  11  -8  -3   27.50    3.00
  11   8  -2   90.89    4.60
  11   8  -2   85.99    5.20
  11   8  -2   87.19    4.90
  11  -8  -2   80.19    4.70
  11  -8  -2   90.39    4.50
  11   8  -1   -1.40    1.30
  11   8  -1    1.00    2.20
  11   8  -1    3.00    2.40
  11  -8  -1    3.30    1.60
  11  -8  -1    1.60    1.60
  11   8   0   11.40    2.30
  11   8   0    7.50    2.40
  11  -8   0   11.20    2.50
  11   8   1   43.60    3.40
  11   8   1   46.10    3.20
  11  -8   1   49.70    3.70
  11  -8   1   45.50    3.60
  11   8   2  139.59    5.90
  11   8   2  142.69    6.20
  11  -8   2  145.99    6.00
  11  -8   2  137.69    6.50
  11   8   3   21.00    2.20
  11   8   3   23.60    2.00
  11  -8   3   21.50    2.20
  11   8   4   17.40    1.80
  11   8   4   19.40    1.80
  11  -8   4   20.50    2.20
  11   9  -7    1.30    0.90
  11   9  -7    0.90    1.00
  11  -9  -7    0.90    1.00
  11   9  -6    5.40    1.70
  11   9  -6    6.50    2.00
  11   9  -6    5.10    1.30
  11  -9  -6    6.40    1.60
  11  -9  -6    4.80    1.70
  11   9  -5   90.29    4.50
  11   9  -5   89.39    4.60
  11   9  -5   84.19    4.40
  11  -9  -5   88.99    4.70
  11  -9  -5   89.29    4.40
  11   9  -4    2.70    1.60
  11   9  -4    0.80    1.50
  11   9  -4   -6.80    3.30
  11   9  -4    2.00    1.30
  11  -9  -4   -0.10    1.20
  11  -9  -4   -0.10    1.50
  11   9  -3   49.80    3.80
  11   9  -3   49.70    3.30
  11   9  -3   52.59    3.60
  11  -9  -3   48.00    3.30
  11  -9  -3   43.40    3.50
  11   9  -2   62.49    4.20
  11   9  -2   59.19    3.70
  11   9  -2   62.19    4.00
  11  -9  -2   60.09    4.00
  11  -9  -2   58.69    3.70
  11   9  -1   98.19    5.60
  11   9  -1  104.79    4.90
  11   9  -1  104.19    5.60
  11  -9  -1  100.99    5.30
  11   9   0    9.30    2.30
  11   9   0    6.90    2.00
  11  -9   0    3.60    1.50
  11   9   1    1.40    1.90
  11  -9   1    0.70    1.60
  11   9   2  109.49    4.90
  11   9   2  113.99    5.20
  11  -9   2  117.49    5.50
  11  -9   2  112.39    5.00
  11   9   3    0.80    1.00
  11   9   3   -0.30    0.90
  11  -9   3    2.80    1.20
  11   9   4    5.10    1.30
  11   9   4    0.70    1.30
  11  -9   4    3.80    1.10
 -11  10   7   19.10    1.60
  11  10  -7   19.40    1.80
  11  10  -7   19.20    1.70
  11 -10  -7   19.40    1.60
  11  10  -6   28.10    2.20
  11  10  -6   25.50    2.10
  11  10  -6   24.80    2.30
  11 -10  -6   23.60    2.00
  11 -10  -6   31.80    2.90
  11  10  -5   22.00    2.40
  11  10  -5   20.60    2.60
  11  10  -5   21.80    2.40
  11 -10  -5   19.70    3.20
  11 -10  -5   20.60    2.00
  11  10  -4   16.40    2.40
  11  10  -4   13.00    2.10
  11  10  -4   12.50    2.20
  11 -10  -4   12.30    1.90
  11 -10  -4   11.70    2.30
  11  10  -3    9.50    2.90
  11  10  -3    7.30    2.00
  11  10  -3    9.70    2.60
  11 -10  -3   11.20    3.10
  11 -10  -3    5.80    1.90
  11  10  -2  107.69    5.00
  11  10  -2  111.09    5.30
  11  10  -2  106.09    5.50
  11 -10  -2  111.39    5.10
  11 -10  -2  103.29    5.70
  11  10  -1   83.39    4.50
  11  10  -1   82.69    4.40
  11  10  -1   77.69    4.80
  11 -10  -1   73.99    4.50
  11  10   0   -1.50    1.40
  11  10   0    0.70    1.50
  11 -10   0    0.00    1.60
  11  10   1   53.19    3.20
  11  10   1   50.29    3.40
  11 -10   1   53.99    3.80
  11  10   2   10.90    1.90
  11  10   2   15.00    1.90
  11 -10   2   13.80    2.70
  11 -10   2   16.70    2.80
  11  10   3   46.70    2.50
  11  10   3   48.10    2.70
  11 -10   3   48.60    2.80
  11  10   4    1.80    0.90
  11  11  -6    2.50    1.40
  11  11  -6    1.90    0.90
  11  11  -6    2.90    1.00
 -11  11   6    0.00    1.00
  11 -11  -6    2.80    0.90
  11 -11  -6    2.70    1.90
  11  11  -5   28.50    3.40
  11  11  -5   20.80    2.20
 -11  11   5   25.50    2.30
  11  11  -5   25.40    2.20
  11 -11  -5   18.90    2.20
  11 -11  -5   25.50    2.70
  11  11  -4    3.10    1.20
 -11  11   4    3.80    1.70
  11  11  -4    3.60    1.30
  11 -11  -4    1.90    1.10
  11 -11  -4    1.30    1.40
  11  11  -3   -1.20    1.20
  11  11  -3   -0.30    1.30
  11  11  -3   -0.70    1.10
  11 -11  -3    0.00    1.40
  11 -11  -3    0.20    1.30
  11  11  -2   54.49    3.50
  11  11  -2   54.79    3.30
  11  11  -2   57.29    3.70
  11 -11  -2   52.89    3.70
  11  11  -1    0.10    1.00
  11  11  -1   -0.40    1.10
  11  11  -1    0.30    1.70
  11 -11  -1    0.90    1.50
 -11  11   0   39.50    3.20
  11  11   0   39.40    2.70
  11  11   0   39.30    3.00
  11 -11   0   40.00    3.30
  11  11   1    3.80    1.50
  11  11   1    5.70    1.70
  11 -11   1    4.70    2.00
  11  11   2   34.50    2.40
  11  11   2   35.20    2.30
  11  11   3   63.79    3.00
  11  11   3   61.59    2.90
  11  12  -6   11.60    1.40
  11  12  -5    0.40    0.90
 -11  12   5   -0.40    1.20
  11  12  -5    0.40    0.90
  11 -12  -5    3.60    1.60
  11  12  -4   41.70    2.90
  11  12  -4   40.80    3.40
  11 -12  -4   47.00    3.20
  11  12  -3    1.90    1.20
  11  12  -3    1.40    1.00
  11  12  -3    2.20    1.20
  11 -12  -3    2.80    1.50
  11  12  -2   26.30    2.70
  11  12  -2   28.80    2.20
  11  12  -2   25.00    2.50
  11 -12  -2   26.90    3.60
  11  12  -1   -0.80    1.70
  11  12  -1    2.10    1.00
  11  12  -1    3.30    1.20
  11 -12  -1    3.10    2.10
  11  12   0    3.90    1.10
 -11  12   0    3.80    1.50
  11 -12   0    2.40    1.90
  11  12   1    6.60    1.70
  11  12   1    7.40    1.40
  11 -12   1   12.40    3.30
  11  12   2    2.10    0.90
  11  12   2    0.50    1.00
  11  13  -5   -0.20    0.90
  11  13  -5   -1.80    0.90
 -11 -13   5   -0.50    1.20
  11  13  -4   64.59    3.30
  11  13  -4   69.89    3.50
  11 -13  -4   76.09    4.00
  11  13  -3    6.00    1.70
  11  13  -3    4.90    1.20
  11 -13  -3    4.10    1.80
  11  13  -2   18.80    1.80
  11  13  -2   19.60    2.10
  11  13  -2   21.30    2.40
  11 -13  -2   19.80    2.80
  11  13  -1   -1.50    0.90
  11  13  -1    1.30    0.90
  11  13  -1    1.40    1.80
 -11  13   1   -0.20    1.10
  11 -13  -1    0.50    1.90
 -11  13   0   62.69    3.40
  11  13   0   60.09    3.00
  11  13   0   63.09    3.20
  11 -13   0   64.99    4.40
  11  13   1    3.00    1.10
  11  13   1    3.20    1.20
  11  13   2   42.90    2.30
  11  14  -4    1.00    0.90
  11  14  -4   -0.10    0.90
  11  14  -3    1.10    1.10
  11  14  -3    0.20    1.00
 -11  14   2   23.30    1.90
  11  14  -2   22.40    2.20
  11  14  -2   23.30    2.00
  11  14  -1   12.00    1.50
  11  14  -1    9.90    1.80
 -11  14   1   12.50    1.90
  11  14   0   12.20    1.70
 -11  14   0   16.10    2.00
  11  14   0   12.60    1.40
  11  14   1   21.70    1.90
  11  14   1   21.80    1.70
 -11  15   3   -1.40    0.90
  11  15  -2    3.40    1.20
 -11  15   2   -0.60    1.00
 -11  15   1    2.90    1.10
  11  15  -1   -2.70    1.30
  12   0  -8    8.90    1.40
  12   0  -8    8.80    1.50
  12   0  -7    0.50    1.10
  12   0  -7    0.80    1.10
  12   0  -6  414.56   16.50
  12   0  -6  428.56   15.40
  12   0  -5   -2.10    1.40
  12   0  -5    0.60    1.50
  12   0  -4  797.12   26.20
  12   0  -4  778.72   26.30
  12   0  -3    2.80    2.10
  12   0  -3   -2.30    2.10
  12   0  -2  644.74   21.90
  12   0  -1    1.60    2.10
  12   0  -1   -1.60    1.70
  12   0   0   26.10    3.20
  12   0   0   35.30    3.20
  12   0   1   -2.30    1.60
  12   0   1   -3.40    2.20
  12   0   2   32.10    4.80
  12   0   2   27.90    2.70
  12   0   3    1.10    1.10
  12   0   3    0.00    1.60
 -12   0  -3   -0.20    1.70
  12   0   4   49.70    2.90
  12   0   4   56.19    4.00
 -12   0  -4   52.59    3.30
  12   0   5    1.20    0.80
  12   1  -8   14.90    1.60
  12   1  -8    8.60    1.60
  12  -1  -8   14.90    1.60
  12  -1  -8   11.40    1.60
  12   1  -7   49.50    3.10
  12   1  -7   49.30    3.00
  12  -1  -7   46.20    2.90
  12  -1  -7   48.30    3.10
  12   1  -5    3.60    1.60
  12   1  -5   -0.20    1.50
  12  -1  -5   -0.30    1.50
  12  -1  -5    1.40    1.60
  12   1  -4  101.49    5.10
  12   1  -4  103.89    5.40
  12  -1  -4   97.99    5.40
  12  -1  -4   97.49    5.70
  12  -1  -4   95.99    5.00
  12   1  -3  381.56   14.00
  12   1  -3  388.66   14.30
  12  -1  -3  392.06   14.00
  12  -1  -3  421.46   15.00
  12   1  -2   46.20    4.20
  12  -1  -2   56.19    4.00
  12   1  -1   45.00    4.20
  12   1  -1   37.60    4.40
  12   1  -1   42.90    3.60
  12  -1  -1   46.20    3.90
  12  -1  -1   49.20    3.80
  12   1   0   66.89    4.60
  12   1   0   58.29    4.30
  12   1   0   59.29    3.90
  12  -1   0   60.39    4.00
  12  -1   0   61.59    4.20
  12   1   1  156.28    6.70
  12   1   1  159.98    7.00
  12  -1   1  148.39    7.00
  12  -1   1  162.18    6.70
  12   1   2  535.55   18.30
  12   1   2  537.25   18.20
  12  -1   2  528.65   18.20
  12   1   3  143.69    6.00
  12   1   3  139.69    6.00
  12  -1   3  150.08    6.20
 -12  -1  -3  144.59    6.30
  12  -1   3  144.79    6.00
  12   1   4    0.30    1.30
  12   1   4   -0.60    0.90
 -12   1  -4   -1.30    1.30
  12  -1   4    0.70    1.00
 -12  -1  -4   -1.80    1.40
  12   1   5    1.20    0.80
  12  -1   5    2.60    0.80
  12   2  -8    9.70    1.50
  12   2  -8    8.70    1.60
  12  -2  -8   10.30    1.50
  12  -2  -8    8.10    1.40
  12   2  -7    3.90    1.30
  12   2  -7    2.30    1.20
  12  -2  -7    7.90    1.80
  12  -2  -7    7.70    1.70
  12   2  -6   72.69    3.90
  12   2  -6   67.29    4.50
  12  -2  -6   71.39    4.00
  12   2  -5    0.30    1.50
  12   2  -5    1.80    1.50
  12  -2  -5    2.90    1.60
  12  -2  -5    1.30    1.50
  12  -2  -5    0.20    3.00
  12   2  -4  217.38    8.80
  12   2  -4  219.78    8.60
  12   2  -4  217.08    8.90
  12  -2  -4  214.28    8.60
  12  -2  -4  227.08    8.80
  12  -2  -4  209.48    8.80
  12   2  -3  364.36   13.20
  12   2  -3  378.06   13.20
  12  -2  -3  382.86   13.00
  12  -2  -3  312.97   13.60
  12   2  -2   54.99    4.10
  12   2  -2   58.19    4.60
  12  -2  -2   58.79    4.00
  12   2  -1  645.94   21.50
  12   2  -1  656.63   21.80
  12  -2  -1  621.14   21.50
  12   2   0   17.30    3.30
  12   2   0   18.90    2.70
  12  -2   0   17.50    2.90
  12  -2   0   24.50    3.20
  12   2   1  611.44   20.50
  12   2   1  624.14   20.60
  12  -2   1  560.94   20.80
  12  -2   1  621.04   20.50
  12   2   2   18.50    2.70
  12   2   2   20.00    3.00
  12  -2   2   19.70    2.40
  12   2   3    9.40    2.20
  12   2   3   12.40    2.00
  12  -2   3    9.50    1.90
 -12  -2  -3   12.60    2.60
 -12   2  -4   14.70    2.30
  12   2   4   17.50    2.00
  12   2   4   16.70    1.70
  12  -2   4   15.90    1.70
 -12  -2  -4   15.60    2.60
  12   2   5    2.20    0.80
  12  -2   5    1.60    0.80
  12   3  -8    2.60    1.00
  12   3  -8    2.00    1.00
  12  -3  -8    1.70    0.90
  12   3  -7  175.78    6.80
  12   3  -7  170.58    6.90
  12  -3  -7  179.78    7.00
  12  -3  -7  175.48    6.80
  12   3  -6   62.79    3.70
  12   3  -6   66.69    4.10
  12   3  -6   63.59    3.80
  12  -3  -6   65.79    3.80
  12  -3  -6   62.19    3.60
  12   3  -5   20.20    2.70
  12   3  -5   20.20    2.80
  12   3  -5   17.60    3.40
  12  -3  -5   20.00    2.60
  12  -3  -5   22.00    3.20
  12  -3  -5   20.40    2.80
  12   3  -4   51.89    3.90
  12   3  -4   53.79    4.20
  12   3  -4   52.49    3.80
  12  -3  -4   52.49    3.60
  12  -3  -4   50.59    3.80
  12  -3  -4   45.60    3.90
  12   3  -3   -1.20    2.10
  12   3  -3    2.50    1.90
  12   3  -3    3.90    1.90
  12  -3  -3    2.10    1.70
  12  -3  -3    4.00    1.80
  12   3  -2   47.90    3.80
  12   3  -2   53.19    3.90
  12  -3  -2   47.90    4.20
  12  -3  -2   46.90    4.10
  12   3  -1  263.97    9.90
  12   3  -1  266.87   10.20
  12  -3  -1  262.57   10.40
  12   3   0   26.30    3.30
  12   3   0   25.50    2.70
  12  -3   0   20.10    3.30
  12  -3   0   23.20    3.10
  12   3   1   97.69    5.10
  12   3   1   98.09    4.90
  12  -3   1  104.49    4.90
  12  -3   1   91.59    5.20
  12   3   2  102.09    5.10
  12   3   2  104.89    4.90
  12  -3   2  109.49    5.00
 -12  -3  -2   95.49    5.30
  12   3   3   74.39    3.80
  12   3   3   77.29    3.90
 -12  -3  -3   87.09    6.10
  12  -3   3   75.29    3.80
  12   3   4   18.10    2.00
  12   3   4   19.90    1.80
 -12   3  -4   20.70    2.40
  12  -3   4   21.60    1.80
 -12  -3  -4   16.80    3.00
  12   3   5    2.40    0.90
  12  -3   5    5.10    1.20
  12   4  -8    6.50    1.40
  12   4  -8    4.50    1.40
  12  -4  -8    5.20    1.30
  12  -4  -8    4.50    1.30
  12   4  -7    0.50    1.00
  12   4  -7    0.80    1.00
  12  -4  -7    1.50    1.00
  12  -4  -7   -1.70    1.00
  12   4  -6   27.70    3.10
  12   4  -6   36.70    2.70
  12   4  -6   32.20    2.70
  12  -4  -6   34.80    2.70
  12  -4  -6   36.40    2.80
  12  -4  -6   36.30    4.30
  12   4  -5  139.19    6.50
  12   4  -5  154.78    6.40
  12   4  -5  152.58    6.60
  12  -4  -5  140.19    6.20
  12  -4  -5  147.09    6.30
  12  -4  -5  139.69    6.50
  12   4  -4    3.30    1.80
  12   4  -4    1.70    1.70
  12   4  -4    1.50    1.80
  12  -4  -4    3.90    1.80
  12  -4  -4    4.80    2.00
  12  -4  -4    0.10    1.50
  12   4  -3   32.90    3.80
  12   4  -3   33.10    3.30
  12   4  -3   36.10    3.70
  12  -4  -3   31.90    3.20
  12  -4  -3   32.90    3.20
  12   4  -2   20.40    3.20
  12   4  -2   17.80    2.90
  12  -4  -2   18.60    2.80
  12  -4  -2   18.20    3.30
  12   4  -1   14.00    2.70
  12   4  -1   10.20    2.90
  12  -4  -1    7.90    2.00
  12   4   0  196.98    8.20
  12   4   0  200.48    7.90
  12  -4   0  193.38    8.40
  12  -4   0  202.58    8.10
  12   4   1    1.30    1.40
  12   4   1    0.80    1.50
  12  -4   1    3.10    1.90
  12  -4   1    2.10    1.60
  12   4   2   45.10    3.40
  12   4   2   47.20    3.10
 -12  -4  -2   43.20    4.10
  12  -4   2   47.70    3.20
  12   4   3   11.50    2.10
  12   4   3   11.50    1.80
  12  -4   3    9.20    1.90
 -12  -4  -3   10.20    2.40
  12   4   4   21.80    2.00
 -12   4  -4   27.00    2.50
  12   4   4   26.00    1.90
  12  -4   4   26.30    2.20
  12   5  -8   52.69    2.60
  12   5  -8   52.29    2.50
  12  -5  -8   55.09    2.50
  12   5  -7    8.50    2.10
  12   5  -7   10.50    2.10
  12  -5  -7    7.00    1.50
  12  -5  -7    8.00    1.50
  12   5  -6   51.29    3.20
  12   5  -6   43.90    3.10
  12   5  -6   44.90    3.30
  12  -5  -6   45.50    2.90
  12  -5  -6   50.29    5.10
  12  -5  -6   44.60    3.00
  12   5  -5  142.99    6.20
  12   5  -5  113.79    7.40
  12  -5  -5  137.19    5.90
  12  -5  -5  134.89    6.10
  12   5  -4    8.70    2.50
  12   5  -4    4.20    1.70
  12   5  -4    4.90    2.00
  12  -5  -4    5.70    1.80
  12  -5  -4    4.10    1.90
  12  -5  -4    8.10    2.20
  12   5  -3   61.79    4.10
  12   5  -3   60.59    4.40
  12   5  -3   63.69    4.10
  12  -5  -3   66.29    4.10
  12  -5  -3   65.99    4.00
  12   5  -2   67.09    4.30
  12   5  -2   62.39    3.90
  12  -5  -2   60.99    4.10
  12  -5  -2   60.79    4.10
  12   5  -1   99.79    5.10
  12   5  -1   91.29    4.70
  12  -5  -1   86.89    5.00
  12   5   0   -0.80    1.60
  12  -5   0    4.40    2.40
  12  -5   0    0.50    2.00
  12   5   1   -1.10    1.20
  12   5   1    2.20    1.60
  12  -5   1   -1.90    1.60
  12  -5   1   -0.10    1.60
  12   5   2   22.80    2.50
  12   5   2   23.90    2.40
  12  -5   2   19.80    2.70
  12  -5   2   25.20    2.50
  12   5   3    1.70    1.00
  12   5   3    2.90    1.20
  12  -5   3    6.10    1.80
 -12   5  -4   42.40    3.00
  12   5   4   41.70    2.40
  12   5   4   41.40    2.30
  12  -5   4   42.60    2.40
  12   6  -8    6.60    1.30
  12  -6  -8    5.30    1.30
  12   6  -7    3.90    1.10
  12   6  -7    3.70    1.10
  12  -6  -7    2.40    1.10
  12  -6  -7    5.20    1.50
  12   6  -6    6.60    2.10
  12   6  -6    8.10    2.10
  12   6  -6    7.10    1.90
  12  -6  -6    7.40    1.70
  12  -6  -6    7.00    2.00
  12  -6  -6    6.40    1.90
  12   6  -5   32.80    3.00
  12   6  -5   33.40    2.90
  12   6  -5   32.50    2.90
  12  -6  -5   30.40    3.00
  12  -6  -5   30.80    3.00
  12  -6  -5   28.60    2.80
  12   6  -4   50.99    3.60
  12   6  -4   46.60    3.90
  12   6  -4   48.50    3.60
  12  -6  -4   53.39    3.80
  12  -6  -4   53.39    3.40
  12  -6  -4   43.70    3.50
  12   6  -3    5.20    1.70
  12   6  -3    2.80    1.60
  12   6  -3    7.40    2.10
  12  -6  -3    5.00    1.70
  12  -6  -3    7.90    2.40
  12   6  -2    1.20    1.60
  12   6  -2    0.80    2.30
  12   6  -2    0.60    1.50
  12  -6  -2   -1.90    1.70
  12  -6  -2   -1.00    1.40
  12   6  -1    6.00    1.70
  12   6  -1    5.40    1.60
  12  -6  -1    3.10    2.20
  12   6   0   32.10    3.20
  12   6   0   31.10    2.90
  12  -6   0   32.40    3.20
  12   6   1   26.00    2.60
  12   6   1   23.80    2.70
  12  -6   1   20.60    3.10
  12  -6   1   25.20    2.90
  12   6   2    1.30    1.30
  12   6   2   -0.50    1.00
  12  -6   2    0.40    1.40
  12  -6   2    1.00    1.30
  12   6   3   15.90    2.00
  12   6   3   13.10    1.90
  12  -6   3   12.40    1.80
  12   6   4   44.50    2.30
  12   6   4   43.50    2.60
  12  -6   4   44.50    2.40
  12   7  -7    0.30    0.80
  12   7  -7    0.30    1.10
  12  -7  -7    1.20    0.90
  12   7  -6   17.00    2.10
  12   7  -6    8.50    2.00
  12   7  -6   10.80    1.90
  12  -7  -6   11.70    2.00
  12  -7  -6   14.20    2.60
  12   7  -5    1.80    1.60
  12   7  -5    2.50    1.40
  12   7  -5    2.60    1.30
  12  -7  -5    1.40    1.20
  12  -7  -5    1.20    1.50
  12   7  -4   46.30    3.50
  12   7  -4   46.00    3.70
  12   7  -4   48.10    3.40
  12  -7  -4   39.00    3.30
  12  -7  -4   48.00    3.20
  12   7  -3  254.17    9.70
  12   7  -3  254.07    9.30
  12   7  -3  246.08    9.60
  12  -7  -3  236.28    9.70
  12  -7  -3  242.78    9.30
  12   7  -2  100.99    5.50
  12   7  -2   99.09    4.80
  12   7  -2  103.49    5.20
  12  -7  -2   89.19    5.10
  12  -7  -2   97.59    4.80
  12   7  -1   68.79    4.10
  12   7  -1   59.29    3.70
  12  -7  -1   62.09    4.10
  12   7   0   77.29    4.20
  12   7   0   80.29    4.40
  12  -7   0   72.09    4.60
  12   7   1   47.20    3.30
  12   7   1   45.70    3.40
  12  -7   1   47.40    3.60
  12  -7   1   46.20    3.60
  12   7   2  128.59    5.40
  12   7   2  120.69    5.70
  12  -7   2  123.79    5.80
  12  -7   2  124.49    5.20
  12   7   3  172.68    6.80
  12   7   3  170.98    6.50
  12  -7   3  187.18    6.60
  12   7   4   12.10    1.50
  12   7   4   14.70    1.50
  12  -7   4   12.50    1.50
  12   8  -7    7.70    1.60
  12   8  -7   12.50    1.70
  12  -8  -7   13.40    1.50
  12   8  -6   30.30    2.50
  12   8  -6   38.30    2.60
  12   8  -6   33.60    2.60
  12  -8  -6   33.30    2.40
  12  -8  -6   36.50    3.20
  12   8  -5    3.40    1.30
  12   8  -5    4.10    1.40
  12   8  -5    3.50    1.70
  12  -8  -5    3.10    1.60
  12  -8  -5    5.90    1.70
  12   8  -4    9.00    2.40
  12   8  -4   12.80    2.40
  12   8  -4   10.50    2.40
  12  -8  -4   13.70    2.10
  12  -8  -4   13.50    2.40
  12   8  -3    1.70    1.40
  12   8  -3   -0.40    1.60
  12  -8  -3    3.40    1.50
  12  -8  -3   -0.10    1.40
  12   8  -2   10.70    3.20
  12   8  -2   11.20    2.30
  12   8  -2   10.40    2.40
  12  -8  -2    9.30    2.40
  12  -8  -2   15.30    2.40
  12   8  -1    4.10    1.50
  12   8  -1    3.10    1.40
  12  -8  -1    3.40    1.70
  12   8   0   12.30    2.60
  12   8   0   12.70    2.90
  12  -8   0    9.80    2.40
  12   8   1   96.09    4.70
  12   8   1   97.49    4.50
  12  -8   1   95.99    5.40
  12   8   2    2.50    1.10
  12   8   2    3.30    1.20
  12  -8   2    4.60    1.50
  12   8   3    8.40    1.60
  12   8   3   10.40    1.50
  12  -8   3   10.80    1.80
  12   9  -7   14.40    1.50
  12  -9  -7   16.30    1.40
  12   9  -6    2.80    1.30
  12   9  -6    1.40    1.00
  12  -9  -6    0.70    1.30
  12  -9  -6    0.30    1.70
  12   9  -5   11.70    2.00
  12   9  -5    9.00    1.90
  12   9  -5    8.00    2.40
  12  -9  -5    7.40    2.30
  12  -9  -5    8.90    1.70
  12   9  -4    2.10    1.30
  12   9  -4    1.90    1.30
  12   9  -4   -0.50    1.30
  12  -9  -4    2.10    1.10
  12  -9  -4   -0.10    1.40
  12   9  -3   24.20    2.90
  12   9  -3   20.90    2.30
  12   9  -3   18.40    2.50
  12  -9  -3   17.50    2.60
  12  -9  -3   24.60    2.30
  12   9  -2   27.90    2.60
  12   9  -2   30.00    2.70
  12   9  -2   31.40    3.30
  12  -9  -2   32.70    3.10
  12  -9  -2   30.40    2.70
  12   9  -1    0.90    1.30
  12   9  -1    1.70    1.10
  12  -9  -1   -0.60    1.40
  12   9   0    4.60    1.40
  12   9   0    3.80    1.20
  12  -9   0    5.50    1.70
  12   9   1    0.40    1.00
  12   9   1    1.30    1.20
  12  -9   1   -0.80    1.60
  12   9   2   29.80    2.30
  12   9   2   27.20    2.30
  12   9   3   92.99    3.80
  12   9   3   96.29    4.30
  12  -9   3   93.19    4.20
  12  10  -6   28.90    2.10
 -12  10   6   35.90    2.30
  12  10  -6   32.90    2.30
  12 -10  -6   32.40    2.00
  12  10  -5    6.70    1.70
  12 -10  -5    5.90    1.60
  12 -10  -5    6.80    1.40
  12  10  -4    0.00    1.10
  12  10  -4    2.00    1.20
  12 -10  -4    1.80    1.30
  12 -10  -4    1.40    1.40
  12  10  -3    0.50    1.40
  12  10  -3    1.50    1.20
  12  10  -3    1.00    1.20
  12 -10  -3    3.90    1.60
  12 -10  -3    2.20    1.20
  12  10  -2    0.10    1.10
  12  10  -2   -0.40    1.10
  12  10  -2    0.50    1.70
  12 -10  -2   -1.00    1.50
  12  10  -1   14.40    1.90
  12  10  -1    9.10    2.20
  12 -10  -1   12.60    2.50
  12  10   0    2.50    1.10
  12  10   0    3.30    1.20
  12 -10   0    5.00    1.90
  12  10   1   44.80    2.90
  12  10   1   44.80    2.60
  12 -10   1   50.69    3.50
  12  10   2   56.09    2.90
  12  10   2   57.09    2.80
  12  10   3   -0.40    0.80
  12  10   3    0.60    1.00
  12  11  -6    2.80    0.90
  12  11  -5    0.60    1.00
  12  11  -5    0.80    0.90
  12 -11  -5   -0.10    0.80
  12 -11  -5   -1.80    1.50
  12  11  -4   11.10    2.00
  12  11  -4   16.00    1.90
  12 -11  -4   15.50    1.90
  12 -11  -4   15.00    2.40
  12  11  -3    5.60    1.60
  12  11  -3    8.70    1.90
  12  11  -3    4.60    1.40
  12 -11  -3    4.30    1.60
  12  11  -2   16.70    2.10
  12  11  -2   16.60    2.60
  12  11  -2   16.30    2.10
  12 -11  -2   16.90    2.60
  12  11  -1    3.20    1.10
  12  11  -1    2.60    0.90
  12 -11  -1    3.90    1.60
  12  11   0   14.50    2.00
  12  11   0   14.20    2.00
  12 -11   0   18.50    2.80
  12  11   1    0.80    0.80
  12  11   1    1.00    1.10
  12 -11   1    0.50    1.90
  12  11   2    0.40    0.90
  12  11   2    1.20    0.80
  12  12  -5   -0.40    0.90
  12  12  -5    0.10    0.80
  12  12  -4   35.30    2.40
  12  12  -4   40.00    2.50
  12 -12  -4   37.10    3.00
  12  12  -3   -0.80    1.20
  12  12  -3   -0.30    0.90
  12  12  -3    0.20    0.90
  12 -12  -3   -1.30    1.60
  12  12  -2   82.59    4.30
  12  12  -2   76.19    3.70
  12  12  -2   69.19    3.90
  12 -12  -2   73.19    4.10
 -12  12   1   22.10    2.20
  12  12  -1   19.60    1.90
  12  12  -1   18.70    1.80
  12 -12  -1   24.90    2.90
  12  12   0   63.89    3.30
  12  12   0   60.69    2.90
  12 -12   0   61.29    4.10
  12  12   1   11.00    1.40
  12  12   1    8.50    1.50
  12  13  -4   14.40    1.70
  12  13  -3   -1.40    1.10
  12  13  -2    5.60    1.50
  12  13  -2    3.40    0.90
  12  13  -2    9.70    2.60
  12  13  -1    7.30    1.50
 -12  13   1   11.50    2.00
  12  13  -1    7.70    1.50
  12  13   0   19.60    1.60
  12  13   0   19.80    1.70
  12  13   1   14.00    1.60
  12  13   1   10.90    1.50
 -12  14   3    5.10    1.40
  12  14  -2   16.50    1.60
 -12  14   2   16.10    1.70
  12  14  -1   -0.20    1.00
  13   0  -8   12.50    1.40
  13   0  -8   13.10    1.50
  13   0  -7   -0.80    1.00
  13   0  -7   -0.90    1.30
  13   0  -6   66.19    3.70
  13   0  -6   71.09    3.70
  13   0  -5    1.60    1.40
  13   0  -5    0.60    1.60
  13   0  -4   69.49    4.40
  13   0  -4   69.39    4.20
  13   0  -2   84.99    5.40
  13   0  -1   -0.80    2.20
  13   0  -1    1.20    1.80
  13   0   0   31.70    3.00
  13   0   0   29.20    3.50
  13   0   1    0.20    1.30
  13   0   2   32.30    2.50
 -13   0  -3    1.50    1.60
  13   0   3    1.10    1.00
  13   0   4   97.99    4.00
  13   1  -8   10.80    1.40
  13   1  -8   11.80    1.50
  13  -1  -8   12.80    1.40
  13  -1  -8   11.20    1.30
  13   1  -7    0.40    0.90
  13   1  -7    0.80    1.10
  13  -1  -7    1.00    1.10
  13  -1  -7    1.70    1.10
  13   1  -6   48.00    3.10
  13   1  -6   46.40    3.00
  13  -1  -6   46.20    2.90
  13  -1  -6   50.19    3.20
  13   1  -5    2.30    1.40
  13  -1  -5    1.30    1.50
  13  -1  -5    2.50    1.80
  13   1  -4   10.90    2.80
  13   1  -4    9.10    2.10
  13  -1  -4   17.10    3.30
  13  -1  -4   10.90    2.60
  13  -1  -3   10.20    2.40
  13   1  -2  160.28    7.40
  13  -1  -2  186.68    7.70
  13   1  -1    2.00    1.70
  13   1  -1    1.80    2.60
  13  -1  -1    1.60    2.00
  13  -1  -1    5.40    2.10
  13   1   0  330.87   12.30
  13   1   0  347.07   12.10
  13  -1   0  317.97   12.50
  13  -1   0  352.16   12.10
  13   1   1   28.30    2.60
  13   1   1   28.50    3.50
  13  -1   1   29.80    3.20
  13   1   2    6.70    1.80
  13   1   2    4.00    1.80
  13  -1   2    8.60    2.00
 -13   1  -3   11.30    2.50
  13   1   3   14.80    1.70
  13   1   3   12.90    2.50
 -13  -1  -3   12.80    2.70
  13  -1   3   10.30    1.70
  13   1   4    5.60    1.10
  13  -1   4    5.50    1.20
  13   2  -8   38.60    2.20
  13   2  -8   41.20    2.10
  13  -2  -8   40.10    2.10
  13  -2  -8   37.70    2.10
  13   2  -7   12.40    1.80
  13   2  -7   13.60    1.70
  13  -2  -7   12.10    1.70
  13  -2  -7   13.40    2.20
  13   2  -6    2.60    1.30
  13   2  -6    3.90    1.30
  13  -2  -6    2.50    1.30
  13  -2  -6    1.20    1.10
  13   2  -5   -0.80    1.30
  13   2  -5    1.60    1.50
  13  -2  -5    0.90    1.40
  13  -2  -5    1.00    1.30
  13   2  -4   14.70    2.90
  13   2  -4   13.40    3.20
  13  -2  -4   13.90    2.80
  13  -2  -4   19.40    2.70
  13  -2  -4   18.90    3.20
  13  -2  -3   87.09    5.00
  13  -2  -3   85.89    4.80
  13   2  -2   16.10    3.20
  13   2  -2   17.30    3.70
  13  -2  -2   12.40    2.90
  13   2  -1   -1.10    2.00
  13   2  -1    1.70    1.50
  13  -2  -1   -0.60    1.90
  13   2   0   14.60    3.20
  13   2   0    7.60    1.60
  13  -2   0   10.60    2.90
  13  -2   0    4.70    1.80
  13   2   1   18.70    2.90
  13   2   1   14.50    2.40
  13  -2   1   14.80    2.40
  13  -2   1   11.50    2.50
  13   2   2  128.19    5.70
  13   2   2  126.39    5.50
  13  -2   2  127.79    5.50
 -13  -2  -2  148.39    8.40
 -13   2  -3   12.70    2.50
  13   2   3   12.40    1.90
  13   2   3   15.60    2.10
 -13  -2  -3   18.20    3.00
  13  -2   3   16.50    1.80
  13   2   4    1.30    0.70
  13  -2   4    0.30    0.80
  13   3  -8   21.00    1.60
  13   3  -8   22.90    1.70
  13  -3  -8   21.30    1.60
  13  -3  -8   18.60    1.50
  13   3  -7    2.50    1.10
  13   3  -7    1.40    0.90
  13  -3  -7    0.10    1.00
  13  -3  -7   -0.40    0.90
  13   3  -6    4.60    1.40
  13   3  -6    6.80    1.90
  13  -3  -6    6.90    1.70
  13  -3  -6    6.70    2.00
  13   3  -5   69.79    4.00
  13   3  -5   79.19    4.20
  13  -3  -5   70.09    3.90
  13  -3  -5   74.29    4.10
  13   3  -4   10.70    3.40
  13   3  -4   18.80    3.10
  13  -3  -4   18.70    4.40
  13  -3  -4   12.10    2.60
  13  -3  -4   14.30    3.30
  13   3  -3    7.80    2.20
  13   3  -3   -1.00    2.20
  13  -3  -3    1.30    1.90
  13  -3  -3    0.90    1.70
  13   3  -2  472.65   16.00
  13   3  -2  473.65   15.70
  13  -3  -2  420.16   16.10
  13   3  -1   -0.80    1.50
  13   3  -1    3.60    1.80
  13  -3  -1   -0.30    1.80
  13   3   0   10.60    2.90
  13   3   0    8.30    2.20
  13  -3   0    8.30    2.20
  13  -3   0    8.30    2.50
  13   3   1    3.20    1.60
  13   3   1    2.30    1.50
  13  -3   1    1.40    1.40
  13  -3   1    1.20    1.80
  13   3   2   67.59    3.70
  13   3   2   75.39    3.90
 -13  -3  -2   78.29    4.90
  13  -3   2   70.99    3.60
  13   3   3   22.00    2.10
  13   3   3   18.10    1.80
  13  -3   3   20.50    1.90
 -13  -3  -3    8.10    4.10
  13   3   4    0.10    0.80
  13   3   4   -1.50    1.40
  13  -3   4   -0.90    0.80
  13   4  -8   28.80    1.80
  13   4  -8   26.10    1.80
  13  -4  -8   29.40    1.70
  13   4  -7    2.80    1.00
  13   4  -7    0.40    1.00
  13  -4  -7    1.30    0.90
  13  -4  -7    1.00    0.90
  13   4  -6   83.69    4.00
  13   4  -6   84.29    4.10
  13  -4  -6   85.49    4.00
  13  -4  -6   84.19    4.00
  13   4  -5  105.59    5.00
  13   4  -5   99.89    5.10
  13   4  -5  103.39    4.80
  13  -4  -5  104.19    4.80
  13  -4  -5   96.49    5.40
  13  -4  -5  103.69    4.70
  13   4  -4   22.20    3.00
  13  -4  -4   18.50    3.10
  13  -4  -4   23.80    3.20
  13  -4  -4   20.70    2.70
  13   4  -3   47.50    3.80
  13   4  -3   47.20    4.00
  13   4  -3   46.70    3.80
  13  -4  -3   48.10    3.70
  13  -4  -3   50.39    3.60
  13   4  -2  343.57   12.20
  13   4  -2  358.16   12.60
  13  -4  -2  327.77   12.60
  13   4  -1   20.30    3.00
  13   4  -1   23.90    2.70
  13  -4  -1   26.40    3.10
  13   4   0   61.09    3.60
  13   4   0   59.29    3.90
  13  -4   0   49.40    3.80
  13  -4   0   61.39    4.00
  13   4   1   70.69    3.80
  13   4   1   73.49    4.00
  13  -4   1   68.99    3.90
  13  -4   1   67.19    4.20
  13   4   2   52.69    3.20
  13   4   2   45.40    2.90
  13  -4   2   48.50    3.00
  13   4   3   18.30    1.70
  13   4   3   18.20    1.90
  13  -4   3   19.10    1.80
  13   4   4    0.00    0.90
  13   4   4   -0.90    1.20
  13  -4   4   -0.30    0.80
  13   5  -7   77.39    3.60
  13   5  -7   81.19    3.60
  13  -5  -7   80.39    3.90
  13  -5  -7   75.59    3.40
  13   5  -6    0.20    1.20
  13   5  -6   -0.10    1.00
  13  -5  -6    0.00    1.00
  13  -5  -6   -4.10    3.30
  13  -5  -6    0.00    1.10
  13   5  -5  158.18    6.50
  13   5  -5  154.28    6.40
  13   5  -5  149.79    6.20
  13  -5  -5  148.69    6.90
  13  -5  -5  153.98    6.20
  13  -5  -5  155.08    6.30
  13   5  -4  100.19    5.10
  13   5  -4  102.99    5.10
  13  -5  -4  106.49    5.40
  13  -5  -4  106.29    4.90
  13   5  -3   99.89    7.10
  13   5  -3  130.09    5.70
  13   5  -3  121.89    6.20
  13  -5  -3  116.29    5.80
  13  -5  -3  131.29    5.60
  13   5  -2   -2.20    1.40
  13   5  -2   -0.70    1.50
  13  -5  -2    0.50    1.50
  13   5  -1   26.10    2.90
  13   5  -1   33.90    2.90
  13  -5  -1   25.60    3.00
  13   5   0   17.50    2.70
  13   5   0   11.50    3.60
  13  -5   0   13.70    2.80
  13   5   1  125.99    5.40
  13   5   1  120.69    5.50
  13  -5   1  128.89    6.00
  13  -5   1  127.89    5.40
  13   5   2    7.90    1.70
  13   5   2   13.20    2.00
  13  -5   2    7.10    1.50
  13   5   3   16.70    1.60
  13   5   3   17.30    1.80
  13  -5   3   12.70    1.70
  13   6  -7   38.20    2.70
  13   6  -7   41.50    2.40
  13  -6  -7   49.50    2.60
  13   6  -6   88.09    4.00
  13   6  -6   85.29    4.00
  13   6  -6   81.59    3.90
  13  -6  -6   81.09    4.90
  13  -6  -6   84.39    4.00
  13   6  -5   21.70    2.60
  13   6  -5   22.10    2.40
  13   6  -5   24.10    2.80
  13  -6  -5   22.70    3.00
  13  -6  -5   21.50    2.20
  13   6  -4    8.00    2.30
  13   6  -4    7.60    2.40
  13  -6  -4    8.70    2.10
  13  -6  -4    6.10    1.90
  13   6  -3    0.30    1.40
  13   6  -3   -0.20    1.50
  13   6  -3    1.40    1.80
  13  -6  -3    1.00    1.40
  13  -6  -3    1.80    1.60
  13   6  -2   33.90    4.40
  13   6  -2   25.30    3.00
  13  -6  -2   24.30    3.00
  13  -6  -2   27.70    3.10
  13   6  -1   25.20    3.30
  13  -6  -1   20.80    2.70
  13   6   0   68.59    3.60
  13   6   0   68.99    3.90
  13  -6   0   61.59    4.30
  13   6   1   54.69    3.40
  13   6   1   60.79    3.30
  13  -6   1   57.59    4.00
  13  -6   1   57.19    3.60
  13   6   2   11.30    1.80
  13   6   2   13.50    1.70
  13  -6   2   12.00    2.10
  13   6   3   37.00    2.60
  13   6   3   32.20    2.00
  13  -6   3   31.10    2.20
  13   7  -7   17.40    2.10
  13   7  -7   20.10    1.70
  13  -7  -7   18.50    1.50
  13   7  -6   24.40    2.10
  13   7  -6   20.20    2.00
  13   7  -6   19.90    2.30
  13  -7  -6   19.20    4.00
  13  -7  -6   20.30    1.80
  13   7  -5   31.20    2.50
  13   7  -5   26.90    2.60
  13  -7  -5   29.20    2.30
  13  -7  -5   26.70    3.00
  13   7  -4   16.40    2.60
  13   7  -4   18.30    2.50
  13   7  -4   13.30    2.50
  13  -7  -4   15.60    2.60
  13  -7  -4   13.00    2.00
  13   7  -3   45.60    3.30
  13   7  -3   49.60    3.60
  13   7  -3   45.80    3.10
  13  -7  -3   42.60    3.40
  13  -7  -3   47.90    3.10
  13   7  -2  235.18    8.70
  13   7  -2  235.38    9.10
  13  -7  -2  232.48    8.70
  13  -7  -2  232.48    9.30
  13   7  -1    2.60    1.50
  13   7  -1    6.50    2.00
  13  -7  -1    4.40    1.60
  13   7   0    3.20    1.30
  13   7   0    3.30    1.40
  13  -7   0    4.00    1.70
  13   7   1   -0.30    1.00
  13   7   1   -1.20    1.00
  13  -7   1    2.70    1.80
  13   7   2   45.80    2.60
  13   7   2   47.40    2.90
  13  -7   2   48.40    3.00
  13   7   3    1.80    0.90
  13   7   3    0.60    0.80
  13  -7   3    2.80    1.30
  13   8  -6    2.90    1.00
  13   8  -6    0.90    1.20
  13  -8  -6    1.60    0.90
  13   8  -5    0.40    1.10
  13   8  -5    2.80    1.10
  13  -8  -5   -1.00    0.90
  13   8  -4   49.20    3.20
  13   8  -4   46.50    3.00
  13   8  -4   43.00    3.00
  13  -8  -4   40.50    3.90
  13  -8  -4   45.30    2.70
  13   8  -3  121.39    5.00
  13   8  -3  118.19    5.30
  13   8  -3  116.59    5.40
  13  -8  -3  115.79    5.00
  13  -8  -3  117.89    5.50
  13   8  -2    0.40    1.20
  13   8  -2    1.80    1.20
  13  -8  -2   -0.90    1.50
  13   8  -1    6.80    1.90
  13   8  -1    9.30    2.10
  13  -8  -1    5.30    1.60
  13   8   0   15.90    2.10
  13   8   0   15.10    2.00
  13  -8   0   16.20    2.60
  13   8   1    3.10    1.10
  13   8   1    3.10    1.10
  13  -8   1    3.60    1.70
  13   8   2   30.70    2.20
  13   8   2   35.50    2.10
  13   8   3    3.90    1.00
  13   8   3    5.40    1.30
  13   9  -6    1.40    0.90
  13  -9  -6    1.50    0.90
  13   9  -5    0.80    1.10
  13   9  -5   -0.30    1.00
  13  -9  -5    3.40    1.70
  13  -9  -5   -0.10    0.80
  13   9  -4  125.79    5.50
  13   9  -4  130.49    5.50
  13  -9  -4  131.69    5.30
  13  -9  -4  137.49    5.90
  13   9  -3   31.10    2.90
  13   9  -3   30.80    2.40
  13   9  -3   29.10    2.60
  13  -9  -3   29.50    3.80
  13  -9  -3   30.40    2.40
  13   9  -2    2.00    1.00
  13   9  -2    1.40    1.20
  13  -9  -2    0.20    1.40
  13   9  -1    1.40    1.10
  13   9  -1    2.50    1.20
  13  -9  -1    2.80    1.90
  13   9   0   59.59    3.10
  13   9   0   55.19    3.30
  13  -9   0   61.79    3.80
  13   9   1    4.70    1.00
  13   9   1    6.90    1.60
  13  -9   1    8.00    2.50
  13   9   2    1.30    0.90
  13   9   2    0.60    0.90
  13  10  -6   26.70    1.80
  13  10  -5    8.70    1.90
  13  10  -5   10.50    1.60
  13 -10  -5    9.40    1.40
  13  10  -4   28.40    2.40
  13  10  -4   36.00    2.40
  13 -10  -4   30.60    2.10
  13 -10  -4   26.70    2.70
  13  10  -3   -0.20    1.00
  13  10  -3   -0.70    1.00
  13  10  -3    1.70    1.50
  13 -10  -3   -0.20    1.40
  13  10  -2   19.10    1.90
  13  10  -2   19.70    2.10
  13 -10  -2   17.30    2.60
  13  10  -1    2.30    0.90
  13  10  -1    1.00    1.00
 -13  10   1    0.70    2.50
  13 -10  -1    3.40    1.60
  13  10   0   66.09    3.20
  13  10   0   67.79    3.50
  13 -10   0   72.59    4.00
[truncated: 454,293 more chars]
