# Supplementary material for: Crystal structures of two hydrazide derivatives of mefenamic acid, 3-(2,3-di­methyl­anilino)-N′-[(E)-(furan-2-yl)methyl­idene]benzohydrazide and N′-[(E)-benzyl­idene]-2-(2,3-di­methyl­anilino)benzo­hydrazide
Source: Acta Crystallogr E Crystallogr Commun. 2021 Feb 12;77(Pt 3):242–6. doi: 10.1107/S2056989021001353 (PMC8061108; doi:10.1107/S2056989021001353)
Supplement: Supplementary file 2 [file e-77-00242-Isup2.hkl]

data_I                                                                          
_shelx_title ' SKM254_0ma_a.res in P2(1)/c'                                     
_shelx_refln_list_code          4                                               
_shelx_F_calc_maximum      145.80                                               
_exptl_crystal_F_000       704.00                                               
_reflns_d_resolution_high  0.7999                                               
                                                                                
loop_                                                                           
 _space_group_symop_operation_xyz                                               
 'x, y, z'                                                                      
 '-x, y+1/2, -z+1/2'                                                            
 '-x, -y, -z'                                                                   
 'x, -y-1/2, z-1/2'                                                             
                                                                                
_cell_length_a    13.8467                                                       
_cell_length_b    15.8409                                                       
_cell_length_c     8.0225                                                       
_cell_angle_alpha  90.000                                                       
_cell_angle_beta  104.814                                                       
_cell_angle_gamma  90.000                                                       
                                                                                
_shelx_F_squared_multiplier     1.000                                           
                                                                                
loop_                                                                           
 _refln_index_h                                                                 
 _refln_index_k                                                                 
 _refln_index_l                                                                 
 _refln_F_squared_calc                                                          
 _refln_F_squared_meas                                                          
 _refln_F_squared_sigma                                                         
 _refln_observed_status                                                         
   1   0   0       1984.32       1757.91        55.36 o                         
   2   0   0         34.54         34.42         1.73 o                         
   3   0   0         33.91         20.05         1.56 o                         
   4   0   0          8.51          6.91         1.55 o                         
   5   0   0        543.11        545.36        18.65 o                         
   6   0   0        240.11        211.46         5.07 o                         
   7   0   0        608.90        595.15        14.70 o                         
   8   0   0       1315.07       1418.72        67.54 o                         
   9   0   0         77.22         72.81         3.58 o                         
  10   0   0          2.33          3.51         1.86 o                         
  11   0   0        310.33        323.60         7.96 o                         
  12   0   0         56.45         54.25         7.95 o                         
  13   0   0         56.11         53.04         3.94 o                         
  14   0   0        521.67        484.23        17.53 o                         
  15   0   0        257.43        245.39         9.70 o                         
   1   1   0        354.63        332.82         6.77 o                         
   2   1   0        517.48        489.04        14.76 o                         
   3   1   0       2348.52       2073.90        37.56 o                         
   4   1   0        373.74        314.06        15.78 o                         
   5   1   0        302.54        300.79         6.38 o                         
   6   1   0        742.99        753.61        12.66 o                         
   7   1   0          2.02          0.81         1.09 o                         
   8   1   0         10.82          6.77         1.36 o                         
   9   1   0        116.31        128.49         3.37 o                         
  10   1   0        129.97        118.53         3.29 o                         
  11   1   0         17.89         25.61         2.96 o                         
  12   1   0        101.42        105.77         3.23 o                         
  13   1   0        534.76        586.50        12.62 o                         
  14   1   0         49.28         51.28         6.22 o                         
  15   1   0          9.53         11.01         3.02 o                         
   0   2   0       1141.82        947.04        21.07 o                         
   1   2   0        125.00        122.70         3.38 o                         
   2   2   0       1094.56        963.46        30.78 o                         
   3   2   0         11.58         10.43         0.79 o                         
   4   2   0        476.85        470.57         9.29 o                         
   5   2   0          9.62         13.25         1.21 o                         
   6   2   0       1606.85       1501.28        28.08 o                         
   7   2   0         53.41         53.91         2.64 o                         
   8   2   0        399.61        449.55         9.70 o                         
   9   2   0        293.37        322.68         5.85 o                         
  10   2   0         57.81         66.09         3.30 o                         
  11   2   0         33.74         35.52         2.71 o                         
  12   2   0         34.65         34.24         2.60 o                         
  13   2   0         10.86         15.24         3.22 o                         
  14   2   0          5.37          6.02         1.50 o                         
  15   2   0        316.58        321.09        11.96 o                         
  16   2   0         92.99         94.06         5.02 o                         
   1   3   0      18718.70      20122.83       314.32 o                         
   2   3   0       8791.89       8972.58       278.04 o                         
   3   3   0       4380.20       3811.81        94.67 o                         
   4   3   0        330.18        315.98         7.54 o                         
   5   3   0       1019.16        902.74        49.07 o                         
   6   3   0        129.51        130.87         5.64 o                         
   7   3   0        274.20        299.52         6.92 o                         
   8   3   0          0.35          0.73         1.32 o                         
   9   3   0        311.65        332.06         6.04 o                         
  10   3   0          0.04          0.04         1.32 o                         
  11   3   0        306.80        322.45         6.75 o                         
  12   3   0         44.77         41.76         2.65 o                         
  13   3   0         12.48         15.17         2.08 o                         
  14   3   0        780.52        774.75        13.29 o                         
  15   3   0         31.54         28.16         3.28 o                         
  16   3   0        100.47         86.98         4.50 o                         
   0   4   0       8278.80       8309.12       189.76 o                         
   1   4   0        473.44        430.36         8.26 o                         
   2   4   0      15796.13      15703.03       319.61 o                         
   3   4   0       1280.95       1211.32        19.56 o                         
   4   4   0        218.54        242.22         4.93 o                         
   5   4   0        705.97        708.25        11.99 o                         
   6   4   0         35.78         49.29         2.44 o                         
   7   4   0        636.39        629.47        15.86 o                         
   8   4   0          6.19         13.10         1.97 o                         
   9   4   0        133.05        137.66         4.07 o                         
  10   4   0          2.01          2.40         1.99 o                         
  11   4   0        124.56        124.11         3.79 o                         
  12   4   0        330.56        343.96         7.05 o                         
  13   4   0         89.70        100.61         3.98 o                         
  14   4   0          2.17          1.51         1.74 o                         
  15   4   0         36.84         37.57         2.78 o                         
  16   4   0         33.67         25.23         3.11 o                         
   1   5   0         11.56         15.94         0.93 o                         
   2   5   0        326.73        311.75         8.12 o                         
   3   5   0        354.88        373.68         6.86 o                         
   4   5   0        283.19        267.26         4.57 o                         
   5   5   0        104.90         88.71         3.74 o                         
   6   5   0        913.31        910.05        17.87 o                         
   7   5   0        822.45        802.08        19.22 o                         
   8   5   0         16.54         26.36         2.48 o                         
   9   5   0         52.73         53.28         2.53 o                         
  10   5   0        458.61        459.74        16.68 o                         
  11   5   0        995.66       1049.82        18.40 o                         
  12   5   0          1.36          1.77         2.33 o                         
  13   5   0         25.24         26.13         3.02 o                         
  14   5   0          0.01          1.45         1.57 o                         
  15   5   0          1.51          0.73         2.94 o                         
   0   6   0        589.62        600.22        14.30 o                         
   1   6   0        451.50        413.02         8.37 o                         
   2   6   0       2241.07       2164.05        34.45 o                         
   3   6   0       3616.83       3407.58        48.03 o                         
   4   6   0        830.02        807.59        16.54 o                         
   5   6   0          0.32          1.38         0.99 o                         
   6   6   0        117.51         98.72         3.79 o                         
   7   6   0        842.42        849.12        14.48 o                         
   8   6   0        119.59        125.88         4.87 o                         
   9   6   0        741.25        759.90        13.35 o                         
  10   6   0        205.13        206.53         4.99 o                         
  11   6   0        155.20        152.41         4.79 o                         
  12   6   0         54.27         55.00         3.08 o                         
  13   6   0        114.92        115.78         3.90 o                         
  14   6   0         44.17         45.41         2.97 o                         
  15   6   0         14.29         16.46         3.89 o                         
   1   7   0       3182.04       3134.42        49.54 o                         
   2   7   0         81.74         79.63         2.50 o                         
   3   7   0       1307.31       1169.78        17.29 o                         
   4   7   0       3762.48       3899.06        71.11 o                         
   5   7   0        773.03        781.77        15.72 o                         
   6   7   0         78.72         69.41         2.79 o                         
   7   7   0         77.38         70.52         2.61 o                         
   8   7   0          0.24          4.24         1.44 o                         
   9   7   0        130.63        134.00         4.42 o                         
  10   7   0        779.47        790.12        16.17 o                         
  11   7   0          0.23         -0.22         1.36 o                         
  12   7   0        130.29        132.90         4.38 o                         
  13   7   0          6.57          5.98         1.44 o                         
  14   7   0        271.80        275.48         6.39 o                         
  15   7   0          7.46         16.93         2.42 o                         
   0   8   0         60.68         66.03         4.84 o                         
   1   8   0         44.60         33.76         3.11 o                         
   2   8   0        203.45        208.32         8.56 o                         
   3   8   0         44.93         40.52         2.74 o                         
   4   8   0         60.58         82.54         4.62 o                         
   5   8   0        221.75        206.80         4.27 o                         
   6   8   0          7.62          6.94         1.35 o                         
   7   8   0        258.24        257.63         5.05 o                         
   8   8   0        902.08        922.03        14.52 o                         
   9   8   0       1441.27       1429.76        23.86 o                         
  10   8   0        290.90        297.52         7.36 o                         
  11   8   0         16.13         17.90         2.39 o                         
  12   8   0         14.42         20.00         2.60 o                         
  13   8   0         24.82         27.06         2.19 o                         
  14   8   0         16.11         13.60         1.68 o                         
  15   8   0          0.13         -1.08         1.08 o                         
   1   9   0        496.57        555.27        14.55 o                         
   2   9   0        798.41        765.60        15.51 o                         
   3   9   0        141.65        130.67         5.97 o                         
   4   9   0         99.79        100.09         2.97 o                         
   5   9   0        153.24        159.80         3.70 o                         
   6   9   0        144.60        154.68         3.66 o                         
   7   9   0        211.29        199.28         4.30 o                         
   8   9   0        797.81        827.56        14.57 o                         
   9   9   0         18.94         22.75         3.29 o                         
  10   9   0        465.67        483.05        10.68 o                         
  11   9   0          4.17         11.17         2.50 o                         
  12   9   0         12.06          7.85         1.39 o                         
  13   9   0        109.24        101.61         3.36 o                         
  14   9   0         17.81         19.24         1.68 o                         
   0  10   0        248.40        261.82        11.26 o                         
   1  10   0        577.94        579.00        12.50 o                         
   2  10   0         16.66         13.97         1.82 o                         
   3  10   0         20.45         20.28         2.22 o                         
   4  10   0         42.18         46.76         3.45 o                         
   5  10   0         28.41         33.86         2.54 o                         
   6  10   0       1034.42       1038.33        17.70 o                         
   7  10   0         92.05         98.33         3.47 o                         
   8  10   0        183.90        187.01         4.75 o                         
   9  10   0         40.11         41.30         2.69 o                         
  10  10   0         45.88         50.83         3.19 o                         
  11  10   0          0.05         -0.52         1.49 o                         
  12  10   0          8.33          5.83         1.29 o                         
  13  10   0        107.16        118.36         3.52 o                         
  14  10   0         65.98         70.80         2.63 o                         
   1  11   0         14.22         12.02         1.87 o                         
   2  11   0        370.30        377.74         7.49 o                         
   3  11   0         27.12         29.40         2.47 o                         
   4  11   0        419.86        413.37         7.24 o                         
   5  11   0        180.71        166.38         5.49 o                         
   6  11   0        100.82         91.35         3.35 o                         
   7  11   0        104.06        104.81         3.55 o                         
   8  11   0        123.38        112.43         3.60 o                         
   9  11   0         21.55         22.53         4.29 o                         
  10  11   0         32.70         32.85         3.34 o                         
  11  11   0         74.21         68.32         2.61 o                         
  12  11   0         20.12         26.57         2.18 o                         
  13  11   0         11.06         11.98         1.70 o                         
   0  12   0          6.20          8.51         2.85 o                         
   1  12   0        173.88        168.81         4.39 o                         
   2  12   0          0.21          1.47         1.53 o                         
   3  12   0          1.81          0.02         1.56 o                         
   4  12   0         80.25         79.18         3.49 o                         
   5  12   0          0.01          1.11         1.36 o                         
   6  12   0         32.08         30.88         2.61 o                         
   7  12   0       2087.45       2185.26        35.47 o                         
   8  12   0        422.37        446.53         8.65 o                         
   9  12   0          5.26          6.36         2.34 o                         
  10  12   0        187.72        187.23         4.46 o                         
  11  12   0          6.39          6.08         1.39 o                         
  12  12   0        117.06        107.14         3.33 o                         
  13  12   0         33.50         34.19         1.89 o                         
   1  13   0        560.82        553.76        10.24 o                         
   2  13   0        168.38        171.78         4.52 o                         
   3  13   0         33.29         30.88         2.82 o                         
   4  13   0         87.33         95.45         3.60 o                         
   5  13   0         70.67         72.95         3.20 o                         
   6  13   0        205.09        215.13         5.24 o                         
   7  13   0         22.73         26.18         2.40 o                         
   8  13   0         49.69         53.78         3.71 o                         
   9  13   0        182.54        182.42         3.88 o                         
  10  13   0         14.16         11.84         1.61 o                         
  11  13   0        103.40        107.84         2.94 o                         
  12  13   0         40.07         34.04         2.01 o                         
   0  14   0         12.36         25.88         3.54 o                         
   1  14   0          0.62          1.05         1.43 o                         
   2  14   0        167.56        150.35         4.19 o                         
   3  14   0         64.85         60.19         2.87 o                         
   4  14   0          1.17          1.45         2.04 o                         
   5  14   0        624.96        678.14        12.18 o                         
   6  14   0        200.47        207.43         5.72 o                         
   7  14   0         47.48         43.31         2.86 o                         
   8  14   0         71.49         68.85         2.55 o                         
   9  14   0         51.17         51.59         2.19 o                         
  10  14   0          0.18          1.83         1.10 o                         
  11  14   0         21.77         23.23         1.93 o                         
   1  15   0         32.21         34.38         2.50 o                         
   2  15   0          3.14          0.67         1.41 o                         
   3  15   0         28.64         33.22         2.85 o                         
   4  15   0         90.61         92.30         4.31 o                         
   5  15   0        220.95        244.67         7.64 o                         
   6  15   0        110.12        113.49         5.34 o                         
   7  15   0        243.66        257.63         5.32 o                         
   8  15   0          8.77         11.80         1.42 o                         
   9  15   0         56.12         55.56         2.54 o                         
  10  15   0          0.95         -0.93         1.00 o                         
   0  16   0        507.22        523.92        15.27 o                         
   1  16   0          0.23          0.10         1.37 o                         
   2  16   0         47.61         44.71         4.08 o                         
   3  16   0         28.63         32.23         2.86 o                         
   4  16   0         62.57         58.03         3.03 o                         
   5  16   0         15.24         14.75         2.44 o                         
   6  16   0         61.91         60.35         3.46 o                         
   7  16   0         46.02         50.33         2.85 o                         
   8  16   0         11.78         14.74         2.36 o                         
   9  16   0         11.25         16.51         3.54 o                         
   1  17   0          0.11          1.39         1.16 o                         
   2  17   0         38.77         34.15         2.46 o                         
   3  17   0         38.32         39.24         2.48 o                         
   4  17   0          0.65          2.03         1.31 o                         
   5  17   0         67.95         64.13         6.22 o                         
   6  17   0          0.81         -0.52         1.22 o                         
   7  17   0        120.34        112.59         4.01 o                         
   8  17   0         22.51         18.25         2.03 o                         
   0  18   0        137.83        135.71         4.83 o                         
   1  18   0         12.49         14.67         1.99 o                         
   2  18   0          0.03          1.12         1.29 o                         
   3  18   0         56.96         54.51         2.84 o                         
   4  18   0        161.74        151.11         6.06 o                         
   5  18   0        167.39        168.68         6.92 o                         
   6  18   0          9.35         15.51         1.94 o                         
   1  19   0         23.39         16.23         3.37 o                         
   2  19   0          0.42          0.59         1.18 o                         
   3  19   0        123.00        116.60         3.85 o                         
   4  19   0         91.62         92.41         3.24 o                         
 -15   1   1         43.33         46.31         4.67 o                         
 -14   1   1        142.14        125.72         5.34 o                         
 -13   1   1          7.67          4.64         1.75 o                         
 -12   1   1         72.64         77.37         3.05 o                         
 -11   1   1          1.71          1.37         2.70 o                         
 -10   1   1         72.53         91.65         3.09 o                         
  -9   1   1        143.07        145.99         5.59 o                         
  -8   1   1         67.66         64.02         2.61 o                         
  -7   1   1       1008.07       1140.72        16.81 o                         
  -6   1   1       1698.55       1684.11        33.00 o                         
  -5   1   1        290.12        293.64         6.05 o                         
  -4   1   1        130.56        114.92         2.87 o                         
  -3   1   1         23.85         31.79         0.96 o                         
  -2   1   1        165.80        152.47         2.54 o                         
  -1   1   1         56.01         52.38         1.35 o                         
   0   1   1       2062.25       1953.08        30.81 o                         
   1   1   1         55.07         41.44         1.53 o                         
   2   1   1      20450.18      23910.25       431.21 o                         
   3   1   1       2753.17       2494.29        69.50 o                         
   4   1   1        192.66        205.33         6.45 o                         
   5   1   1        689.40        724.24        10.95 o                         
   6   1   1         14.89         17.05         2.76 o                         
   7   1   1       1024.06       1093.00        18.34 o                         
   8   1   1         26.35         24.96         2.02 o                         
   9   1   1        292.96        319.32         5.40 o                         
  10   1   1          1.00          3.81         1.21 o                         
  11   1   1        235.58        237.24         4.89 o                         
  12   1   1        249.00        271.78         5.92 o                         
  13   1   1         46.26         49.79         3.02 o                         
  14   1   1         14.94         14.24         2.26 o                         
  15   1   1         26.80         31.22         7.34 o                         
 -15   2   1        171.78        158.33         5.70 o                         
 -14   2   1         13.96         20.84         4.15 o                         
 -13   2   1          1.63          0.27         1.75 o                         
 -12   2   1       1075.78       1118.65        21.75 o                         
 -11   2   1         29.42         37.08         2.42 o                         
 -10   2   1         33.94         45.06         3.06 o                         
  -9   2   1         53.48         47.99         2.71 o                         
  -8   2   1       1384.86       1527.03        28.75 o                         
  -7   2   1       1946.15       2019.56        46.36 o                         
  -6   2   1       2415.64       2472.19        39.20 o                         
  -5   2   1         32.24         24.15         1.36 o                         
  -4   2   1       2557.96       2408.86        43.65 o                         
  -3   2   1        122.25        123.26         2.29 o                         
  -2   2   1      21256.72      24475.30       390.06 o                         
  -1   2   1        217.88        222.82         3.72 o                         
   0   2   1       4163.47       3949.15        78.66 o                         
   1   2   1       7116.83       7111.86       138.66 o                         
   2   2   1         61.30         45.83         1.65 o                         
   3   2   1       4156.24       3632.75       147.85 o                         
   4   2   1       1028.76        959.80        18.15 o                         
   5   2   1        340.69        346.89         5.79 o                         
   6   2   1        426.31        472.50         9.82 o                         
   7   2   1       1367.64       1414.70        26.86 o                         
   8   2   1        263.16        240.85         4.72 o                         
   9   2   1        352.94        366.87         6.53 o                         
  10   2   1       1340.41       1398.69        23.28 o                         
  11   2   1         86.55         91.04         3.26 o                         
  12   2   1        991.60       1055.56        21.19 o                         
  13   2   1         24.07         25.92         2.18 o                         
  14   2   1          0.27          2.90         1.87 o                         
  15   2   1          2.67          0.33         1.37 o                         
 -15   3   1        332.54        345.57        15.51 o                         
 -14   3   1         13.16         15.69         2.30 o                         
 -13   3   1          1.81          1.26         2.21 o                         
 -12   3   1        423.15        458.60        10.17 o                         
 -11   3   1        380.51        407.31         9.24 o                         
 -10   3   1        145.05        146.32         4.62 o                         
  -9   3   1        241.78        259.25         6.19 o                         
  -8   3   1        795.85        751.41        18.59 o                         
  -7   3   1        331.22        358.42         8.43 o                         
  -6   3   1       1809.33       1723.87        27.69 o                         
  -5   3   1       2217.44       2051.53        34.91 o                         
  -4   3   1        300.69        291.21         5.14 o                         
  -3   3   1       3504.61       3234.91        50.53 o                         
  -2   3   1       2329.23       2129.80        35.30 o                         
  -1   3   1       2859.31       2674.30        42.04 o                         
   0   3   1        717.63        693.92        14.70 o                         
   1   3   1      10575.65      10486.08       189.66 o                         
   2   3   1          0.28         -0.26         0.27 o                         
   3   3   1        668.68        697.31        33.51 o                         
   4   3   1        859.86        813.64        16.38 o                         
   5   3   1        829.72        886.51        13.40 o                         
   6   3   1         12.93          9.97         1.64 o                         
   7   3   1         31.46         21.96         2.42 o                         
   8   3   1        161.47        151.67         4.00 o                         
   9   3   1        621.86        622.68        11.21 o                         
  10   3   1        319.74        341.16         6.99 o                         
  11   3   1        215.72        208.54         5.69 o                         
  12   3   1        175.87        170.18         4.34 o                         
  13   3   1          5.08          3.51         1.34 o                         
  14   3   1         74.82         65.69         2.78 o                         
  15   3   1         81.91         91.44         4.67 o                         
 -16   4   1         40.32         36.81         3.97 o                         
 -15   4   1         43.61         46.69         2.77 o                         
 -14   4   1        118.03        110.44         3.87 o                         
 -13   4   1         35.26         41.03         2.91 o                         
 -12   4   1         25.39         18.55         2.70 o                         
 -11   4   1        264.42        251.28         6.95 o                         
 -10   4   1        223.65        227.70         5.25 o                         
  -9   4   1        516.41        518.36        11.37 o                         
  -8   4   1        190.31        224.85         5.18 o                         
  -7   4   1          1.62          1.99         1.34 o                         
  -6   4   1        901.70        974.16        16.22 o                         
  -5   4   1        479.42        502.74         8.72 o                         
  -4   4   1          2.92          6.70         0.92 o                         
  -3   4   1       3317.02       3180.68        49.91 o                         
  -2   4   1       5649.77       5095.59       102.42 o                         
  -1   4   1       6343.60       6052.29        95.57 o                         
   0   4   1       1257.83       1055.43        19.42 o                         
   1   4   1        837.63        807.28        13.10 o                         
   2   4   1        675.12        619.04        10.29 o                         
   3   4   1        160.82        157.91         3.29 o                         
   4   4   1        743.06        745.44        12.57 o                         
   5   4   1        164.96        161.33         3.89 o                         
   6   4   1          2.00          0.69         1.23 o                         
   7   4   1        312.79        314.28         7.30 o                         
   8   4   1        886.58        897.34        15.36 o                         
   9   4   1         39.90         36.63         2.43 o                         
  10   4   1         25.49         25.79         2.34 o                         
  11   4   1         73.61         75.27         3.04 o                         
  12   4   1          2.31          3.01         1.36 o                         
  13   4   1        118.64        121.45         3.43 o                         
  14   4   1        304.94        313.96         6.90 o                         
  15   4   1         69.40         55.57         2.90 o                         
 -16   5   1        285.90        337.04        12.48 o                         
 -15   5   1        104.69         98.46         3.31 o                         
 -14   5   1         48.80         46.96         2.68 o                         
 -13   5   1         49.16         50.30         4.61 o                         
 -12   5   1        153.26        160.52         5.88 o                         
 -11   5   1        820.67        799.98        14.02 o                         
 -10   5   1        207.73        232.76         5.32 o                         
  -9   5   1         89.55         90.61         3.07 o                         
  -8   5   1        142.47        147.12         3.66 o                         
  -7   5   1         15.84         16.80         4.25 o                         
  -6   5   1         16.92         22.76         2.16 o                         
  -5   5   1        756.65        812.13        12.20 o                         
  -4   5   1       1164.18       1130.23        16.43 o                         
  -3   5   1       2415.57       2249.19        35.56 o                         
  -2   5   1       1708.12       1516.92        28.25 o                         
  -1   5   1          1.08          0.51         0.40 o                         
   0   5   1       1445.61       1354.58        41.41 o                         
   1   5   1       2696.56       2510.90        44.02 o                         
   2   5   1       5808.91       5468.84       116.02 o                         
   3   5   1       1331.13       1223.54        19.94 o                         
   4   5   1         11.13          9.89         1.09 o                         
   5   5   1         40.72         47.31         2.29 o                         
   6   5   1        121.64        119.15         4.17 o                         
   7   5   1        723.35        705.63        12.35 o                         
   8   5   1        526.41        477.19         8.92 o                         
   9   5   1         10.48          9.09         1.68 o                         
  10   5   1        363.93        363.73         6.66 o                         
  11   5   1         16.41         17.62         2.82 o                         
  12   5   1          0.02         -0.50         1.27 o                         
  13   5   1        230.20        217.84         4.81 o                         
  14   5   1         28.22         31.06         2.48 o                         
  15   5   1        182.65        182.34         5.28 o                         
 -15   6   1         32.76         25.85         2.11 o                         
 -14   6   1          0.39         -0.88         1.28 o                         
 -13   6   1         45.14         39.35         3.80 o                         
 -12   6   1          7.65          8.74         1.78 o                         
 -11   6   1        236.57        248.55         6.43 o                         
 -10   6   1        149.93        136.67         5.22 o                         
  -9   6   1        462.27        454.41         7.81 o                         
  -8   6   1         59.68         52.33         2.42 o                         
  -7   6   1          5.67          4.38         1.36 o                         
  -6   6   1       2258.85       2415.10        44.78 o                         
  -5   6   1         13.68         12.31         1.50 o                         
  -4   6   1       1522.79       1452.85        23.30 o                         
  -3   6   1       1075.46        887.08        21.47 o                         
  -2   6   1        573.33        473.19         9.63 o                         
  -1   6   1         64.72         55.26         1.77 o                         
   0   6   1         43.05         57.54         2.09 o                         
   1   6   1       4658.21       4593.68        83.14 o                         
   2   6   1        828.38        750.41        12.65 o                         
   3   6   1        431.75        436.43        10.73 o                         
   4   6   1       1829.61       1843.28        35.00 o                         
   5   6   1        969.81        887.60        20.19 o                         
   6   6   1         86.24         95.14         3.89 o                         
   7   6   1         95.06         85.58         2.77 o                         
   8   6   1        628.83        640.08        11.49 o                         
   9   6   1        710.97        722.86        12.82 o                         
  10   6   1        135.67        136.89         3.95 o                         
  11   6   1         21.40         20.83         2.25 o                         
  12   6   1         35.04         41.94         2.42 o                         
  13   6   1         94.44         99.79         3.07 o                         
  14   6   1         80.54         82.45         3.60 o                         
  15   6   1         23.18         24.49         2.16 o                         
 -15   7   1          0.93          0.60         1.35 o                         
 -14   7   1          8.54          6.19         1.40 o                         
 -13   7   1          9.26          7.54         1.66 o                         
 -12   7   1        101.98        109.53         4.39 o                         
 -11   7   1          3.94          6.53         1.47 o                         
 -10   7   1          0.37          1.35         1.30 o                         
  -9   7   1        218.52        226.06         4.74 o                         
  -8   7   1          4.00          3.68         1.72 o                         
  -7   7   1         31.91         26.46         2.06 o                         
  -6   7   1        177.07        164.93         3.27 o                         
  -5   7   1         43.68         36.12         2.58 o                         
  -4   7   1        136.99        143.47         4.08 o                         
  -3   7   1          2.48          1.86         0.71 o                         
  -2   7   1          5.36         51.48         4.32 o                         
  -1   7   1        644.13        622.23        10.72 o                         
   0   7   1        230.48        207.65         5.45 o                         
   1   7   1          0.66          0.59         0.70 o                         
   2   7   1         45.14         40.93         2.12 o                         
   3   7   1        688.26        654.22        17.62 o                         
   4   7   1        496.00        465.78        10.05 o                         
   5   7   1          0.78          5.16         1.95 o                         
   6   7   1        283.64        301.04         6.21 o                         
   7   7   1         51.00         54.97         6.59 o                         
   8   7   1          2.03          2.36         1.93 o                         
   9   7   1       1243.20       1191.57        20.17 o                         
  10   7   1        570.34        595.24        12.35 o                         
  11   7   1         52.76         57.65         3.44 o                         
  12   7   1         73.65         80.61         3.00 o                         
  13   7   1          0.52          0.00         1.71 o                         
  14   7   1          3.53          3.11         1.28 o                         
  15   7   1          0.11          1.55         1.38 o                         
 -15   8   1          3.37          2.66         1.20 o                         
 -14   8   1          3.17          3.76         1.16 o                         
 -13   8   1          9.52         12.36         1.83 o                         
 -12   8   1          6.14          6.09         1.51 o                         
 -11   8   1          1.84          2.21         1.30 o                         
 -10   8   1          4.15          5.09         1.51 o                         
  -9   8   1         68.28         73.14         2.73 o                         
  -8   8   1        122.02        122.81         3.31 o                         
  -7   8   1        132.23        131.38         3.36 o                         
  -6   8   1        426.07        393.46         6.78 o                         
  -5   8   1        622.06        616.46         9.64 o                         
  -4   8   1        777.89        790.62        15.82 o                         
  -3   8   1         71.18         84.41         3.23 o                         
  -2   8   1         15.34         16.51         2.21 o                         
  -1   8   1       1370.25       1380.65        31.14 o                         
   0   8   1         34.57         25.69         2.43 o                         
   1   8   1       1779.30       1912.54        47.27 o                         
   2   8   1         19.78         10.54         1.77 o                         
   3   8   1        969.83       1049.26        20.95 o                         
   4   8   1       1375.65       1363.94        44.69 o                         
   5   8   1        150.50        143.01         3.63 o                         
   6   8   1         47.87         49.69         2.58 o                         
   7   8   1          1.87          7.53         1.44 o                         
   8   8   1          6.72          5.75         1.54 o                         
   9   8   1         61.38         60.76         2.88 o                         
  10   8   1        259.28        261.96         6.14 o                         
  11   8   1         73.11         79.85         2.99 o                         
  12   8   1        158.07        167.12         4.82 o                         
  13   8   1          6.03          5.57         1.22 o                         
  14   8   1         79.20         71.70         8.56 o                         
 -15   9   1          0.63         -0.08         1.16 o                         
 -14   9   1         22.99         22.95         2.22 o                         
 -13   9   1          2.47          3.68         1.29 o                         
 -12   9   1          0.76          1.31         1.24 o                         
 -11   9   1        177.19        176.94         4.61 o                         
 -10   9   1        246.04        243.89         5.01 o                         
  -9   9   1         77.87         76.95         2.76 o                         
  -8   9   1        538.87        538.72         8.99 o                         
  -7   9   1        429.50        434.43         7.49 o                         
  -6   9   1         22.62         20.72         1.85 o                         
  -5   9   1          4.99          6.47         1.68 o                         
  -4   9   1        358.85        348.86         6.14 o                         
  -3   9   1        204.91        168.61         3.63 o                         
  -2   9   1        828.76        858.23        17.10 o                         
  -1   9   1        224.47        221.81         7.22 o                         
   0   9   1         50.11         54.73         4.43 o                         
   1   9   1        167.97        152.63         7.53 o                         
   2   9   1       2608.59       2567.94        82.03 o                         
   3   9   1        415.61        401.91        10.79 o                         
   4   9   1        939.55        955.18        14.49 o                         
   5   9   1         13.80         18.60         2.07 o                         
   6   9   1        385.23        383.86         6.82 o                         
   7   9   1         19.19         21.36         2.13 o                         
   8   9   1       3478.71       3553.07        53.53 o                         
   9   9   1         14.76         13.19         1.87 o                         
  10   9   1        220.14        244.04         5.02 o                         
  11   9   1          3.63          1.76         2.11 o                         
  12   9   1          0.06          0.69         1.20 o                         
  13   9   1         13.23         10.14         1.76 o                         
  14   9   1          0.00          0.76         1.03 o                         
 -14  10   1         12.74         12.43         2.14 o                         
 -13  10   1          2.30          3.28         1.04 o                         
 -12  10   1         20.75         21.90         2.19 o                         
 -11  10   1        139.20        137.88         3.93 o                         
 -10  10   1         30.72         37.79         4.44 o                         
  -9  10   1        304.83        303.45         5.79 o                         
  -8  10   1        174.96        173.45         4.03 o                         
  -7  10   1         68.98         66.99         2.60 o                         
  -6  10   1        139.31        138.58         3.27 o                         
  -5  10   1       1119.58       1116.03        15.31 o                         
  -4  10   1        359.55        327.76         5.05 o                         
  -3  10   1         64.94         66.83         2.26 o                         
  -2  10   1        174.65        176.55         3.56 o                         
  -1  10   1         42.23         46.17         2.42 o                         
   0  10   1        121.98        108.33         3.95 o                         
   1  10   1        450.54        425.40        11.47 o                         
   2  10   1       1636.72       1603.64        28.61 o                         
   3  10   1        741.94        745.55        10.70 o                         
   4  10   1          0.78          5.15         1.54 o                         
   5  10   1        307.98        315.68         5.90 o                         
   6  10   1         30.96         37.68         2.42 o                         
   7  10   1        289.18        301.06         6.83 o                         
   8  10   1       1202.74       1258.01        18.89 o                         
   9  10   1         83.61         85.08         3.20 o                         
  10  10   1         26.98         32.67         2.34 o                         
  11  10   1         88.31         90.70         3.43 o                         
  12  10   1         84.60         80.07         3.02 o                         
  13  10   1         10.47         11.73         1.65 o                         
 -14  11   1         49.17         50.44         2.19 o                         
 -13  11   1         21.01         25.18         1.84 o                         
 -12  11   1          7.12          5.38         1.10 o                         
 -11  11   1          0.17          0.28         1.07 o                         
 -10  11   1         49.59         53.91         2.87 o                         
  -9  11   1         25.98         25.81         3.36 o                         
  -8  11   1          0.65          0.65         1.38 o                         
  -7  11   1       1493.08       1533.11        22.75 o                         
  -6  11   1          6.33          8.92         1.49 o                         
  -5  11   1        178.23        174.72         4.10 o                         
  -4  11   1         39.12         40.05         2.04 o                         
  -3  11   1         44.30         47.48         2.29 o                         
  -2  11   1        417.36        442.13         7.48 o                         
  -1  11   1        365.30        368.29         8.41 o                         
   0  11   1         73.95         73.87         3.48 o                         
   1  11   1          4.07          9.32         2.02 o                         
   2  11   1         22.79         23.04         2.33 o                         
   3  11   1          0.37          1.10         2.01 o                         
   4  11   1         47.65         50.27         2.80 o                         
   5  11   1        324.90        332.46         6.22 o                         
   6  11   1        332.74        347.27         6.39 o                         
   7  11   1          3.58          2.70         1.43 o                         
   8  11   1         48.03         53.87         2.80 o                         
   9  11   1        161.81        166.32         4.25 o                         
  10  11   1         41.45         40.53         2.42 o                         
  11  11   1          6.14          8.17         1.69 o                         
  12  11   1          2.53          1.40         1.06 o                         
  13  11   1         26.35         21.42         2.33 o                         
 -13  12   1         32.92         31.78         2.85 o                         
 -12  12   1         40.61         35.89         2.17 o                         
 -11  12   1          2.61          3.49         1.31 o                         
 -10  12   1          9.84         10.72         1.49 o                         
  -9  12   1         40.38         38.65         3.07 o                         
  -8  12   1        458.54        474.23         9.08 o                         
  -7  12   1         46.17         53.43         2.71 o                         
  -6  12   1        698.78        723.15        11.53 o                         
  -5  12   1          2.07          2.40         1.46 o                         
  -4  12   1         16.11         14.00         1.93 o                         
  -3  12   1         67.88         70.06         3.09 o                         
  -2  12   1         17.89         20.45         2.21 o                         
  -1  12   1        245.30        250.57         6.47 o                         
   0  12   1          1.11          1.95         1.55 o                         
   1  12   1         19.99         21.29         2.27 o                         
   2  12   1         51.58         57.88         2.70 o                         
   3  12   1          0.86          2.69         1.42 o                         
   4  12   1        138.73        130.80         4.09 o                         
   5  12   1        776.63        779.70        12.30 o                         
   6  12   1       1203.97       1271.49        19.07 o                         
   7  12   1        426.44        446.70         7.69 o                         
   8  12   1        279.53        296.68         5.62 o                         
   9  12   1         11.92          9.33         1.45 o                         
  10  12   1          1.19          1.94         1.44 o                         
  11  12   1         13.15         13.71         2.58 o                         
  12  12   1         19.76         17.27         2.16 o                         
 -12  13   1         11.28         15.05         2.12 o                         
 -11  13   1          0.02          0.26         0.88 o                         
 -10  13   1         14.94         16.32         1.80 o                         
  -9  13   1          0.47          1.31         1.20 o                         
  -8  13   1        134.35        131.66         3.81 o                         
  -7  13   1          7.81          7.71         1.50 o                         
  -6  13   1        174.02        178.43         4.17 o                         
  -5  13   1        224.46        229.55         5.38 o                         
  -4  13   1         12.12         11.90         1.57 o                         
  -3  13   1          4.43          5.79         1.82 o                         
  -2  13   1         19.95         21.96         2.69 o                         
  -1  13   1        165.19        178.42         5.29 o                         
   0  13   1         56.52         55.38         2.93 o                         
   1  13   1         17.64         15.71         2.11 o                         
   2  13   1         62.77         70.41         2.88 o                         
   3  13   1         24.61         18.40         1.92 o                         
   4  13   1        115.35        108.86         3.64 o                         
   5  13   1         12.21         14.66         1.94 o                         
   6  13   1        251.01        274.83         5.95 o                         
   7  13   1         84.10         88.64         2.92 o                         
   8  13   1         24.62         25.81         2.34 o                         
   9  13   1        276.28        271.99         5.67 o                         
  10  13   1          8.71          8.64         1.34 o                         
  11  13   1          4.68          5.35         1.40 o                         
  12  13   1         22.06         21.68         2.68 o                         
 -12  14   1          0.27         -0.35         1.73 o                         
 -11  14   1         24.41         20.05         1.70 o                         
 -10  14   1          1.03          1.79         1.48 o                         
  -9  14   1         48.83         46.29         2.37 o                         
  -8  14   1        118.42        110.93         3.33 o                         
  -7  14   1          8.64         11.59         2.04 o                         
  -6  14   1         14.45         14.01         2.44 o                         
  -5  14   1        137.84        144.31         4.06 o                         
  -4  14   1          0.64          0.99         1.47 o                         
  -3  14   1          4.07          8.80         4.76 o                         
  -2  14   1          1.36          2.92         1.62 o                         
  -1  14   1          3.60          2.47         1.53 o                         
   0  14   1         15.35         19.99         3.35 o                         
   1  14   1         54.34         48.30         2.83 o                         
   2  14   1        222.88        212.55         5.12 o                         
   3  14   1         80.84         92.12         4.01 o                         
   4  14   1        148.57        161.88         4.36 o                         
   5  14   1        668.44        670.57        11.96 o                         
   6  14   1         46.61         48.81         3.04 o                         
   7  14   1        201.43        208.53         4.71 o                         
   8  14   1         12.81         15.86         1.73 o                         
   9  14   1         35.97         44.51         2.29 o                         
  10  14   1          1.57          0.75         1.24 o                         
  11  14   1         36.74         37.60         2.19 o                         
 -11  15   1          1.19          0.58         4.84 o                         
 -10  15   1          1.48          0.54         1.14 o                         
  -9  15   1        157.91        159.13         3.60 o                         
  -8  15   1          2.96          3.62         1.03 o                         
  -7  15   1         33.11         32.09         2.43 o                         
  -6  15   1         33.84         35.98         5.73 o                         
  -5  15   1         84.59         83.86        12.44 o                         
  -4  15   1          0.08          2.98         1.66 o                         
  -3  15   1          3.37          3.11         1.38 o                         
  -2  15   1         29.84         26.93         3.84 o                         
  -1  15   1        239.81        240.31         5.47 o                         
   0  15   1          2.18          6.87         1.47 o                         
   1  15   1        191.44        205.15         4.42 o                         
   2  15   1        378.24        362.48         7.30 o                         
   3  15   1         60.48         60.19         6.75 o                         
   4  15   1         28.14         27.65         2.93 o                         
   5  15   1         40.07         41.67         3.35 o                         
   6  15   1          3.97          6.48         1.83 o                         
   7  15   1        587.16        546.12         9.64 o                         
   8  15   1         14.02         15.42         2.01 o                         
   9  15   1          2.55          2.35         1.23 o                         
 -10  16   1         31.69         36.12         2.94 o                         
  -9  16   1          0.00          0.53         2.32 o                         
  -8  16   1         58.57         55.43         2.57 o                         
  -7  16   1          1.30          2.09         1.64 o                         
  -6  16   1         14.33         10.56         1.99 o                         
  -5  16   1        145.26        159.59         5.44 o                         
  -4  16   1         56.17         57.16         2.82 o                         
  -3  16   1         67.95         71.63         2.93 o                         
  -2  16   1          3.59          6.78         1.47 o                         
  -1  16   1          4.88          2.45         1.23 o                         
   0  16   1         29.39         28.10         2.27 o                         
   1  16   1          7.67          5.78         1.52 o                         
   2  16   1         31.17         29.75         3.07 o                         
   3  16   1        151.10        167.06         4.91 o                         
   4  16   1        203.79        192.09         6.30 o                         
   5  16   1        417.74        416.77        11.04 o                         
   6  16   1          1.61          1.09         1.40 o                         
   7  16   1        111.03        100.69         3.91 o                         
   8  16   1          0.02          1.41         3.71 o                         
   9  16   1         37.82         47.87         3.80 o                         
  -8  17   1         15.28         16.43         1.87 o                         
  -7  17   1          2.58          0.46         1.28 o                         
  -6  17   1         30.21         28.03         2.38 o                         
  -5  17   1         88.10         99.46         3.41 o                         
  -4  17   1         14.19         15.23         2.12 o                         
  -3  17   1         58.33         63.50         2.46 o                         
  -2  17   1          3.08          5.24         1.11 o                         
  -1  17   1         88.07         86.40         2.74 o                         
   0  17   1         44.22         39.23         3.65 o                         
   1  17   1         26.52         23.73         2.44 o                         
   2  17   1         19.32         25.51         2.27 o                         
   3  17   1        131.42        125.20         4.59 o                         
   4  17   1          5.14          3.36         1.40 o                         
   5  17   1         48.59         47.22         2.80 o                         
   6  17   1         93.64         82.69         3.40 o                         
   7  17   1          0.42          2.91         4.40 o                         
  -7  18   1         19.43         20.03         1.89 o                         
  -6  18   1         49.95         55.20         2.85 o                         
  -5  18   1         35.59         31.11         3.01 o                         
  -4  18   1         11.18          5.73         1.23 o                         
  -3  18   1          0.49         -0.38         1.10 o                         
  -2  18   1         53.01         46.29         2.14 o                         
  -1  18   1         19.50         19.09         2.04 o                         
   0  18   1         17.02         22.86         2.59 o                         
   1  18   1         25.51         23.38         2.04 o                         
   2  18   1          0.60         -0.44         1.28 o                         
   3  18   1         93.17         92.92         3.61 o                         
   4  18   1         26.23         26.28         5.27 o                         
   5  18   1          1.15          1.30         1.22 o                         
   6  18   1         43.31         35.08         3.20 o                         
  -4  19   1        174.91        192.62         6.58 o                         
  -3  19   1         94.42         99.95         5.02 o                         
  -2  19   1          5.84          3.86         1.52 o                         
  -1  19   1          7.98          6.22         1.52 o                         
   0  19   1          5.36          2.36         1.28 o                         
   1  19   1          1.94          3.37         2.85 o                         
   2  19   1         82.94         86.62         3.18 o                         
   3  19   1          4.26          4.46         1.20 o                         
 -13   0   2        147.04        147.00         9.34 o                         
 -12   0   2       1104.99       1124.73        38.20 o                         
 -11   0   2        350.87        372.02        14.73 o                         
 -10   0   2        591.47        589.42        20.06 o                         
  -9   0   2         73.34         85.21         5.12 o                         
  -8   0   2       1207.06       1270.28        28.54 o                         
  -7   0   2        715.17        789.15        15.26 o                         
  -6   0   2         52.01         51.40         2.31 o                         
  -5   0   2          8.97          9.26         1.10 o                         
  -4   0   2        917.16        954.13        21.28 o                         
  -3   0   2       4109.92       4254.51       132.63 o                         
   0   0   2      13230.22      14635.95       789.90 o                         
   1   0   2       9232.61       9438.31       296.22 o                         
   2   0   2      13874.50      15731.51       494.35 o                         
   3   0   2        232.61        274.57         7.17 o                         
   4   0   2        350.94        318.15         6.91 o                         
   5   0   2         71.97         73.57         3.77 o                         
   6   0   2       1062.84       1136.75        26.94 o                         
   7   0   2        314.68        323.39         7.50 o                         
   8   0   2       1455.98       1479.31        28.15 o                         
   9   0   2        334.01        364.25        10.47 o                         
  10   0   2       2320.30       2366.11        53.99 o                         
  11   0   2        260.16        299.72         8.93 o                         
  12   0   2         48.01         50.15         4.07 o                         
  13   0   2         49.28         55.82         4.32 o                         
  14   0   2        118.62        123.39         4.57 o                         
  15   0   2         34.55         28.00         2.76 o                         
 -14   1   2        256.10        245.66        11.95 o                         
 -13   1   2        284.56        301.25        22.86 o                         
 -12   1   2         73.04         89.74         8.63 o                         
 -11   1   2        118.20        123.92         4.60 o                         
 -10   1   2         39.90         50.03         2.99 o                         
  -9   1   2         60.25         64.18         4.34 o                         
  -8   1   2        151.36        158.41         3.34 o                         
  -7   1   2        984.85        950.34        12.84 o                         
  -6   1   2        618.74        593.51         8.89 o                         
  -5   1   2        125.73        123.40         2.86 o                         
  -4   1   2         12.31         16.62         0.79 o                         
  -3   1   2        353.80        298.11         5.86 o                         
  -2   1   2        516.54        575.71        17.99 o                         
  -1   1   2       5182.61       5160.47        92.81 o                         
   0   1   2        395.27        466.92        10.14 o                         
   1   1   2       1278.90       1153.98        21.14 o                         
   2   1   2         16.43         16.52         1.06 o                         
   3   1   2       2798.51       2720.02        49.52 o                         
   4   1   2        882.04        907.85        13.50 o                         
   5   1   2       2613.95       2800.02        51.32 o                         
   6   1   2        699.80        808.08        13.95 o                         
   7   1   2         59.04         58.17         2.21 o                         
   8   1   2         17.41         19.55         1.75 o                         
   9   1   2        419.75        428.16        14.17 o                         
  10   1   2         80.87         77.42         2.76 o                         
  11   1   2         51.07         58.59         2.91 o                         
  12   1   2        903.99        929.68        18.33 o                         
  13   1   2          9.37         11.45         1.90 o                         
  14   1   2          0.21         -1.16         1.16 o                         
  15   1   2          3.24          3.59         1.16 o                         
 -14   2   2         39.64         36.59         4.01 o                         
 -13   2   2         30.93         26.24         3.21 o                         
 -12   2   2        106.15         99.13         4.20 o                         
 -11   2   2         47.60         44.34         3.48 o                         
 -10   2   2        642.33        602.60         9.79 o                         
  -9   2   2         14.93         22.02         2.76 o                         
  -8   2   2        129.38        149.18         4.47 o                         
  -7   2   2         42.16         36.47         2.05 o                         
  -6   2   2          2.48          2.58         0.64 o                         
  -5   2   2       1249.68       1288.07        39.90 o                         
  -4   2   2        731.96        735.64        13.63 o                         
  -3   2   2       2644.25       2377.15        37.03 o                         
  -2   2   2       5941.68       5852.32        91.35 o                         
  -1   2   2        221.51        186.36         3.12 o                         
   0   2   2       2104.38       1893.54        29.63 o                         
   1   2   2       3345.29       3007.84        62.88 o                         
   2   2   2       3796.42       3552.61        83.44 o                         
   3   2   2       1124.20       1079.46        24.48 o                         
   4   2   2        388.23        405.45         7.40 o                         
   5   2   2       1104.49       1170.10        27.35 o                         
   6   2   2        990.14       1010.97        24.45 o                         
   7   2   2        548.72        547.78         9.94 o                         
   8   2   2        272.07        288.23         7.02 o                         
   9   2   2         34.38         31.42         2.89 o                         
  10   2   2        123.69        118.00         3.36 o                         
  11   2   2        247.99        253.06         5.79 o                         
  12   2   2         29.28         33.53         2.66 o                         
  13   2   2        230.50        225.90         6.75 o                         
  14   2   2         49.06         48.37         2.93 o                         
  15   2   2          0.01         -0.17         1.12 o                         
 -15   3   2         47.44         63.94         6.91 o                         
 -14   3   2        104.78         94.44         3.85 o                         
 -13   3   2        803.22        795.46        28.26 o                         
 -12   3   2         80.47         85.00         3.45 o                         
 -11   3   2          4.34          1.73         1.83 o                         
 -10   3   2         26.62         26.91         2.43 o                         
  -9   3   2         52.34         59.74         4.05 o                         
  -8   3   2         67.83         67.68         3.80 o                         
  -7   3   2        335.11        320.96         6.32 o                         
  -6   3   2       3282.53       3466.41        62.87 o                         
  -5   3   2        213.04        215.17         4.07 o                         
  -4   3   2         99.75        105.24         2.20 o                         
  -3   3   2       3567.83       3361.73        52.35 o                         
  -2   3   2       2775.05       2596.37        42.13 o                         
  -1   3   2          7.76          5.91         0.52 o                         
   0   3   2       1357.79       1314.58        20.79 o                         
   1   3   2        284.21        334.43         5.75 o                         
   2   3   2       3380.48       3278.51        61.70 o                         
   3   3   2       1739.60       1732.57        27.70 o                         
   4   3   2        440.25        474.01         8.51 o                         
   5   3   2         46.24         61.81         3.44 o                         
   6   3   2         25.54         18.78         3.89 o                         
   7   3   2         96.96        100.71         3.26 o                         
   8   3   2         86.46        113.50         3.55 o                         
   9   3   2         15.33         12.61         2.76 o                         
  10   3   2         14.99         16.73         2.52 o                         
  11   3   2        242.34        257.60         5.94 o                         
  12   3   2        164.18        179.00         4.38 o                         
  13   3   2        129.41        125.45         3.77 o                         
  14   3   2        212.44        196.05         5.57 o                         
  15   3   2          4.60          4.49         1.38 o                         
 -15   4   2          8.43          9.20         5.67 o                         
 -14   4   2         15.54         12.43         2.00 o                         
 -13   4   2        567.17        596.57        12.49 o                         
 -12   4   2         26.35         32.39         2.62 o                         
 -11   4   2         23.10         23.26         2.52 o                         
 -10   4   2         92.30         92.92         3.03 o                         
  -9   4   2          0.00          1.82         1.38 o                         
  -8   4   2        202.86        206.77         4.23 o                         
  -7   4   2        309.43        297.62        10.61 o                         
  -6   4   2        273.44        290.99         5.71 o                         
  -5   4   2       1580.22       1683.62        26.87 o                         
  -4   4   2          8.36          6.74         0.78 o                         
  -3   4   2       1261.95       1286.04        20.43 o                         
  -2   4   2       3502.76       3304.58        51.58 o                         
  -1   4   2       1454.34       1276.66        20.26 o                         
   0   4   2         70.85         69.34         1.74 o                         
   1   4   2         96.57        105.64         2.36 o                         
   2   4   2        595.51        670.81        11.22 o                         
   3   4   2        119.14        131.37         2.80 o                         
   4   4   2       1249.39       1333.91        19.63 o                         
   5   4   2          1.66          1.50         1.19 o                         
   6   4   2         78.28         80.89         3.01 o                         
   7   4   2        459.41        503.56         9.28 o                         
   8   4   2         70.60         70.11         3.06 o                         
   9   4   2        535.84        531.97         9.93 o                         
  10   4   2       1126.29       1134.15        22.19 o                         
  11   4   2          0.78          4.02         1.25 o                         
  12   4   2         72.04         79.84         2.93 o                         
  13   4   2         87.18         84.37         3.09 o                         
  14   4   2          1.83          1.98         1.69 o                         
  15   4   2         97.19         90.98         4.15 o                         
 -15   5   2         29.74         28.53         2.50 o                         
 -14   5   2         72.20         71.31         3.18 o                         
 -13   5   2          0.40         -1.44         1.46 o                         
 -12   5   2        128.30        108.61         3.54 o                         
 -11   5   2         48.55         48.54         2.49 o                         
 -10   5   2         62.83         79.74         3.42 o                         
  -9   5   2         50.32         48.34         2.64 o                         
  -8   5   2          2.35          2.87         1.23 o                         
  -7   5   2         15.84         12.85         1.67 o                         
  -6   5   2        431.23        472.05         8.61 o                         
  -5   5   2         53.04         50.50         2.34 o                         
  -4   5   2         11.32          6.79         1.37 o                         
  -3   5   2       3599.40       3385.88        47.47 o                         
  -2   5   2        293.36        283.68         4.66 o                         
  -1   5   2          0.27          0.99         0.43 o                         
   0   5   2        357.41        358.67         6.32 o                         
   1   5   2        585.38        529.05        12.62 o                         
   2   5   2       1620.63       1622.82        23.30 o                         
   3   5   2       2642.01       2762.22        39.17 o                         
   4   5   2        131.81        146.47         4.17 o                         
   5   5   2          0.58          2.34         1.16 o                         
   6   5   2        205.78        208.71         4.25 o                         
   7   5   2          1.59          2.76         1.52 o                         
   8   5   2        396.63        410.60         7.25 o                         
   9   5   2        301.21        300.05         5.74 o                         
  10   5   2        102.43         92.41         2.97 o                         
  11   5   2         59.77         58.02         2.47 o                         
  12   5   2         37.89         40.12         2.18 o                         
  13   5   2         13.87         16.46         3.15 o                         
  14   5   2         72.29         69.77         2.46 o                         
 -15   6   2          8.20          6.09         1.47 o                         
 -14   6   2          2.48          3.86         1.38 o                         
 -13   6   2         56.45         47.01         2.99 o                         
 -12   6   2          1.04         -0.19         1.26 o                         
 -11   6   2         93.40         83.48         3.25 o                         
 -10   6   2         88.49         99.70         3.04 o                         
  -9   6   2         37.66         38.40         2.56 o                         
  -8   6   2          3.88          3.45         1.17 o                         
  -7   6   2         46.91         47.53         2.73 o                         
  -6   6   2        297.28        321.68         7.57 o                         
  -5   6   2       1115.26       1172.87        17.31 o                         
  -4   6   2       2575.95       2508.87        35.60 o                         
  -3   6   2        538.98        466.70         7.31 o                         
  -2   6   2        171.30        172.23         3.22 o                         
  -1   6   2        880.18        803.86        11.91 o                         
   0   6   2        118.75        129.52         3.56 o                         
   1   6   2         85.26         95.30         2.35 o                         
   2   6   2        109.81         98.80         2.35 o                         
   3   6   2       1091.89       1115.18        18.45 o                         
   4   6   2        254.65        258.67         5.55 o                         
   5   6   2          0.03          0.30         1.25 o                         
   6   6   2        302.99        318.51         5.78 o                         
   7   6   2        120.43        118.03         3.18 o                         
   8   6   2        180.79        180.93         4.25 o                         
   9   6   2         35.52         34.00         2.31 o                         
  10   6   2        383.77        384.13         7.78 o                         
  11   6   2        159.44        162.73         4.15 o                         
  12   6   2          3.04          0.83         1.05 o                         
  13   6   2         25.54         21.46         1.84 o                         
  14   6   2         41.15         39.02         2.19 o                         
 -15   7   2         20.75         20.38         2.33 o                         
 -14   7   2         13.75          9.95         1.77 o                         
 -13   7   2        449.34        405.71         7.75 o                         
 -12   7   2        165.74        169.87         3.91 o                         
 -11   7   2         19.03         20.20         2.05 o                         
 -10   7   2        120.34        109.57         3.17 o                         
  -9   7   2          7.45          8.15         1.48 o                         
  -8   7   2         58.20         63.85         2.47 o                         
  -7   7   2         19.23         22.43         1.71 o                         
  -6   7   2        106.74        113.10         2.66 o                         
  -5   7   2         31.13         28.60         2.77 o                         
  -4   7   2       6554.25       6846.43       101.23 o                         
  -3   7   2         39.44         34.57         1.85 o                         
  -2   7   2        279.67        243.02         5.40 o                         
  -1   7   2        172.39        155.62         3.26 o                         
   0   7   2         16.40         13.71         1.40 o                         
   1   7   2       1307.20       1381.23        22.75 o                         
   2   7   2          0.01          0.70         1.08 o                         
   3   7   2        600.73        669.94        11.79 o                         
   4   7   2        201.22        199.09         4.65 o                         
   5   7   2         56.45         54.47         2.36 o                         
   6   7   2          0.15          1.96         1.39 o                         
   7   7   2          0.25          0.36         1.20 o                         
   8   7   2         63.62         62.72         2.61 o                         
   9   7   2        361.31        368.75         7.51 o                         
  10   7   2         56.55         65.59         2.76 o                         
  11   7   2        507.46        518.19        12.65 o                         
  12   7   2        203.09        215.61         4.77 o                         
  13   7   2         85.02         81.42         2.81 o                         
  14   7   2         26.37         20.52         1.90 o                         
 -15   8   2         21.18         24.19         2.20 o                         
 -14   8   2         40.67         35.48         2.21 o                         
 -13   8   2          1.80          0.91         1.28 o                         
 -12   8   2         16.90         20.44         1.92 o                         
 -11   8   2        159.39        150.91         3.68 o                         
 -10   8   2         12.21         14.32         1.74 o                         
  -9   8   2         96.79        102.69         3.07 o                         
  -8   8   2         75.12         75.16         2.69 o                         
  -7   8   2          1.13          5.31         1.21 o                         
  -6   8   2         70.56         71.02         2.42 o                         
  -5   8   2        436.21        422.77         5.81 o                         
  -4   8   2        479.18        454.81         7.71 o                         
  -3   8   2        467.79        461.13         9.88 o                         
  -2   8   2        144.26        134.27         4.06 o                         
  -1   8   2        366.08        369.82         8.17 o                         
   0   8   2         87.11         92.58         3.53 o                         
   1   8   2        678.55        696.45        14.05 o                         
   2   8   2        501.47        512.52        10.63 o                         
   3   8   2          6.01          4.62         1.60 o                         
   4   8   2         56.17         47.44         2.49 o                         
   5   8   2         43.59         51.52         3.28 o                         
   6   8   2          5.80         16.17         2.91 o                         
   7   8   2        182.54        172.47         4.43 o                         
   8   8   2          0.40          1.38         1.31 o                         
   9   8   2         28.28         30.03         3.29 o                         
  10   8   2         16.50         22.38         2.60 o                         
  11   8   2        232.06        245.24         5.31 o                         
  12   8   2          7.87          5.81         1.23 o                         
  13   8   2         58.17         57.71         4.15 o                         
  14   8   2          3.45          4.60         1.08 o                         
 -15   9   2         27.29         25.96         2.08 o                         
 -14   9   2          0.38         -0.45         1.07 o                         
 -13   9   2          2.17          2.24         1.16 o                         
 -12   9   2         53.06         52.42         2.20 o                         
 -11   9   2        109.80        104.49         3.02 o                         
 -10   9   2         52.38         37.49         2.18 o                         
  -9   9   2         34.17         38.20         2.22 o                         
  -8   9   2         17.27         13.10         1.58 o                         
  -7   9   2         61.09         62.97         2.69 o                         
  -6   9   2       1607.66       1616.15        21.66 o                         
  -5   9   2        161.27        171.34         3.54 o                         
  -4   9   2       2384.21       2344.39        30.74 o                         
  -3   9   2         22.94         22.21         1.79 o                         
  -2   9   2        387.79        363.58         5.92 o                         
  -1   9   2         25.01         29.93         2.62 o                         
   0   9   2         35.33         39.02         2.74 o                         
   1   9   2       1263.64       1254.76        23.81 o                         
   2   9   2         70.41         77.49         3.00 o                         
   3   9   2         88.89         84.22         2.55 o                         
   4   9   2        322.90        315.66         6.99 o                         
   5   9   2          0.03          0.64         1.35 o                         
   6   9   2        247.16        257.49         6.20 o                         
   7   9   2        122.04        117.91         3.37 o                         
   8   9   2         54.56         56.06         2.59 o                         
   9   9   2         48.77         51.15         2.79 o                         
  10   9   2        118.20        119.73         3.49 o                         
  11   9   2        201.48        195.86         4.44 o                         
  12   9   2         49.34         49.36         2.81 o                         
  13   9   2          1.40          1.64         1.10 o                         
 -14  10   2         11.96         13.09         1.73 o                         
 -13  10   2         36.09         32.73         2.14 o                         
 -12  10   2          0.47         -0.36         1.11 o                         
 -11  10   2        179.62        187.19         4.10 o                         
 -10  10   2         16.31         19.28         2.58 o                         
  -9  10   2         15.37         17.38         2.53 o                         
  -8  10   2         61.45         65.61         2.60 o                         
  -7  10   2         21.49         20.25         2.01 o                         
  -6  10   2          0.31          0.07         1.79 o                         
  -5  10   2          7.62          6.90         1.22 o                         
  -4  10   2         10.09         20.53         1.76 o                         
  -3  10   2        260.53        279.21         5.31 o                         
  -2  10   2        325.09        318.32         5.33 o                         
  -1  10   2          0.03          0.28         1.27 o                         
   0  10   2        127.56        123.64         3.72 o                         
   1  10   2          6.26          8.65         2.79 o                         
   2  10   2         15.58         21.53         2.22 o                         
   3  10   2         15.22         19.77         2.57 o                         
   4  10   2        753.08        765.55        10.96 o                         
   5  10   2         64.03         63.39         2.63 o                         
   6  10   2         10.34          6.67         1.43 o                         
   7  10   2         72.99         69.53         2.82 o                         
   8  10   2         16.12         20.25         2.41 o                         
   9  10   2         92.31        100.88         3.80 o                         
  10  10   2        429.31        430.82         8.10 o                         
  11  10   2         21.55         24.21         1.91 o                         
  12  10   2        101.93         97.90         3.48 o                         
  13  10   2         29.49         33.07         1.89 o                         
 -14  11   2          6.04          5.19         1.16 o                         
 -13  11   2          0.16          0.02         1.09 o                         
 -12  11   2         32.56         28.69         2.00 o                         
 -11  11   2         94.40         94.90         3.06 o                         
 -10  11   2          4.71          5.43         1.14 o                         
  -9  11   2         11.72          9.20         1.38 o                         
  -8  11   2        268.70        267.40         4.84 o                         
  -7  11   2         20.06         20.25         2.03 o                         
  -6  11   2          0.43          1.33         1.14 o                         
  -5  11   2        218.50        232.44         4.60 o                         
  -4  11   2       1119.02       1085.53        15.00 o                         
  -3  11   2         72.15         75.66         2.35 o                         
  -2  11   2         33.08         34.29         2.16 o                         
  -1  11   2         54.71         60.91         2.83 o                         
   0  11   2         38.36         46.40         2.79 o                         
   1  11   2        124.30        113.88         3.67 o                         
   2  11   2         18.12         25.96         4.25 o                         
   3  11   2          5.84          3.01         1.53 o                         
   4  11   2         18.88         28.69         2.85 o                         
   5  11   2         84.90         95.00         2.93 o                         
   6  11   2        512.41        496.81        11.44 o                         
   7  11   2          0.26          0.00         1.29 o                         
   8  11   2         11.27         17.01         2.38 o                         
   9  11   2          1.08          1.09         1.91 o                         
  10  11   2        297.23        315.28         6.24 o                         
  11  11   2         60.78         60.27         2.87 o                         
  12  11   2          0.41          1.42         1.03 o                         
 -13  12   2         16.07         16.37         1.59 o                         
 -12  12   2        142.14        130.32         4.10 o                         
 -11  12   2         47.12         46.66         2.27 o                         
 -10  12   2         12.75         12.54         1.94 o                         
  -9  12   2          6.24          7.18         2.49 o                         
  -8  12   2         47.92         56.38         2.25 o                         
  -7  12   2       1147.55       1193.05        16.69 o                         
  -6  12   2         27.71         29.86         2.58 o                         
  -5  12   2       2145.54       2195.87        26.91 o                         
  -4  12   2        102.36        101.93         2.85 o                         
  -3  12   2         43.27         47.09         2.61 o                         
  -2  12   2         93.61         86.65         3.09 o                         
  -1  12   2         20.62         17.75         2.40 o                         
   0  12   2        373.62        389.23         9.09 o                         
   1  12   2         36.81         47.39         2.82 o                         
   2  12   2          0.30          2.74         1.59 o                         
   3  12   2        451.88        427.32         9.61 o                         
   4  12   2        161.23        157.72         3.88 o                         
   5  12   2          0.38         -0.16         1.45 o                         
   6  12   2         15.96         18.93         1.91 o                         
   7  12   2        432.86        469.10         7.35 o                         
   8  12   2          6.50          6.05         1.30 o                         
   9  12   2          6.96          7.73         1.24 o                         
  10  12   2         47.66         48.55         2.73 o                         
  11  12   2          0.96          2.32         1.38 o                         
 -12  13   2          6.30          8.96         2.73 o                         
 -11  13   2         31.39         34.09         1.89 o                         
 -10  13   2          1.55          0.26         1.06 o                         
  -9  13   2         27.38         24.06         2.14 o                         
  -8  13   2         38.23         40.65         2.28 o                         
  -7  13   2        135.00        146.87         3.66 o                         
  -6  13   2         82.60         84.65         2.67 o                         
  -5  13   2          5.12          5.86         2.05 o                         
  -4  13   2          0.21          1.50         2.46 o                         
  -3  13   2         65.16         71.88         2.88 o                         
  -2  13   2        108.75        112.89         3.72 o                         
  -1  13   2        533.32        544.00        11.72 o                         
   0  13   2        431.87        440.72         7.66 o                         
   1  13   2        158.44        145.72         4.17 o                         
   2  13   2          7.18          6.50         1.85 o                         
   3  13   2          2.24          0.20         1.56 o                         
   4  13   2        137.46        134.72         3.93 o                         
   5  13   2         83.46         97.86         3.10 o                         
   6  13   2        153.52        170.70         4.34 o                         
   7  13   2        185.26        190.85         3.99 o                         
   8  13   2         66.69         64.45         2.70 o                         
   9  13   2         17.52         16.31         2.03 o                         
  10  13   2         10.79         11.75         2.01 o                         
  11  13   2         72.80         74.18         3.98 o                         
 -12  14   2         22.52         28.19         2.01 o                         
 -11  14   2         37.74         39.84         2.02 o                         
 -10  14   2          6.02          6.12         1.08 o                         
  -9  14   2          8.22          7.36         1.52 o                         
  -8  14   2         69.49         70.42         2.53 o                         
  -7  14   2         57.78         55.99         2.76 o                         
  -6  14   2         43.80         48.40         2.37 o                         
  -5  14   2         18.26         22.27         2.31 o                         
  -4  14   2          5.52          7.54         1.51 o                         
  -3  14   2        174.82        182.50         5.52 o                         
  -2  14   2         28.73         24.14         3.11 o                         
  -1  14   2         39.49         41.60         2.71 o                         
   0  14   2         19.73         29.04         2.40 o                         
   1  14   2          2.85          3.98         1.54 o                         
   2  14   2         21.71         13.47         2.59 o                         
   3  14   2        118.15        132.01         4.39 o                         
   4  14   2          0.05          1.60         1.77 o                         
   5  14   2        403.98        403.36        12.02 o                         
   6  14   2          0.14          0.68         1.29 o                         
   7  14   2         34.11         30.67         3.24 o                         
   8  14   2          9.10         15.68         3.09 o                         
   9  14   2         68.09         66.57         3.83 o                         
  10  14   2         12.77         14.17         3.63 o                         
 -11  15   2          1.00          2.10         3.45 o                         
 -10  15   2         11.43          8.05         1.52 o                         
  -9  15   2         80.58         80.64         3.72 o                         
  -8  15   2          0.07          0.93         1.56 o                         
  -7  15   2          0.92          4.40         1.45 o                         
  -6  15   2          4.50          2.12         1.54 o                         
  -5  15   2         55.41         52.61         2.81 o                         
  -4  15   2          5.61          8.28         1.89 o                         
  -3  15   2          7.01          8.10         1.42 o                         
  -2  15   2        130.03        138.70         4.64 o                         
  -1  15   2        170.86        186.40         4.16 o                         
   0  15   2         88.95        107.36         3.47 o                         
   1  15   2          9.43         11.51         2.95 o                         
   2  15   2          7.34         12.48         2.66 o                         
   3  15   2         16.78         24.14         2.50 o                         
   4  15   2          5.53          0.94         1.49 o                         
   5  15   2         25.62         28.91         3.96 o                         
   6  15   2         97.76         91.29         3.97 o                         
   7  15   2         20.28         20.29         2.53 o                         
   8  15   2          7.21          7.77         2.42 o                         
 -10  16   2        220.57        208.76         9.45 o                         
  -9  16   2         52.45         44.50         2.56 o                         
  -8  16   2          0.12          0.04         1.17 o                         
  -7  16   2         17.00         12.83         1.74 o                         
  -6  16   2         17.77         19.26         2.10 o                         
  -5  16   2         15.19         11.87         2.28 o                         
  -4  16   2         13.09         17.99         1.95 o                         
  -3  16   2         75.26         65.87         2.63 o                         
  -2  16   2         91.98         98.52         2.78 o                         
  -1  16   2          5.86          4.43         1.14 o                         
   0  16   2        114.12        104.19         3.21 o                         
   1  16   2         70.46         68.71         2.77 o                         
   2  16   2        168.15        163.90         4.63 o                         
   3  16   2          0.00          3.12         1.31 o                         
   4  16   2         30.56         28.98         3.12 o                         
   5  16   2         35.30         38.29         2.75 o                         
   6  16   2         20.09         16.69         2.45 o                         
   7  16   2         82.29         81.27         4.67 o                         
   8  16   2         15.84         12.79         3.97 o                         
  -8  17   2          0.04          0.84         1.16 o                         
  -7  17   2         28.26         27.07         3.63 o                         
  -6  17   2         20.30         19.08         2.34 o                         
  -5  17   2          2.24          2.57         1.06 o                         
  -4  17   2          3.03          3.61         0.96 o                         
  -3  17   2         21.58         24.25         1.99 o                         
  -2  17   2         12.62         14.00         1.61 o                         
  -1  17   2         30.13         30.00         2.02 o                         
   0  17   2          0.76          0.91         1.30 o                         
   1  17   2          1.68          1.93         1.30 o                         
   2  17   2         14.56         17.12         3.46 o                         
   3  17   2         36.74         39.19         3.11 o                         
   4  17   2         54.40         51.38         2.87 o                         
   5  17   2         41.51         40.82         3.20 o                         
   6  17   2         77.47         74.05         3.20 o                         
  -6  18   2          0.19         -0.65         1.06 o                         
  -5  18   2          0.04         -0.75         1.11 o                         
  -4  18   2          0.09          1.06         1.00 o                         
  -3  18   2         75.28         81.93         2.25 o                         
  -2  18   2          3.59          5.24         1.23 o                         
  -1  18   2          6.92          4.84         1.14 o                         
   0  18   2         61.21         54.94         2.30 o                         
   1  18   2          8.29          7.11         3.11 o                         
   2  18   2          3.96          5.28         1.34 o                         
   3  18   2         69.18         67.60         3.15 o                         
   4  18   2         37.41         44.63         2.68 o                         
   5  18   2          5.59          4.32         1.73 o                         
  -4  19   2         25.10         29.90         3.11 o                         
  -3  19   2         79.70         79.73         4.67 o                         
  -2  19   2          3.07          5.05         3.54 o                         
  -1  19   2          1.03          1.37         1.37 o                         
   0  19   2         39.02         36.30         2.85 o                         
   1  19   2         10.07          3.45         1.99 o                         
   2  19   2         68.82         75.21         2.87 o                         
 -13   1   3         18.45         17.62         4.15 o                         
 -12   1   3        704.45        687.83        12.69 o                         
 -11   1   3         95.58         97.54         3.36 o                         
 -10   1   3        347.64        350.99         5.89 o                         
  -9   1   3        766.57        722.46        10.42 o                         
  -8   1   3          0.28          2.79         1.31 o                         
  -7   1   3        319.85        327.72         5.10 o                         
  -6   1   3         12.12         14.55         1.04 o                         
  -5   1   3         19.76         22.06         1.03 o                         
  -1   1   3         20.85         25.72         0.64 o                         
   0   1   3        378.68        369.34         7.05 o                         
   1   1   3          2.70          1.27         0.44 o                         
   2   1   3       1389.25       1466.29        27.16 o                         
   3   1   3        434.72        399.87         8.52 o                         
   4   1   3       4439.39       4672.18        84.90 o                         
   5   1   3         58.54         47.29         2.41 o                         
   6   1   3        120.76        118.36         3.20 o                         
   7   1   3         41.74         40.15         2.59 o                         
   8   1   3         25.22         26.52         2.50 o                         
   9   1   3         44.46         51.20         2.62 o                         
  10   1   3        152.45        143.66         4.00 o                         
  11   1   3         46.26         42.16         2.45 o                         
  12   1   3        254.08        250.33         4.72 o                         
  13   1   3         21.91         21.97         1.61 o                         
  14   1   3          0.89          0.95         1.64 o                         
 -14   2   3         34.82         31.97         6.74 o                         
 -13   2   3        138.05        149.55         5.99 o                         
 -12   2   3        639.89        629.74        21.89 o                         
 -11   2   3         68.66         65.38         2.70 o                         
 -10   2   3        113.49        105.19         4.02 o                         
  -9   2   3          6.01         10.44         2.18 o                         
  -8   2   3        225.58        219.91         4.55 o                         
  -7   2   3          3.74          4.56         1.12 o                         
  -6   2   3        552.01        519.01         7.77 o                         
  -5   2   3        750.66        762.62        13.71 o                         
  -4   2   3          7.71          7.29         0.70 o                         
  -3   2   3         88.34        100.82         4.84 o                         
  -1   2   3         80.62        104.41         2.26 o                         
   0   2   3       1008.67       1064.75        15.21 o                         
   1   2   3          0.97          1.59         0.55 o                         
   2   2   3         40.21         31.12         1.59 o                         
   3   2   3       1022.33       1019.17        17.65 o                         
   4   2   3       2682.79       2892.61        65.12 o                         
   5   2   3       1024.64        986.55        16.76 o                         
   6   2   3         58.75         68.82         2.62 o                         
   7   2   3        229.14        221.33         4.73 o                         
   8   2   3        188.11        166.38         4.76 o                         
   9   2   3        193.71        173.79         4.51 o                         
  10   2   3          1.55          2.31         1.34 o                         
  11   2   3          4.92          4.14         1.20 o                         
  12   2   3         17.46         19.05         1.84 o                         
  13   2   3         25.09         26.20         1.73 o                         
  14   2   3          3.88          8.03         1.52 o                         
 -14   3   3        553.54        527.93        19.79 o                         
 -13   3   3          8.64          4.06         2.82 o                         
 -12   3   3          4.13          4.04         1.44 o                         
 -11   3   3          4.86          4.05         1.96 o                         
 -10   3   3        183.94        167.26         3.46 o                         
  -9   3   3        338.16        324.72         5.12 o                         
  -8   3   3         83.94         87.88         2.68 o                         
  -7   3   3         22.63         22.53         3.89 o                         
  -6   3   3        413.95        438.81         8.98 o                         
  -5   3   3        881.18        951.69        17.71 o                         
  -4   3   3          0.08          1.56         0.42 o                         
  -3   3   3       1064.92       1087.84        17.25 o                         
  -2   3   3         21.54         21.85         0.80 o                         
  -1   3   3         35.34         41.98         1.12 o                         
   0   3   3        140.71        172.04         3.35 o                         
   1   3   3         94.36         98.24         2.42 o                         
   2   3   3       1258.11       1272.50        18.48 o                         
   3   3   3        421.24        406.49         6.75 o                         
   4   3   3         91.67        102.44         3.52 o                         
   5   3   3        206.52        213.98         7.37 o                         
   6   3   3         35.12         35.55         2.22 o                         
   7   3   3          7.62          8.97         1.44 o                         
   8   3   3          0.11         -1.23         1.23 o                         
   9   3   3        193.38        205.24         4.42 o                         
  10   3   3        218.58        207.33         4.89 o                         
  11   3   3          8.36          8.58         1.42 o                         
  12   3   3        133.45        133.44         3.67 o                         
  13   3   3         35.43         33.90         4.07 o                         
  14   3   3         75.30         76.13         2.75 o                         
 -15   4   3         31.95         48.21         6.57 o                         
 -14   4   3          7.08          5.10         2.55 o                         
 -13   4   3         95.88         83.13         2.92 o                         
 -12   4   3         49.26         57.57         2.64 o                         
 -11   4   3          2.34          1.18         1.28 o                         
 -10   4   3        275.89        267.44         5.43 o                         
  -9   4   3          2.11          6.15         1.24 o                         
  -8   4   3         16.54         17.80         1.55 o                         
  -7   4   3        141.83        174.50         6.57 o                         
  -6   4   3       1021.05       1036.36        21.50 o                         
  -5   4   3        193.42        184.20         4.29 o                         
  -4   4   3       4490.13       4538.83        63.28 o                         
  -3   4   3        678.39        669.49         9.80 o                         
  -2   4   3         62.29         65.23         1.52 o                         
  -1   4   3        103.07         87.97         1.87 o                         
   0   4   3        298.11        320.99         5.16 o                         
   1   4   3        236.08        239.49         4.65 o                         
   2   4   3        122.25        135.14         2.98 o                         
   3   4   3        318.33        357.43         6.84 o                         
   4   4   3          2.19          2.02         1.27 o                         
   5   4   3        732.23        761.17        11.80 o                         
   6   4   3        210.63        215.90         4.10 o                         
   7   4   3         12.86          7.58         1.46 o                         
   8   4   3        207.82        217.61         4.58 o                         
   9   4   3        492.74        473.18         9.06 o                         
  10   4   3         14.73         15.21         2.41 o                         
  11   4   3         16.56         24.35         3.22 o                         
  12   4   3         13.45         18.52         1.74 o                         
  13   4   3         42.04         32.05         1.79 o                         
  14   4   3          4.15          4.88         1.12 o                         
 -15   5   3         17.63         16.47         3.55 o                         
 -14   5   3         56.54         57.74         2.65 o                         
 -13   5   3        245.79        211.97         7.92 o                         
 -12   5   3        130.88        110.42         3.20 o                         
 -11   5   3          1.61          1.32         1.21 o                         
 -10   5   3         25.86         25.38         2.74 o                         
  -9   5   3         18.13         17.36         1.54 o                         
  -8   5   3         80.59         76.43         2.40 o                         
  -7   5   3         64.40         52.64         2.18 o                         
  -6   5   3        619.82        620.26        15.28 o                         
  -5   5   3       2790.61       2712.50        57.07 o                         
  -4   5   3          8.75          2.75         0.69 o                         
  -3   5   3        325.91        321.41         5.16 o                         
  -2   5   3        375.55        368.82         5.82 o                         
  -1   5   3          7.85          4.35         1.04 o                         
   0   5   3          6.48          4.29         0.68 o                         
   1   5   3        311.68        334.98         5.64 o                         
   2   5   3         89.44        104.79         3.06 o                         
   3   5   3        689.64        709.07        12.37 o                         
   4   5   3       1454.48       1509.54        30.60 o                         
   5   5   3         96.27         94.16         2.69 o                         
   6   5   3        246.61        253.78         4.97 o                         
   7   5   3          9.27         10.00         1.53 o                         
   8   5   3         71.96         66.60         2.60 o                         
   9   5   3          1.27          5.27         1.48 o                         
  10   5   3          0.45         -0.86         1.22 o                         
  11   5   3         32.55         32.18         2.11 o                         
  12   5   3          4.57          5.58         1.93 o                         
  13   5   3         21.56         27.33         2.23 o                         
  14   5   3          2.73          1.55         1.38 o                         
 -15   6   3         13.92         10.19         3.63 o                         
 -14   6   3          6.07          6.35         1.80 o                         
 -13   6   3          1.34          1.42         1.17 o                         
 -12   6   3          7.52          9.50         1.42 o                         
 -11   6   3        218.65        189.32         4.22 o                         
 -10   6   3         45.38         43.78         2.09 o                         
  -9   6   3          5.78          7.33         1.47 o                         
  -8   6   3        132.91        121.31         3.03 o                         
  -7   6   3        146.44        151.65         3.11 o                         
  -6   6   3         29.67         41.38         1.91 o                         
  -5   6   3          1.18          2.16         1.23 o                         
  -4   6   3          0.00          0.63         1.19 o                         
  -3   6   3        149.62        132.41         2.89 o                         
  -2   6   3        546.60        535.80         8.32 o                         
  -1   6   3        756.20        706.89        10.73 o                         
   0   6   3        731.64        680.67        10.44 o                         
   1   6   3          0.87          0.71         0.90 o                         
   2   6   3       1634.75       1661.67        27.01 o                         
   3   6   3          2.36          4.16         1.53 o                         
   4   6   3          0.04          0.22         1.26 o                         
   5   6   3        240.14        264.71         5.11 o                         
   6   6   3         94.39         94.25         2.93 o                         
   7   6   3         45.68         42.66         2.32 o                         
   8   6   3        410.16        446.61         7.77 o                         
   9   6   3         11.20         12.09         1.55 o                         
  10   6   3          7.62          6.30         1.33 o                         
  11   6   3        110.64        111.09         3.52 o                         
  12   6   3         20.46         23.91         1.89 o                         
  13   6   3         61.16         57.33         2.80 o                         
 -15   7   3          0.09          0.62         1.91 o                         
 -14   7   3          4.02          2.76         1.21 o                         
 -13   7   3         85.47         80.17         2.54 o                         
 -12   7   3        451.36        428.25         7.38 o                         
 -11   7   3        374.20        334.30         8.30 o                         
 -10   7   3         18.08         15.15         1.59 o                         
  -9   7   3         55.90         60.11         2.20 o                         
  -8   7   3          6.09          3.67         1.11 o                         
  -7   7   3        163.66        172.16         3.33 o                         
  -6   7   3          2.57          4.28         1.80 o                         
  -5   7   3        444.56        463.14         6.15 o                         
  -4   7   3        181.07        160.01         2.95 o                         
  -3   7   3         30.31         25.97         2.00 o                         
  -2   7   3        363.51        328.26         5.95 o                         
  -1   7   3        437.79        427.77         7.18 o                         
   0   7   3         25.42         29.91         3.91 o                         
   1   7   3        604.22        620.33        11.55 o                         
   2   7   3         68.71         65.60         2.60 o                         
   3   7   3        167.61        176.56         3.99 o                         
   4   7   3          0.76          1.87         1.27 o                         
   5   7   3        554.21        560.75         8.37 o                         
   6   7   3        124.40        124.59         3.66 o                         
   7   7   3         11.42          9.53         1.82 o                         
   8   7   3        315.12        325.13         6.05 o                         
   9   7   3         23.48         31.53         2.12 o                         
  10   7   3        479.07        496.04        13.25 o                         
  11   7   3         51.74         53.92         2.69 o                         
  12   7   3        312.10        307.25         8.49 o                         
  13   7   3          0.28          2.71         0.99 o                         
 -15   8   3          0.05          3.80         2.07 o                         
 -14   8   3         65.59         67.61         2.78 o                         
 -13   8   3        204.81        204.30         4.05 o                         
 -12   8   3          0.15          2.01         1.40 o                         
 -11   8   3         79.15         50.79         2.36 o                         
 -10   8   3          0.55          0.71         1.13 o                         
  -9   8   3         20.50         21.28         1.97 o                         
  -8   8   3          3.76          0.85         1.57 o                         
  -7   8   3          0.79          6.94         1.85 o                         
  -6   8   3        768.11        790.27        10.42 o                         
  -5   8   3         58.50         52.05         2.03 o                         
  -4   8   3        190.87        199.67         3.41 o                         
  -3   8   3        193.62        173.65         3.00 o                         
  -2   8   3        131.78        125.03         4.22 o                         
  -1   8   3          1.51          2.49         1.31 o                         
   0   8   3        112.07        113.41         3.75 o                         
   1   8   3        130.69        122.73         3.99 o                         
   2   8   3        952.65        927.43        14.11 o                         
   3   8   3        611.88        649.64         9.43 o                         
   4   8   3         17.52         17.14         1.56 o                         
   5   8   3         35.07         39.82         2.31 o                         
   6   8   3          1.80          2.23         1.33 o                         
   7   8   3        126.03        122.99         3.41 o                         
   8   8   3          3.62          8.17         1.89 o                         
   9   8   3         10.57         16.94         2.11 o                         
  10   8   3        224.80        228.01         5.66 o                         
  11   8   3         28.39         38.35         2.12 o                         
  12   8   3         17.02         17.16         1.62 o                         
  13   8   3          5.32          7.90         1.37 o                         
 -15   9   3          2.55          3.28         2.07 o                         
 -14   9   3          5.12          3.17         1.40 o                         
 -13   9   3         58.69         52.31         2.09 o                         
 -12   9   3         42.42         37.19         2.34 o                         
 -11   9   3         79.13         84.38         2.69 o                         
 -10   9   3         83.86         78.70         2.69 o                         
  -9   9   3        100.28         90.54         2.71 o                         
  -8   9   3        537.29        525.84         8.10 o                         
  -7   9   3        204.73        205.23         4.20 o                         
  -6   9   3        121.60        129.25         3.09 o                         
  -5   9   3        228.08        212.80         4.09 o                         
  -4   9   3        197.74        184.08         3.70 o                         
  -3   9   3        115.35        102.23         2.77 o                         
  -2   9   3          0.56          0.94         1.41 o                         
  -1   9   3        692.94        656.45        11.71 o                         
   0   9   3        107.59        100.98         4.34 o                         
   1   9   3        114.24        106.31         3.34 o                         
   2   9   3         57.29         53.87         3.17 o                         
   3   9   3          0.67          6.84         1.53 o                         
   4   9   3        122.35        120.67         2.94 o                         
   5   9   3        262.33        267.98         4.85 o                         
   6   9   3         32.04         35.97         2.31 o                         
   7   9   3         17.46         16.21         2.52 o                         
   8   9   3        226.07        242.71         5.54 o                         
   9   9   3         52.26         62.81         4.75 o                         
  10   9   3        203.73        207.18         5.19 o                         
  11   9   3          2.31          1.64         1.32 o                         
  12   9   3        164.74        162.83         4.08 o                         
 -14  10   3        135.64        124.02         4.24 o                         
 -13  10   3          0.48          0.05         1.00 o                         
 -12  10   3          4.38          3.02         1.00 o                         
 -11  10   3         14.92         14.56         1.82 o                         
 -10  10   3         37.55         31.21         2.04 o                         
  -9  10   3         74.57         67.55         2.41 o                         
  -8  10   3         13.60         13.13         1.66 o                         
  -7  10   3          9.06         12.63         2.25 o                         
  -6  10   3        957.04        955.43        13.45 o                         
  -5  10   3        417.80        400.47         6.84 o                         
  -4  10   3        409.87        395.12         6.35 o                         
  -3  10   3          0.59          3.49         1.36 o                         
  -2  10   3        179.71        179.42         4.61 o                         
  -1  10   3         69.26         59.37         4.81 o                         
   0  10   3         24.63         25.15         3.21 o                         
   1  10   3          2.63          7.30         2.04 o                         
   2  10   3       1130.26       1122.57        18.85 o                         
   3  10   3        108.02        109.79         3.28 o                         
   4  10   3         28.81         28.78         3.25 o                         
   5  10   3         37.56         45.12         3.22 o                         
   6  10   3         19.00         17.52         1.88 o                         
   7  10   3         72.94         79.59         3.22 o                         
   8  10   3         22.98         24.88         2.52 o                         
   9  10   3         22.81         20.95         2.16 o                         
  10  10   3          3.78          2.75         1.16 o                         
  11  10   3         75.70         82.53         2.65 o                         
  12  10   3          1.77          0.08         1.08 o                         
 -14  11   3         30.71         25.06         2.59 o                         
 -13  11   3         89.31         89.74         3.19 o                         
 -12  11   3          7.60         10.20         1.50 o                         
 -11  11   3          1.88         -0.74         0.96 o                         
 -10  11   3         24.91         21.62         1.74 o                         
  -9  11   3        275.70        266.15         5.21 o                         
  -8  11   3        177.84        167.29         3.80 o                         
  -7  11   3          1.05          1.71         1.17 o                         
  -6  11   3        161.23        164.05         3.64 o                         
  -5  11   3        577.80        583.07         8.77 o                         
  -4  11   3        235.03        253.15         5.17 o                         
  -3  11   3       1115.59       1150.07        19.50 o                         
  -2  11   3          2.42          1.11         1.86 o                         
  -1  11   3        123.43        118.00         3.40 o                         
   0  11   3          0.00          0.27         1.26 o                         
   1  11   3         75.81         71.37         2.98 o                         
   2  11   3        105.40        108.45         3.52 o                         
   3  11   3          0.92         -1.37         1.37 o                         
   4  11   3          0.66          0.93         1.52 o                         
   5  11   3         49.56         50.42         2.61 o                         
   6  11   3         30.34         36.92         2.65 o                         
   7  11   3         27.97         29.03         2.60 o                         
   8  11   3          1.23          1.15         1.30 o                         
   9  11   3          3.99          2.20         1.52 o                         
  10  11   3         25.27         32.04         2.06 o                         
  11  11   3        114.15        108.42         3.61 o                         
 -13  12   3          1.39          1.55         1.73 o                         
 -12  12   3          0.03         -0.75         0.92 o                         
 -11  12   3          2.11          3.46         1.03 o                         
 -10  12   3          0.71          0.81         1.07 o                         
  -9  12   3         26.31         26.22         1.75 o                         
  -8  12   3         38.31         38.43         1.90 o                         
  -7  12   3          4.04          4.69         1.13 o                         
  -6  12   3        290.18        318.73         5.47 o                         
  -5  12   3          4.25          2.53         1.66 o                         
  -4  12   3        153.66        162.24         3.57 o                         
  -3  12   3         46.75         51.23         2.56 o                         
  -2  12   3        378.02        373.84         7.51 o                         
  -1  12   3         25.61         31.47         2.55 o                         
   0  12   3         18.11         15.60         1.71 o                         
   1  12   3         40.76         41.48         2.61 o                         
   2  12   3          9.74          9.86         2.02 o                         
   3  12   3         73.98         63.88         3.39 o                         
   4  12   3          1.74          2.89         1.54 o                         
   5  12   3         50.76         62.89         4.79 o                         
   6  12   3          0.03         -1.06         1.38 o                         
   7  12   3         30.18         26.76         2.30 o                         
   8  12   3         18.73         16.70         2.07 o                         
   9  12   3          8.34          3.31         1.23 o                         
  10  12   3         45.26         42.48         3.63 o                         
 -12  13   3          1.94         -1.90         1.90 o                         
 -11  13   3          9.58          8.69         1.49 o                         
 -10  13   3          0.97         -0.63         1.21 o                         
  -9  13   3        121.92        118.33         2.97 o                         
  -8  13   3        270.55        254.36         5.96 o                         
  -7  13   3          5.16          3.95         1.25 o                         
  -6  13   3          4.33          2.75         1.29 o                         
  -5  13   3        527.19        536.30         9.02 o                         
  -4  13   3          5.29          3.07         1.34 o                         
  -3  13   3         82.45         86.98         3.03 o                         
  -2  13   3        334.41        333.02         7.47 o                         
  -1  13   3          0.11          0.03         1.26 o                         
   0  13   3         33.20         33.64         2.58 o                         
   1  13   3         26.94         29.65         2.89 o                         
   2  13   3         71.46         74.22         3.39 o                         
   3  13   3         16.53         10.30         1.88 o                         
   4  13   3         77.98         67.05         4.27 o                         
   5  13   3          8.24          4.91         2.75 o                         
   6  13   3        114.92        120.16         3.54 o                         
   7  13   3         14.36         12.07         2.00 o                         
   8  13   3         43.59         32.67         4.03 o                         
   9  13   3        128.37        126.10         5.88 o                         
 -12  14   3          2.52          8.81         2.42 o                         
 -11  14   3          0.25          1.09         1.28 o                         
 -10  14   3         85.87         84.13         3.48 o                         
  -9  14   3         11.34          9.93         1.41 o                         
  -8  14   3         15.57          9.57         1.87 o                         
  -7  14   3        238.05        231.76         4.64 o                         
  -6  14   3          1.23          4.51         1.31 o                         
  -5  14   3         79.31         85.46         2.88 o                         
  -4  14   3         15.75         17.71         1.88 o                         
  -3  14   3          6.51          8.81         2.32 o                         
  -2  14   3        121.32        131.10         4.48 o                         
  -1  14   3        346.31        370.37         7.49 o                         
   0  14   3         38.92         41.02         2.67 o                         
   1  14   3          0.93          2.27         1.53 o                         
   2  14   3        188.54        181.05         5.12 o                         
   3  14   3         15.69         17.67         2.46 o                         
   4  14   3         25.24         31.43         2.61 o                         
   5  14   3        351.75        344.77         7.77 o                         
   6  14   3         14.95         15.46         2.16 o                         
   7  14   3          1.85          0.49         1.77 o                         
 -11  15   3          0.81         -1.55         1.55 o                         
 -10  15   3          1.31          2.25         1.20 o                         
  -9  15   3         25.37         26.45         2.68 o                         
  -8  15   3         26.46         21.38         2.39 o                         
  -7  15   3         71.55         59.16         2.57 o                         
  -6  15   3          0.85          2.92         1.17 o                         
  -5  15   3         16.95         18.66         2.11 o                         
  -4  15   3         72.41         69.66         3.14 o                         
  -3  15   3         11.75         16.95         2.64 o                         
  -2  15   3          4.89          6.00         1.35 o                         
  -1  15   3          3.62          3.14         1.37 o                         
   0  15   3        224.63        243.41         6.99 o                         
   1  15   3         40.69         44.95         3.52 o                         
   2  15   3         40.40         40.12         2.72 o                         
   3  15   3          5.22          4.20         1.58 o                         
   4  15   3          1.03          1.02         1.33 o                         
   5  15   3         63.50         67.37         4.19 o                         
   6  15   3          5.55         10.05         6.65 o                         
   7  15   3         12.74         18.14         3.63 o                         
  -9  16   3         20.84         20.92         1.89 o                         
  -8  16   3         76.24         69.85         4.28 o                         
  -7  16   3         87.99         80.56         2.79 o                         
  -6  16   3         14.04         11.93         2.97 o                         
  -5  16   3         51.92         52.54         2.26 o                         
  -4  16   3         34.37         32.90         1.80 o                         
  -3  16   3          0.39         -0.80         0.97 o                         
  -2  16   3         17.31         20.35         1.88 o                         
  -1  16   3         39.73         47.55         2.35 o                         
   0  16   3         15.05          8.83         1.55 o                         
   1  16   3         19.80         20.15         2.02 o                         
   2  16   3         49.37         53.66         2.56 o                         
   3  16   3        147.84        136.30         3.90 o                         
   4  16   3         25.21         23.95         2.50 o                         
   5  16   3          4.26          3.70         1.86 o                         
   6  16   3          0.39         -1.21         1.90 o                         
  -8  17   3         31.03         33.03         1.70 o                         
  -7  17   3          5.17          8.69         1.66 o                         
  -6  17   3         17.91         16.47         1.87 o                         
  -5  17   3         15.13         14.98         1.74 o                         
  -4  17   3         56.05         65.07         2.06 o                         
  -3  17   3          7.73         10.04         1.42 o                         
  -2  17   3          3.80          2.68         1.12 o                         
  -1  17   3          3.22          2.17         1.01 o                         
   0  17   3         23.32         23.60         1.96 o                         
   1  17   3          4.02          3.68         1.15 o                         
   2  17   3         41.39         36.13         2.48 o                         
   3  17   3         31.20         30.56         2.04 o                         
   4  17   3        142.23        145.18         4.75 o                         
   5  17   3         82.59         83.19         4.32 o                         
  -6  18   3          0.51          1.47         1.22 o                         
  -5  18   3          0.39          0.22         1.05 o                         
  -4  18   3         12.42         14.78         1.67 o                         
  -3  18   3          3.47          2.86         1.07 o                         
  -2  18   3          5.94          6.02         1.12 o                         
  -1  18   3          1.47          2.06         1.14 o                         
   0  18   3         71.42         68.06         3.41 o                         
   1  18   3        269.38        258.51         6.92 o                         
   2  18   3         82.12         83.10         3.54 o                         
   3  18   3         17.62         17.35         1.99 o                         
 -14   0   4         39.21         51.49         5.18 o                         
 -13   0   4        125.55        120.08         5.25 o                         
 -12   0   4       1300.70       1377.04        32.43 o                         
 -11   0   4         80.76         90.21         4.76 o                         
 -10   0   4       2584.54       2603.23        48.56 o                         
  -9   0   4        266.93        319.56         7.66 o                         
  -8   0   4        238.09        256.59         6.53 o                         
  -7   0   4        416.47        376.22         8.44 o                         
  -6   0   4        426.96        449.26        16.14 o                         
  -5   0   4        233.24        223.24         9.01 o                         
  -4   0   4         99.70         97.17         5.19 o                         
  -3   0   4       2558.13       2715.49        85.70 o                         
  -2   0   4       5180.61       5372.40       167.89 o                         
  -1   0   4         13.77          8.98         2.25 o                         
   0   0   4        418.30        457.03         8.91 o                         
   1   0   4        133.64        124.95         3.43 o                         
   2   0   4       1343.89       1405.08        26.39 o                         
   3   0   4        973.38        934.90        31.94 o                         
   4   0   4         41.84         40.13         3.45 o                         
   5   0   4         41.40         35.45         3.60 o                         
   6   0   4         11.62         13.94         2.82 o                         
   7   0   4        527.37        530.79        13.99 o                         
   8   0   4         15.67         13.95         2.67 o                         
   9   0   4          2.98          2.84         1.77 o                         
  10   0   4         14.45         16.10         2.19 o                         
  11   0   4         24.19         30.47         2.26 o                         
  12   0   4         89.02         90.39         3.31 o                         
  13   0   4        201.34        169.71         6.93 o                         
 -14   1   4          2.75          4.80         2.24 o                         
 -13   1   4         14.25         20.40         2.45 o                         
 -12   1   4        168.92        172.01         4.10 o                         
 -11   1   4        344.90        340.75         6.28 o                         
 -10   1   4        177.01        197.57         4.35 o                         
  -9   1   4         85.00         84.08         3.35 o                         
  -8   1   4        545.10        544.49         8.17 o                         
  -7   1   4        269.04        286.18         5.38 o                         
  -6   1   4          4.92          6.08         1.82 o                         
  -5   1   4        606.93        513.63        22.09 o                         
  -4   1   4        733.05        741.14        19.78 o                         
  -3   1   4       1020.62       1020.00        23.56 o                         
  -2   1   4        737.91        805.39        21.43 o                         
  -1   1   4         90.96        104.44         3.73 o                         
   0   1   4         41.47         37.41         1.21 o                         
   1   1   4       1077.00       1095.21        14.53 o                         
   2   1   4        308.35        329.19         5.71 o                         
   3   1   4          6.04          5.26         1.24 o                         
   4   1   4         26.92         32.94         2.22 o                         
   5   1   4        426.99        416.16         8.02 o                         
   6   1   4         90.12         79.70         3.09 o                         
   7   1   4        137.21        149.46         4.08 o                         
   8   1   4        144.51        140.47         3.96 o                         
   9   1   4         70.49         75.97         2.63 o                         
  10   1   4        310.81        299.21         8.38 o                         
  11   1   4         15.80         16.81         1.49 o                         
  12   1   4          1.77         -0.80         0.87 o                         
  13   1   4          5.54          9.60         1.40 o                         
 -14   2   4          1.78         -1.54         2.07 o                         
 -13   2   4         27.18         28.57         2.27 o                         
 -12   2   4        380.77        377.21         6.19 o                         
 -11   2   4          0.58          0.48         1.27 o                         
 -10   2   4         25.66         23.11         2.02 o                         
  -9   2   4        132.80        138.53         3.26 o                         
  -8   2   4         89.26         79.43         2.56 o                         
  -7   2   4        133.93        132.79         3.14 o                         
  -6   2   4         38.07         41.95         2.25 o                         
  -5   2   4          8.06         11.57         2.94 o                         
  -4   2   4        645.20        677.67        22.80 o                         
  -3   2   4        755.26        816.05        27.02 o                         
  -2   2   4          2.58         -0.76         1.44 o                         
  -1   2   4       1711.78       1746.84        27.57 o                         
   0   2   4          0.26          1.69         0.61 o                         
   1   2   4        250.40        223.95         3.73 o                         
   2   2   4         34.52         27.55         2.84 o                         
   3   2   4        735.72        669.92        10.59 o                         
   4   2   4        289.41        289.41         5.42 o                         
   5   2   4       1337.76       1390.80        20.59 o                         
   6   2   4        615.51        628.38        10.21 o                         
   7   2   4        749.37        752.02        12.03 o                         
   8   2   4          4.28          3.52         1.20 o                         
   9   2   4         76.79         76.22         2.58 o                         
  10   2   4         48.52         53.91         2.27 o                         
  11   2   4        158.50        134.35         2.87 o                         
  12   2   4         27.72         28.11         1.53 o                         
  13   2   4          1.83          1.44         0.91 o                         
 -14   3   4          0.53          0.83         2.08 o                         
 -13   3   4         24.32         26.14         2.68 o                         
 -12   3   4         84.71         88.61         2.72 o                         
 -11   3   4       1380.37       1425.50        19.37 o                         
 -10   3   4        217.73        234.56         4.47 o                         
  -9   3   4         36.39         44.85         2.21 o                         
  -8   3   4        195.20        197.12         3.90 o                         
  -7   3   4        347.08        320.69         5.36 o                         
  -6   3   4        374.15        368.49         5.93 o                         
  -5   3   4       1296.27       1319.55        42.93 o                         
  -4   3   4         87.71         92.83         5.01 o                         
  -3   3   4        473.86        528.51        18.41 o                         
  -2   3   4          3.87          1.04         1.73 o                         
  -1   3   4        370.50        411.53         6.54 o                         
   0   3   4         52.01         49.90         1.78 o                         
   1   3   4        179.50        165.97         4.33 o                         
   2   3   4        736.98        792.14        19.14 o                         
   3   3   4       1078.92       1091.44        16.40 o                         
   4   3   4        420.05        443.04         8.43 o                         
   5   3   4         16.87         18.19         1.97 o                         
   6   3   4        533.95        553.09         9.20 o                         
   7   3   4        135.14        126.49         3.38 o                         
   8   3   4          5.36          5.78         1.23 o                         
   9   3   4          5.58          3.54         1.94 o                         
  10   3   4         23.64         16.93         1.87 o                         
  11   3   4          9.55          6.11         1.09 o                         
  12   3   4         35.97         34.41         1.61 o                         
  13   3   4          0.02         -0.91         0.91 o                         
 -15   4   4          0.02         -3.11         3.11 o                         
 -14   4   4         45.44         44.82         2.57 o                         
 -13   4   4         40.61         36.97         2.58 o                         
 -12   4   4          6.43          4.19         1.23 o                         
 -11   4   4        201.81        206.18         4.17 o                         
 -10   4   4         20.30         23.13         1.92 o                         
  -9   4   4         32.21         35.74         2.22 o                         
  -8   4   4         76.17         65.94         2.39 o                         
  -7   4   4        361.60        368.61         5.98 o                         
  -6   4   4         36.72         28.16         2.33 o                         
  -5   4   4         15.41         15.76         1.78 o                         
  -4   4   4        163.20        187.74         7.96 o                         
  -3   4   4       1851.42       2042.64        65.25 o                         
  -2   4   4          4.04          9.07         1.89 o                         
  -1   4   4        345.14        385.59         7.90 o                         
   0   4   4        705.10        737.04        12.40 o                         
   1   4   4        236.81        208.53         6.36 o                         
   2   4   4        505.80        501.52         8.28 o                         
   3   4   4        447.22        469.57         8.01 o                         
   4   4   4         35.40         35.13         2.25 o                         
   5   4   4          0.79          0.09         1.26 o                         
   6   4   4       1198.72       1262.39        18.95 o                         
   7   4   4          2.71          1.17         1.25 o                         
   8   4   4         40.80         32.19         2.20 o                         
   9   4   4          1.42          1.40         1.21 o                         
  10   4   4          3.26          3.29         1.08 o                         
  11   4   4          1.34          1.27         0.98 o                         
  12   4   4         37.30         43.62         1.83 o                         
  13   4   4          0.31         -0.61         0.92 o                         
 -15   5   4         24.17         20.39         3.97 o                         
 -14   5   4        352.20        335.71         6.54 o                         
 -13   5   4        182.78        180.00         4.43 o                         
 -12   5   4          7.04         10.17         1.39 o                         
 -11   5   4        128.08        120.87         2.88 o                         
 -10   5   4          0.02          2.30         1.16 o                         
  -9   5   4        259.55        247.18         4.24 o                         
  -8   5   4          2.02          1.90         1.07 o                         
  -7   5   4         64.22         62.49         2.42 o                         
  -6   5   4        114.23        110.03         2.63 o                         
  -5   5   4        560.07        538.95         8.05 o                         
  -4   5   4        357.68        391.52         7.49 o                         
  -3   5   4        109.23        104.26         5.53 o                         
  -2   5   4          4.90          6.91         2.42 o                         
  -1   5   4        611.12        563.42        43.47 o                         
   0   5   4        487.97        472.04        28.37 o                         
   1   5   4          5.92          9.01         1.48 o                         
   2   5   4         43.96         29.13         2.42 o                         
   3   5   4        567.09        590.55        10.68 o                         
   4   5   4         14.94         16.04         1.78 o                         
   5   5   4         51.19         55.26         2.80 o                         
   6   5   4        160.42        173.82         4.05 o                         
   7   5   4        364.22        373.53         6.73 o                         
   8   5   4        142.42        141.78         3.93 o                         
   9   5   4         48.42         47.28         2.39 o                         
  10   5   4          9.78         14.09         1.76 o                         
  11   5   4         20.72         19.49         2.87 o                         
  12   5   4         72.64         72.58         2.15 o                         
 -15   6   4          6.04          6.19         1.94 o                         
 -14   6   4         17.12         21.81         2.05 o                         
 -13   6   4         10.72         13.19         1.86 o                         
 -12   6   4         78.47         85.94         2.56 o                         
 -11   6   4          1.56          2.06         1.34 o                         
 -10   6   4        111.78        100.98         2.69 o                         
  -9   6   4        164.87        185.37         3.91 o                         
  -8   6   4          3.22          3.34         1.39 o                         
  -7   6   4         13.99         15.04         1.77 o                         
  -6   6   4       1703.93       1772.71        21.87 o                         
  -5   6   4         31.75         34.23         1.90 o                         
  -4   6   4         55.85         63.19         2.81 o                         
  -3   6   4          3.09          3.92         1.30 o                         
  -2   6   4        147.20        135.42         3.72 o                         
  -1   6   4         76.45         88.97         2.80 o                         
   0   6   4         10.89         10.64         1.94 o                         
   1   6   4         69.11         69.71         3.00 o                         
   2   6   4        276.21        272.41         5.90 o                         
   3   6   4        156.75        171.63         4.07 o                         
   4   6   4         34.62         35.36         2.37 o                         
   5   6   4        344.06        365.69         6.59 o                         
   6   6   4         81.41         74.17         2.79 o                         
   7   6   4          8.22          9.62         1.67 o                         
   8   6   4        448.36        435.33         8.37 o                         
   9   6   4          0.01         -1.13         1.13 o                         
  10   6   4         33.35         32.29         2.02 o                         
  11   6   4         19.01         16.39         1.52 o                         
  12   6   4        101.74         76.47         2.42 o                         
 -15   7   4          0.38          0.00         2.59 o                         
 -14   7   4          0.11          0.33         1.15 o                         
 -13   7   4         21.55         26.49         1.86 o                         
 -12   7   4         87.44         79.01         2.63 o                         
 -11   7   4        746.38        676.16         9.13 o                         
 -10   7   4         35.76         26.12         1.86 o                         
  -9   7   4         14.48         22.04         2.44 o                         
  -8   7   4        131.54        111.72         2.73 o                         
  -7   7   4        387.32        386.83         5.79 o                         
  -6   7   4         13.21         17.34         1.51 o                         
  -5   7   4        122.53        103.93         2.60 o                         
  -4   7   4        148.08        150.76         3.33 o                         
  -3   7   4        261.07        254.49         4.59 o                         
  -2   7   4        110.11        104.42         3.10 o                         
  -1   7   4          3.22          1.88         1.52 o                         
   0   7   4        153.07        143.72         4.43 o                         
   1   7   4         51.23         58.11         2.89 o                         
   2   7   4         88.46         82.68         2.96 o                         
   3   7   4          4.29          9.24         1.55 o                         
   4   7   4        132.65        136.60         4.24 o                         
   5   7   4          5.91          5.60         3.20 o                         
   6   7   4          3.75          0.99         1.65 o                         
   7   7   4        656.56        633.82        11.47 o                         
   8   7   4        108.41        105.88         3.32 o                         
   9   7   4          2.50          1.54         1.16 o                         
  10   7   4          3.12          3.60         1.13 o                         
  11   7   4         10.35          8.09         1.21 o                         
  12   7   4         16.87         22.81         1.50 o                         
 -15   8   4          0.23         -2.25         2.25 o                         
 -14   8   4         46.84         55.02         2.15 o                         
 -13   8   4         90.72         78.40         2.39 o                         
 -12   8   4         19.30         21.22         1.80 o                         
 -11   8   4        212.79        219.28         4.26 o                         
 -10   8   4         32.90         35.20         1.90 o                         
  -9   8   4         58.09         56.26         2.50 o                         
  -8   8   4          5.67          4.44         1.06 o                         
  -7   8   4         80.10         96.10         2.52 o                         
  -6   8   4        633.92        625.23        11.93 o                         
  -5   8   4        453.61        487.54         7.55 o                         
  -4   8   4         11.61         11.73         1.50 o                         
  -3   8   4        254.12        272.35         4.85 o                         
  -2   8   4         54.92         68.17         3.60 o                         
  -1   8   4          6.40         11.99         1.85 o                         
   0   8   4         81.59         83.81         3.47 o                         
   1   8   4         71.27         67.68         3.11 o                         
   2   8   4          0.34         -1.27         1.27 o                         
   3   8   4          9.96          5.56         1.60 o                         
   4   8   4         53.21         63.72         4.50 o                         
   5   8   4        140.96        130.47         3.60 o                         
   6   8   4         33.10         38.66         2.77 o                         
   7   8   4         52.50         51.40         2.62 o                         
   8   8   4        336.41        325.68         8.25 o                         
   9   8   4          4.41          3.20         1.23 o                         
  10   8   4         92.68         85.96         3.12 o                         
  11   8   4         28.63         32.85         1.90 o                         
 -14   9   4         19.35         18.06         2.81 o                         
 -13   9   4        247.60        227.37         4.79 o                         
 -12   9   4          5.47          1.99         0.98 o                         
 -11   9   4          1.97          0.69         1.61 o                         
 -10   9   4         17.75         12.08         1.43 o                         
  -9   9   4         19.70         17.62         1.73 o                         
  -8   9   4         95.23        101.21         2.84 o                         
  -7   9   4        122.39        134.15         3.19 o                         
  -6   9   4        172.82        178.45         3.71 o                         
  -5   9   4         26.84         28.16         2.40 o                         
  -4   9   4         66.37         67.19         2.70 o                         
  -3   9   4        203.05        196.50         4.37 o                         
  -2   9   4         96.11         95.55         3.62 o                         
  -1   9   4         45.25         51.17         2.57 o                         
   0   9   4        335.86        349.95         8.07 o                         
   1   9   4        151.09        171.52         5.09 o                         
   2   9   4         39.44         46.58         2.41 o                         
   3   9   4          4.47          5.31         2.40 o                         
   4   9   4          5.19          5.43         2.19 o                         
   5   9   4        128.70        125.67         5.56 o                         
   6   9   4        100.53        109.78         3.58 o                         
   7   9   4         14.09         14.10         2.22 o                         
   8   9   4          5.84          5.55         3.14 o                         
   9   9   4        223.77        217.49         5.30 o                         
  10   9   4          9.25         12.02         1.60 o                         
  11   9   4          5.23          5.91         1.95 o                         
 -14  10   4         84.80         82.14         4.50 o                         
 -13  10   4         56.69         53.57         3.07 o                         
 -12  10   4          2.10          2.17         1.07 o                         
 -11  10   4         29.46         22.85         1.67 o                         
 -10  10   4        150.17        134.57         3.19 o                         
  -9  10   4         32.07         30.58         1.89 o                         
  -8  10   4        175.87        184.69         3.82 o                         
  -7  10   4        298.32        304.20         5.32 o                         
  -6  10   4         24.94         21.80         2.09 o                         
  -5  10   4         20.53         19.22         1.97 o                         
  -4  10   4        480.31        490.86         8.38 o                         
  -3  10   4        283.67        297.75         6.42 o                         
  -2  10   4        431.38        417.76         8.80 o                         
  -1  10   4        179.48        170.95         4.57 o                         
   0  10   4        287.08        302.36         6.34 o                         
   1  10   4        139.33        137.02         3.88 o                         
   2  10   4         20.89         25.56         2.45 o                         
   3  10   4          2.72          3.74         1.47 o                         
   4  10   4         18.49         10.57         2.53 o                         
   5  10   4         45.01         36.25         2.73 o                         
   6  10   4         70.95         70.97         3.51 o                         
   7  10   4         16.12         14.54         2.49 o                         
   8  10   4         32.08         28.16         2.97 o                         
   9  10   4         54.17         57.70         2.52 o                         
  10  10   4         49.20         41.41         2.11 o                         
  11  10   4          2.27          3.11         1.55 o                         
 -13  11   4         55.57         47.18         2.40 o                         
 -12  11   4         26.67         25.40         1.75 o                         
 -11  11   4          2.49          4.64         1.00 o                         
 -10  11   4         57.14         57.37         2.33 o                         
  -9  11   4        119.13        111.57         3.15 o                         
  -8  11   4         21.62         20.49         2.34 o                         
  -7  11   4          9.62          9.56         2.75 o                         
  -6  11   4         31.44         28.99         2.15 o                         
  -5  11   4          1.73          3.58         1.70 o                         
  -4  11   4       1083.52       1124.24        17.11 o                         
  -3  11   4        115.74        120.66         3.50 o                         
  -2  11   4        377.12        376.66         7.17 o                         
  -1  11   4        348.32        366.91         6.69 o                         
   0  11   4         49.86         56.52         2.74 o                         
   1  11   4          0.09          0.98         1.40 o                         
   2  11   4        166.72        173.21         4.54 o                         
   3  11   4        137.74        145.89         4.12 o                         
   4  11   4        121.59        112.10         3.38 o                         
   5  11   4        130.58        121.01         4.40 o                         
   6  11   4         60.53         57.74         3.20 o                         
   7  11   4          0.32          0.41         1.55 o                         
   8  11   4          0.05         -0.27         1.28 o                         
   9  11   4        219.11        220.08         6.18 o                         
  10  11   4         83.28         77.60         3.11 o                         
 -13  12   4          8.32          5.87         1.55 o                         
 -12  12   4         62.89         64.91         2.59 o                         
 -11  12   4         80.54         74.89         3.19 o                         
 -10  12   4         37.04         30.59         1.74 o                         
  -9  12   4          4.12          1.68         0.99 o                         
  -8  12   4        115.39        111.65         4.86 o                         
  -7  12   4        519.77        528.96         8.84 o                         
  -6  12   4         62.92         66.75         3.43 o                         
  -5  12   4        358.44        380.88         6.86 o                         
  -4  12   4        300.18        309.78         5.91 o                         
  -3  12   4        202.40        205.49         4.51 o                         
  -2  12   4          0.03         -0.12         1.20 o                         
  -1  12   4        164.64        167.96         4.51 o                         
   0  12   4         26.59         25.29         2.43 o                         
   1  12   4         59.52         61.12         2.90 o                         
   2  12   4          2.83          2.13         1.41 o                         
   3  12   4         72.14         78.30         3.58 o                         
   4  12   4         12.97         10.39         1.83 o                         
   5  12   4        133.44        142.42         4.45 o                         
   6  12   4         72.91         73.89         3.19 o                         
   7  12   4          3.01          0.67         1.49 o                         
   8  12   4         11.65          9.14         4.58 o                         
   9  12   4          0.00          1.70         1.52 o                         
 -12  13   4         18.60         24.88         2.94 o                         
 -11  13   4        116.21        120.68         4.74 o                         
 -10  13   4          2.05          2.78         1.08 o                         
  -9  13   4        111.53         89.47         4.57 o                         
  -8  13   4         10.08         10.93         1.51 o                         
  -7  13   4         49.91         49.55         2.04 o                         
  -6  13   4        106.84        117.98         4.21 o                         
  -5  13   4          7.67          8.88         1.72 o                         
  -4  13   4         42.16         54.25         2.48 o                         
  -3  13   4         80.59         85.56         2.92 o                         
  -2  13   4         57.34         60.83         3.02 o                         
  -1  13   4         24.59         22.89         2.08 o                         
   0  13   4         15.77         20.00         2.13 o                         
   1  13   4         58.34         65.79         3.19 o                         
   2  13   4          0.18         -0.90         1.62 o                         
   3  13   4          5.88          2.57         1.67 o                         
   4  13   4        241.67        229.15         5.83 o                         
   5  13   4          0.73          0.42         1.62 o                         
   6  13   4         23.97         20.82         5.27 o                         
   7  13   4          0.05         -0.64         1.62 o                         
   8  13   4          5.88          3.28         2.07 o                         
 -11  14   4          2.01          0.78         1.10 o                         
 -10  14   4         34.28         37.26         2.50 o                         
  -9  14   4         89.80         95.90         2.85 o                         
  -8  14   4          3.72          4.58         1.49 o                         
  -7  14   4         38.83         45.28         2.10 o                         
  -6  14   4          0.06          1.10         1.04 o                         
  -5  14   4         50.28         46.36         2.20 o                         
  -4  14   4          1.73         -0.03         1.31 o                         
  -3  14   4         62.11         69.49         2.64 o                         
  -2  14   4        262.08        284.97         7.22 o                         
  -1  14   4         57.44         64.52         2.83 o                         
   0  14   4        109.25        123.45         4.40 o                         
   1  14   4         61.40         63.53         3.14 o                         
   2  14   4         10.26         12.04         1.88 o                         
   3  14   4        208.04        207.79         5.36 o                         
   4  14   4         90.88         75.18         3.05 o                         
   5  14   4          9.91         11.40         3.54 o                         
   6  14   4          1.92          4.25         1.60 o                         
   7  14   4          1.40          2.94         2.07 o                         
 -10  15   4          6.45          4.35         1.03 o                         
  -9  15   4          1.35          5.73         2.61 o                         
  -8  15   4         13.11          9.52         2.16 o                         
  -7  15   4         32.04         36.08         1.87 o                         
  -6  15   4         19.63         20.87         1.76 o                         
  -5  15   4          0.01          0.36         1.01 o                         
  -4  15   4         46.82         43.34         2.10 o                         
  -3  15   4        133.75        139.45         3.77 o                         
  -2  15   4         49.71         48.39         2.37 o                         
  -1  15   4          4.94          6.54         1.95 o                         
   0  15   4          7.50          5.69         1.31 o                         
   1  15   4          4.34          5.33         1.29 o                         
   2  15   4         15.81         22.32         2.02 o                         
   3  15   4         50.41         55.39         2.52 o                         
   4  15   4         41.55         47.58         3.19 o                         
   5  15   4          1.64         -0.34         1.45 o                         
   6  15   4          5.79          3.97         2.07 o                         
  -9  16   4         24.94         18.71         1.49 o                         
  -8  16   4          0.11         -0.15         0.88 o                         
  -7  16   4          9.10          3.19         0.92 o                         
  -6  16   4         32.79         30.42         1.52 o                         
  -5  16   4          1.15          1.85         0.89 o                         
  -4  16   4         35.58         31.44         1.88 o                         
  -3  16   4          2.92          1.99         1.15 o                         
  -2  16   4         32.72         31.27         1.96 o                         
  -1  16   4         58.91         61.72         2.56 o                         
   0  16   4          2.18          2.42         1.34 o                         
   1  16   4          3.29          2.19         1.10 o                         
   2  16   4         36.85         30.66         1.93 o                         
   3  16   4         14.89         16.05         1.90 o                         
   4  16   4        122.77        117.81         3.91 o                         
  -7  17   4         39.53         36.62         2.07 o                         
  -6  17   4         52.56         49.53         1.96 o                         
  -5  17   4        103.29         95.93         2.46 o                         
  -4  17   4         45.09         44.85         1.77 o                         
  -3  17   4          0.66          0.90         1.00 o                         
  -2  17   4          0.62          0.23         0.96 o                         
  -1  17   4         11.84         15.27         1.73 o                         
   0  17   4         60.44         62.75         2.40 o                         
   1  17   4          1.23          1.61         1.03 o                         
   2  17   4         74.20         71.52         2.43 o                         
   3  17   4          3.79          2.07         1.90 o                         
  -3  18   4         41.78         52.75         2.15 o                         
  -2  18   4          1.39          1.23         1.03 o                         
  -1  18   4          1.46         -0.13         1.72 o                         
   0  18   4         22.76         20.23         2.33 o                         
 -15   1   5          4.70          4.32         3.45 o                         
 -14   1   5         30.56         36.47         2.19 o                         
 -13   1   5          5.66          3.48         1.54 o                         
 -12   1   5          1.95          1.87         1.37 o                         
 -11   1   5        201.63        197.51         4.86 o                         
 -10   1   5       1676.93       1697.02        25.01 o                         
  -9   1   5        710.85        737.76        10.75 o                         
  -8   1   5        587.80        564.80         8.55 o                         
  -7   1   5          9.53         10.47         1.82 o                         
  -6   1   5         23.00         34.60         3.30 o                         
  -5   1   5         56.94         64.71         2.23 o                         
  -4   1   5        596.06        614.79         8.31 o                         
  -3   1   5         84.74         78.60         4.67 o                         
  -2   1   5        226.67        239.10         6.86 o                         
  -1   1   5        251.18        264.40         8.64 o                         
   0   1   5         86.87         96.52         3.07 o                         
   1   1   5         68.02         66.43         2.50 o                         
   2   1   5        197.57        200.27         3.95 o                         
   3   1   5         11.93         12.87         1.58 o                         
   4   1   5         76.59         80.18         3.27 o                         
   5   1   5         61.62         57.04         2.24 o                         
   6   1   5         13.87         20.35         1.80 o                         
   7   1   5        135.81        128.53         3.13 o                         
   8   1   5          4.57          3.75         1.06 o                         
   9   1   5         30.45         29.66         1.67 o                         
  10   1   5          0.12          0.12         0.88 o                         
  11   1   5         22.41         17.43         1.29 o                         
  12   1   5          2.13          3.33         1.21 o                         
 -15   2   5         19.03         13.30         3.97 o                         
 -14   2   5          0.35         -1.02         1.17 o                         
 -13   2   5          2.25          1.10         1.18 o                         
 -12   2   5          0.71          2.42         1.28 o                         
 -11   2   5        296.15        313.30         5.44 o                         
 -10   2   5        695.14        683.47        10.08 o                         
  -9   2   5       3900.94       4066.14        52.71 o                         
  -8   2   5        296.80        305.98         5.31 o                         
  -7   2   5         82.11         78.36         2.52 o                         
  -6   2   5          4.85          5.20         1.18 o                         
  -5   2   5         79.65         87.92         2.66 o                         
  -4   2   5        224.22        219.68         4.22 o                         
  -3   2   5        307.62        275.72         5.71 o                         
  -2   2   5        294.74        340.38         9.13 o                         
  -1   2   5          0.63         -0.76         1.42 o                         
   0   2   5        160.08        145.81         4.33 o                         
   1   2   5          6.60          9.75         1.46 o                         
   2   2   5          0.45         -0.58         1.18 o                         
   3   2   5        378.94        376.78         6.70 o                         
   4   2   5        393.94        395.71         6.44 o                         
   5   2   5        216.04        211.54         4.13 o                         
   6   2   5       1069.38       1099.39        18.68 o                         
   7   2   5         19.82         26.18         1.81 o                         
   8   2   5        180.76        182.30         3.94 o                         
   9   2   5        179.18        142.77         3.03 o                         
  10   2   5         74.79         74.26         2.04 o                         
  11   2   5         52.42         49.76         1.72 o                         
  12   2   5          4.24          3.28         0.98 o                         
 -15   3   5         12.54         10.88         2.08 o                         
 -14   3   5          3.67          2.06         1.50 o                         
 -13   3   5        132.13        126.84         3.50 o                         
 -12   3   5         36.05         34.88         2.03 o                         
 -11   3   5          0.56          0.08         1.17 o                         
 -10   3   5         29.12         37.69         2.16 o                         
  -9   3   5          2.07          1.19         1.12 o                         
  -8   3   5        304.33        292.28         6.84 o                         
  -7   3   5          4.98          6.68         1.17 o                         
  -6   3   5         58.68         57.17         2.28 o                         
  -5   3   5         29.10         32.48         2.06 o                         
  -4   3   5        713.73        722.43        10.41 o                         
  -3   3   5        784.22        803.49        12.47 o                         
  -2   3   5        563.62        597.90        10.63 o                         
  -1   3   5         93.60        104.39         3.49 o                         
   0   3   5         66.00         77.65         3.82 o                         
   1   3   5          0.01         -0.23         1.47 o                         
   2   3   5        344.45        330.99         5.99 o                         
   3   3   5        355.90        364.11         5.98 o                         
   4   3   5         42.80         50.98         2.23 o                         
   5   3   5          5.76          6.80         1.17 o                         
   6   3   5          0.00         -1.09         1.09 o                         
   7   3   5          0.80          2.04         1.08 o                         
   8   3   5         14.97         15.92         1.63 o                         
   9   3   5         27.28         31.23         1.67 o                         
  10   3   5          0.26          0.99         0.80 o                         
  11   3   5         77.34         74.72         2.32 o                         
  12   3   5          4.69          6.55         2.33 o                         
 -15   4   5        125.14        128.98        12.28 o                         
 -14   4   5          5.12          5.17         1.35 o                         
 -13   4   5        184.84        177.38         3.50 o                         
 -12   4   5        242.15        252.40         4.57 o                         
 -11   4   5          1.66          1.11         1.14 o                         
 -10   4   5         20.17         22.05         1.84 o                         
  -9   4   5          1.82          0.31         1.15 o                         
  -8   4   5         68.83         68.90         2.41 o                         
  -7   4   5         53.24         51.66         2.20 o                         
  -6   4   5        276.95        301.10         5.20 o                         
  -5   4   5        366.29        370.02         6.03 o                         
  -4   4   5        113.48        116.52         2.98 o                         
  -3   4   5        588.90        593.94         8.17 o                         
  -2   4   5        639.38        619.63        11.08 o                         
  -1   4   5        211.94        219.74         4.70 o                         
   0   4   5         21.47         31.01         2.16 o                         
   1   4   5        115.84        110.63         2.94 o                         
   2   4   5        152.36        145.57         3.53 o                         
   3   4   5        206.99        212.33         4.47 o                         
   4   4   5        255.41        257.98         4.73 o                         
   5   4   5        200.88        216.85         4.19 o                         
   6   4   5        554.44        503.49         7.75 o                         
   7   4   5         61.28         62.45         2.59 o                         
   8   4   5         42.85         39.61         1.97 o                         
   9   4   5         53.86         56.27         1.99 o                         
  10   4   5          0.00          1.17         0.92 o                         
  11   4   5          3.03          3.06         1.21 o                         
 -15   5   5          0.03         -1.02         1.60 o                         
 -14   5   5         16.25         17.26         4.04 o                         
 -13   5   5        277.64        265.78         4.53 o                         
 -12   5   5        234.40        232.90         8.04 o                         
 -11   5   5         53.13         49.13         2.18 o                         
 -10   5   5        277.59        254.53         4.67 o                         
  -9   5   5         47.18         39.43         2.12 o                         
  -8   5   5        267.91        262.16         4.78 o                         
  -7   5   5        384.08        373.23         6.82 o                         
  -6   5   5        229.03        229.19         4.33 o                         
  -5   5   5          7.28         11.33         1.34 o                         
  -4   5   5         12.52         12.25         1.84 o                         
  -3   5   5         79.68         88.04         2.59 o                         
  -2   5   5         65.14         66.09         2.77 o                         
  -1   5   5         93.23        107.69         4.46 o                         
   0   5   5        281.42        264.45         5.87 o                         
   1   5   5        187.03        179.24         4.11 o                         
   2   5   5         52.62         61.02         3.72 o                         
   3   5   5         81.62         75.15         2.68 o                         
   4   5   5          2.60          2.29         1.29 o                         
   5   5   5       1568.95       1563.57        23.29 o                         
   6   5   5         25.09         37.71         2.52 o                         
   7   5   5        147.58        167.73         3.51 o                         
   8   5   5        284.63        256.32         5.49 o                         
   9   5   5         32.76         33.97         1.87 o                         
  10   5   5          3.51          6.49         1.58 o                         
  11   5   5         59.46         62.17         2.16 o                         
 -15   6   5          5.70         10.54         2.76 o                         
 -14   6   5          1.22          1.24         1.17 o                         
 -13   6   5         39.30         38.56         1.97 o                         
 -12   6   5         57.93         54.40         2.07 o                         
 -11   6   5         52.81         63.72         2.34 o                         
 -10   6   5          1.39         -0.18         1.39 o                         
  -9   6   5        384.15        357.61         5.99 o                         
  -8   6   5        114.79        123.82         3.09 o                         
  -7   6   5        555.66        558.71         8.55 o                         
  -6   6   5        383.21        345.02         6.08 o                         
  -5   6   5         41.44         39.72         2.15 o                         
  -4   6   5        299.82        299.33         5.20 o                         
  -3   6   5         94.11         89.94         2.55 o                         
  -2   6   5        143.03        167.47         3.64 o                         
  -1   6   5        468.01        460.47         8.72 o                         
   0   6   5        565.82        633.89        11.44 o                         
   1   6   5        770.90        772.93        13.61 o                         
   2   6   5         41.46         43.58         2.31 o                         
   3   6   5        108.86        120.85         3.35 o                         
   4   6   5         46.91         48.62         2.41 o                         
   5   6   5        153.79        149.82         3.48 o                         
   6   6   5         97.04        112.49         2.96 o                         
   7   6   5        130.21        110.85         3.09 o                         
   8   6   5         23.38         26.13         1.79 o                         
   9   6   5         68.51         69.15         2.24 o                         
  10   6   5         12.48         12.29         1.45 o                         
  11   6   5         60.15         67.94         5.88 o                         
 -15   7   5         30.82         28.51         3.11 o                         
 -14   7   5          9.06          6.11         1.20 o                         
 -13   7   5         57.96         49.82         2.22 o                         
 -12   7   5          1.32          3.29         1.06 o                         
 -11   7   5        314.78        324.47         5.54 o                         
 -10   7   5         38.83         44.18         2.05 o                         
  -9   7   5          0.43          0.38         1.02 o                         
  -8   7   5        188.13        175.90         3.80 o                         
  -7   7   5         85.43         86.32         2.78 o                         
  -6   7   5         21.02         19.79         1.89 o                         
  -5   7   5        334.65        324.89         6.04 o                         
  -4   7   5          0.10          1.61         1.16 o                         
  -3   7   5        231.17        228.20         4.04 o                         
  -2   7   5        742.55        785.47        11.28 o                         
  -1   7   5        187.12        183.48         5.28 o                         
   0   7   5          0.77          0.74         2.24 o                         
   1   7   5         65.57         86.79         4.29 o                         
   2   7   5         75.67         68.24         2.85 o                         
   3   7   5         65.17         61.51         2.92 o                         
   4   7   5         33.80         40.20         2.96 o                         
   5   7   5          3.92          0.50         1.36 o                         
   6   7   5         72.58         73.26         2.49 o                         
   7   7   5         83.47         86.23         2.89 o                         
   8   7   5         11.35          9.71         1.54 o                         
   9   7   5          1.67          1.34         0.98 o                         
  10   7   5          0.11          0.76         0.99 o                         
  11   7   5         15.23         17.44         1.65 o                         
 -14   8   5         38.34         33.79         2.44 o                         
 -13   8   5          0.88          1.06         1.63 o                         
 -12   8   5          8.07          6.93         1.17 o                         
 -11   8   5        160.01        140.32         4.23 o                         
 -10   8   5          4.82          4.15         1.16 o                         
  -9   8   5        406.35        355.92         5.94 o                         
  -8   8   5        454.73        433.81         7.02 o                         
  -7   8   5         76.56         70.47         2.50 o                         
  -6   8   5        174.74        174.92         4.26 o                         
  -5   8   5        116.53        114.05         2.98 o                         
  -4   8   5         14.05         13.24         1.54 o                         
  -3   8   5        175.60        163.75         4.06 o                         
  -2   8   5         27.25         29.38         2.56 o                         
  -1   8   5        143.78        144.03         4.61 o                         
   0   8   5        122.14        131.17         4.52 o                         
   1   8   5         15.69         14.32         1.65 o                         
   2   8   5         37.53         33.33         2.90 o                         
   3   8   5         23.95         31.32         2.84 o                         
   4   8   5         65.76         64.00         4.17 o                         
   5   8   5          4.55          0.12         1.39 o                         
   6   8   5         69.91         61.52         2.77 o                         
   7   8   5          1.44         -1.06         1.55 o                         
   8   8   5         17.62         15.15         1.54 o                         
   9   8   5         24.67         25.79         3.33 o                         
  10   8   5          0.99          1.70         1.03 o                         
 -14   9   5         22.74         18.67         2.07 o                         
 -13   9   5          0.05          1.06         1.15 o                         
 -12   9   5         12.69         16.15         1.55 o                         
 -11   9   5        165.10        153.00         3.49 o                         
 -10   9   5        172.36        154.76         3.62 o                         
  -9   9   5         39.90         45.16         2.23 o                         
  -8   9   5         25.82         24.81         2.03 o                         
  -7   9   5        212.40        226.49         4.86 o                         
  -6   9   5         75.65         75.40         2.74 o                         
  -5   9   5        800.53        831.23        13.08 o                         
  -4   9   5        469.13        463.06         8.03 o                         
  -3   9   5        133.46        124.49         3.21 o                         
  -2   9   5        638.85        642.33        11.75 o                         
  -1   9   5        214.78        206.20         5.72 o                         
   0   9   5        233.98        234.70         5.36 o                         
   1   9   5          8.62          6.90         1.46 o                         
   2   9   5          3.91          6.05         1.83 o                         
   3   9   5          6.47          7.51         1.55 o                         
   4   9   5         99.41         95.16         3.44 o                         
   5   9   5        366.43        353.74        12.16 o                         
   6   9   5        182.42        164.13         4.72 o                         
   7   9   5         29.96         29.12         2.45 o                         
   8   9   5         25.89         24.77         2.43 o                         
   9   9   5         36.95         38.10         2.26 o                         
  10   9   5        116.64        110.00         4.59 o                         
 -13  10   5         13.41         16.67         1.59 o                         
 -12  10   5         10.97         11.25         1.55 o                         
 -11  10   5         42.77         36.39         1.88 o                         
 -10  10   5        101.83         88.88         2.62 o                         
  -9  10   5          9.81         11.17         2.57 o                         
  -8  10   5        137.80        143.20         3.54 o                         
  -7  10   5        145.47        156.86         3.81 o                         
  -6  10   5          4.23          5.90         1.34 o                         
  -5  10   5          0.01          0.11         1.27 o                         
  -4  10   5          1.27          1.97         1.61 o                         
  -3  10   5        116.04        116.37         3.22 o                         
  -2  10   5       1171.26       1235.69        24.12 o                         
  -1  10   5        566.07        527.71        21.98 o                         
   0  10   5         33.04         27.51         2.36 o                         
   1  10   5        464.23        480.71         8.17 o                         
   2  10   5          0.02         -1.30         1.30 o                         
   3  10   5        211.61        225.16         5.39 o                         
   4  10   5         44.24         56.76         4.51 o                         
   5  10   5          0.28         -0.65         2.47 o                         
   6  10   5          0.59          7.50         9.33 o                         
   7  10   5         23.79         19.77         3.11 o                         
   8  10   5        195.68        192.26         6.01 o                         
   9  10   5         74.96         74.42         3.37 o                         
 -13  11   5          0.04          1.61         1.16 o                         
 -12  11   5          2.48          0.07         0.84 o                         
 -11  11   5         41.13         41.28         2.24 o                         
 -10  11   5          8.32          7.56         1.06 o                         
  -9  11   5         56.71         55.94         2.19 o                         
  -8  11   5         12.45         17.13         2.17 o                         
  -7  11   5          6.13          8.89         1.36 o                         
  -6  11   5         47.06         45.19         2.31 o                         
  -5  11   5         47.41         47.52         2.37 o                         
  -4  11   5         63.17         63.74         2.45 o                         
  -3  11   5        428.48        448.31         8.77 o                         
  -2  11   5          0.31          1.17         1.32 o                         
  -1  11   5          2.55          2.54         1.28 o                         
   0  11   5         32.68         32.02         2.39 o                         
   1  11   5         11.38         13.21         1.60 o                         
   2  11   5         53.54         55.68         2.75 o                         
   3  11   5         58.05         57.19         6.15 o                         
   4  11   5         51.64         54.46         3.12 o                         
   5  11   5         86.70         83.59         3.96 o                         
   6  11   5          5.55          5.90         1.73 o                         
   7  11   5         42.05         36.41         2.48 o                         
   8  11   5         13.51         13.68         2.51 o                         
 -12  12   5          1.63         -0.23         1.03 o                         
 -11  12   5          1.44          1.32         1.18 o                         
 -10  12   5         26.87         34.67         1.56 o                         
  -9  12   5         33.32         29.16         1.75 o                         
  -8  12   5         30.64         29.91         1.83 o                         
  -7  12   5         31.25         30.53         1.96 o                         
  -6  12   5          8.65          6.75         1.37 o                         
  -5  12   5        207.79        222.74         4.18 o                         
  -4  12   5        866.67        948.45        13.38 o                         
  -3  12   5        631.13        669.41        11.68 o                         
  -2  12   5          1.16          2.77         1.23 o                         
  -1  12   5          2.31          1.63         1.24 o                         
   0  12   5         10.03         10.88         1.59 o                         
   1  12   5         12.32         12.90         2.08 o                         
   2  12   5         47.19         45.36         2.75 o                         
   3  12   5         27.25         25.45         4.13 o                         
   4  12   5        165.64        152.52         5.50 o                         
   5  12   5         49.13         39.92         3.97 o                         
   6  12   5         27.73         29.55         3.28 o                         
   7  12   5         31.43         23.85         3.11 o                         
   8  12   5          8.23          7.95         1.73 o                         
 -11  13   5          0.43         -0.97         0.97 o                         
 -10  13   5         23.90         22.03         1.75 o                         
  -9  13   5          6.19          7.32         1.35 o                         
  -8  13   5         80.92         75.07         2.29 o                         
  -7  13   5         30.89         32.14         1.80 o                         
  -6  13   5          3.61          3.50         0.94 o                         
  -5  13   5         79.13         80.92         2.53 o                         
  -4  13   5        119.06        123.38         3.16 o                         
  -3  13   5        325.11        308.16         7.73 o                         
  -2  13   5         95.84         93.60         3.58 o                         
  -1  13   5        111.90        120.56         4.30 o                         
   0  13   5          6.11          7.54         1.32 o                         
   1  13   5          0.11          1.10         1.28 o                         
   2  13   5          8.85          8.80         2.57 o                         
   3  13   5         26.75         24.89         2.73 o                         
   4  13   5          3.80         13.65         4.15 o                         
   5  13   5         21.41         21.08         2.94 o                         
   6  13   5         19.49         11.92         2.76 o                         
   7  13   5          6.10          6.39         1.73 o                         
 -10  14   5          1.34          2.81         1.16 o                         
  -9  14   5        175.91        187.46         6.07 o                         
  -8  14   5         48.74         42.66         1.61 o                         
  -7  14   5          1.78          3.94         0.91 o                         
  -6  14   5         47.16         44.26         1.87 o                         
  -5  14   5         49.80         47.80         1.95 o                         
  -4  14   5         35.20         40.73         1.96 o                         
  -3  14   5        120.71        122.81         3.36 o                         
  -2  14   5        138.00        146.90         3.79 o                         
  -1  14   5        563.24        563.70        10.16 o                         
   0  14   5          0.50         -0.02         1.80 o                         
   1  14   5         72.32         71.48         2.86 o                         
   2  14   5         19.98         18.36         1.87 o                         
   3  14   5         55.74         57.47         2.99 o                         
   4  14   5          1.53         14.68         3.80 o                         
   5  14   5          7.76          9.50         2.42 o                         
   6  14   5          0.14          1.55         1.73 o                         
  -9  15   5          0.14          0.69         1.21 o                         
  -8  15   5         17.41         26.58         2.12 o                         
  -7  15   5         50.28         51.73         1.94 o                         
  -6  15   5         83.13         84.19         2.40 o                         
  -5  15   5         77.99         71.19         2.23 o                         
  -4  15   5         14.35         11.89         1.31 o                         
  -3  15   5         51.85         45.94         2.29 o                         
  -2  15   5        212.82        211.34         6.12 o                         
  -1  15   5          5.41          5.48         1.15 o                         
   0  15   5          0.54         -0.25         1.03 o                         
   1  15   5         56.87         56.50         2.49 o                         
   2  15   5         98.33         85.70         2.88 o                         
   3  15   5         45.24         44.94         2.80 o                         
   4  15   5         29.34         25.06         2.76 o                         
  -7  16   5          4.72          7.57         1.18 o                         
  -6  16   5         48.04         47.04         1.76 o                         
  -5  16   5         64.82         61.41         2.16 o                         
  -4  16   5         56.98         52.70         2.13 o                         
  -3  16   5         23.16         19.60         1.70 o                         
  -2  16   5          0.01          0.95         0.95 o                         
  -1  16   5         64.66         55.72         2.19 o                         
   0  16   5         59.11         68.97         2.40 o                         
   1  16   5         65.53         64.68         2.32 o                         
   2  16   5          9.43         11.70         1.94 o                         
   3  16   5          8.35          8.81         2.76 o                         
  -4  17   5         38.91         40.03         1.78 o                         
  -3  17   5         27.87         30.79         1.63 o                         
  -2  17   5         57.18         57.89         2.03 o                         
  -1  17   5         15.83         23.24         2.22 o                         
 -15   0   6        134.52        139.95         4.46 o                         
 -14   0   6          0.02          0.95         2.07 o                         
 -13   0   6        123.74        118.86         4.52 o                         
 -12   0   6        772.96        734.40        19.59 o                         
 -11   0   6        726.56        769.62        19.24 o                         
 -10   0   6         48.97         43.10         5.01 o                         
  -9   0   6          0.37         -0.43         1.74 o                         
  -8   0   6        728.37        742.55        18.87 o                         
  -7   0   6        137.18        142.50         4.76 o                         
  -6   0   6        204.51        206.03        11.76 o                         
  -5   0   6          2.01          2.14         2.62 o                         
  -4   0   6          1.02          2.35         1.80 o                         
  -3   0   6        179.16        222.23         6.46 o                         
  -2   0   6        294.23        326.58         9.45 o                         
  -1   0   6         15.23         15.89         2.90 o                         
   0   0   6        698.07        699.48        17.58 o                         
   1   0   6       2599.35       2783.06        63.20 o                         
   2   0   6        396.84        416.13        11.52 o                         
   3   0   6       1708.38       1807.72        34.22 o                         
   4   0   6        962.62        991.30        19.68 o                         
   5   0   6         49.29         53.85         3.12 o                         
   6   0   6        114.68        116.47         4.02 o                         
   7   0   6         30.88         28.05         2.59 o                         
   8   0   6        172.32        164.62         4.52 o                         
   9   0   6         17.79         14.35         2.03 o                         
  10   0   6         43.05         53.48         2.56 o                         
 -15   1   6        164.33        170.85         3.55 o                         
 -14   1   6          4.12          3.57         1.01 o                         
 -13   1   6         77.74         82.35         2.63 o                         
 -11   1   6         13.88         15.43         1.87 o                         
 -10   1   6        622.44        681.75        22.67 o                         
  -9   1   6        495.69        480.57         8.49 o                         
  -8   1   6          1.21          4.16         1.38 o                         
  -7   1   6        413.46        432.63         7.58 o                         
  -6   1   6        217.00        227.32         4.96 o                         
  -5   1   6        127.88        127.71         3.15 o                         
  -4   1   6         67.92         83.77         2.72 o                         
  -3   1   6         90.92         89.35         2.63 o                         
  -2   1   6        204.43        207.72         4.28 o                         
  -1   1   6        503.06        501.65         9.39 o                         
   0   1   6        157.34        162.61         4.27 o                         
   1   1   6        363.27        350.00         6.38 o                         
   2   1   6        379.19        385.07         6.88 o                         
   3   1   6        972.77        951.03        13.86 o                         
   4   1   6        207.20        189.55         3.87 o                         
   5   1   6        122.52        125.78         3.05 o                         
   6   1   6        156.68        154.58         3.31 o                         
   7   1   6         59.33         65.43         2.11 o                         
   8   1   6          8.62          8.62         1.05 o                         
   9   1   6        117.33        134.09         2.65 o                         
  10   1   6         54.14         55.93         2.15 o                         
 -15   2   6         83.72         86.09         2.85 o                         
 -14   2   6          0.13          2.06         1.01 o                         
 -13   2   6          5.20          4.30         1.07 o                         
 -12   2   6        114.49        122.42         4.10 o                         
 -11   2   6        104.84        121.77         3.61 o                         
 -10   2   6        116.81        123.34         3.49 o                         
  -9   2   6        247.42        265.29         4.86 o                         
  -8   2   6        262.02        254.41         4.76 o                         
  -7   2   6        447.07        447.96         7.10 o                         
  -6   2   6         21.38         23.08         2.07 o                         
  -5   2   6        205.61        192.07         4.01 o                         
  -4   2   6        107.86        110.87         3.05 o                         
  -3   2   6        324.32        363.74         5.60 o                         
  -2   2   6        125.48        107.88         3.27 o                         
  -1   2   6        118.78        131.39         3.53 o                         
   0   2   6        108.00        114.96         3.27 o                         
   1   2   6        119.68        122.34         3.37 o                         
   2   2   6        105.40        109.05         3.15 o                         
   3   2   6        402.68        427.46         7.47 o                         
   4   2   6       1284.77       1294.77        17.72 o                         
   5   2   6         42.33         45.29         2.10 o                         
   6   2   6          0.61          0.81         0.96 o                         
   7   2   6          5.42          7.24         1.06 o                         
   8   2   6          0.02         -0.54         0.87 o                         
   9   2   6         14.31         12.54         1.31 o                         
  10   2   6         41.44         47.03         1.89 o                         
 -15   3   6          7.50         10.33         2.11 o                         
 -14   3   6          1.04          2.07         0.96 o                         
 -13   3   6          7.72         10.69         1.47 o                         
 -12   3   6        104.12        110.87         2.93 o                         
 -11   3   6        110.38        120.39         4.41 o                         
 -10   3   6        109.15        111.58         2.96 o                         
  -9   3   6         78.92         84.92         2.68 o                         
  -8   3   6         11.99         13.55         1.53 o                         
  -7   3   6         15.71         18.71         1.81 o                         
  -6   3   6          0.16          1.74         1.18 o                         
  -5   3   6          9.28         11.19         1.50 o                         
  -4   3   6         40.15         45.61         2.40 o                         
  -3   3   6          0.32         -0.02         1.44 o                         
  -2   3   6         30.59         30.55         4.36 o                         
  -1   3   6        283.54        311.28         5.55 o                         
   0   3   6        270.83        301.62         6.38 o                         
   1   3   6         90.87         90.10         2.94 o                         
   2   3   6         74.09         67.71         2.61 o                         
   3   3   6        152.34        151.46         3.88 o                         
   4   3   6        983.42       1035.10        15.87 o                         
   5   3   6         20.07         24.85         2.95 o                         
   6   3   6        315.37        306.62         5.73 o                         
   7   3   6         44.70         43.30         1.81 o                         
   8   3   6         13.67         17.92         1.45 o                         
   9   3   6          0.25          1.93         0.86 o                         
  10   3   6         19.51         20.27         1.56 o                         
 -15   4   6        196.05        215.25         5.75 o                         
 -14   4   6          1.16          2.32         1.01 o                         
 -13   4   6        156.13        146.05         3.48 o                         
 -12   4   6         62.00         59.27         2.07 o                         
 -11   4   6          0.14          0.92         1.12 o                         
 -10   4   6        304.56        321.87         5.48 o                         
  -9   4   6        132.67        124.07         3.36 o                         
  -8   4   6        989.13       1004.24        15.52 o                         
  -7   4   6          9.32          6.84         1.67 o                         
  -6   4   6         45.72         46.31         2.77 o                         
  -5   4   6          1.67          3.29         1.22 o                         
  -4   4   6        201.27        204.28         4.62 o                         
  -3   4   6         28.59         26.39         2.05 o                         
  -2   4   6          0.53         -1.44         1.44 o                         
  -1   4   6        794.11        767.84        12.12 o                         
   0   4   6        430.23        401.88         6.55 o                         
   1   4   6        973.59        999.99        15.32 o                         
   2   4   6        325.15        339.06         6.39 o                         
   3   4   6         80.85         84.51         2.86 o                         
   4   4   6          0.18         -1.14         1.14 o                         
   5   4   6          6.30          5.73         1.54 o                         
   6   4   6        251.88        259.69         6.12 o                         
   7   4   6        668.49        636.10         9.18 o                         
   8   4   6          9.83         12.18         2.00 o                         
   9   4   6          0.74          2.11         1.54 o                         
  10   4   6         65.37         65.33         2.50 o                         
 -15   5   6         49.13         48.57         3.28 o                         
 -14   5   6         16.90         16.28         2.13 o                         
 -13   5   6          0.29         -0.50         0.91 o                         
 -12   5   6         81.30         80.25         2.31 o                         
 -11   5   6         19.09         25.37         2.15 o                         
 -10   5   6        171.03        169.28         3.55 o                         
  -9   5   6         83.03         79.63         2.50 o                         
  -8   5   6        128.68        153.96         3.50 o                         
  -7   5   6        117.59        115.59         3.74 o                         
  -6   5   6         26.15         28.26         2.22 o                         
  -5   5   6        249.08        252.33         4.66 o                         
  -4   5   6          5.96          8.43         1.38 o                         
  -3   5   6          1.44          4.32         1.43 o                         
  -2   5   6          7.92          9.40         1.88 o                         
  -1   5   6        398.38        341.11         7.10 o                         
   0   5   6       1383.73       1377.23        20.55 o                         
   1   5   6         40.30         43.07         3.20 o                         
   2   5   6         34.16         31.88         2.56 o                         
   3   5   6          0.66         -0.45         1.31 o                         
   4   5   6         40.24         43.24         2.39 o                         
   5   5   6         81.58         79.28         3.00 o                         
   6   5   6         26.85         23.84         1.81 o                         
   7   5   6        172.59        167.65         3.37 o                         
   8   5   6         12.17         10.85         1.33 o                         
   9   5   6         14.82         18.26         1.77 o                         
  10   5   6         38.57         35.48         1.89 o                         
 -14   6   6        104.68        116.63         7.70 o                         
 -13   6   6        135.19        145.91         3.19 o                         
 -12   6   6         12.89         12.33         1.36 o                         
 -11   6   6          0.01          1.03         0.89 o                         
 -10   6   6         96.19         96.52         2.63 o                         
  -9   6   6         39.93         37.97         1.99 o                         
  -8   6   6         60.90         71.95         2.49 o                         
  -7   6   6         19.57         17.82         1.72 o                         
  -6   6   6        191.92        202.00         3.80 o                         
  -5   6   6        125.67        128.55         2.99 o                         
  -4   6   6         49.37         54.71         2.42 o                         
  -3   6   6         35.84         35.48         2.47 o                         
  -2   6   6          0.84          2.43         1.57 o                         
  -1   6   6         11.03         14.88         2.18 o                         
   0   6   6        286.54        268.06         5.43 o                         
   1   6   6         20.35         22.67         2.41 o                         
   2   6   6          8.80          9.43         1.87 o                         
   3   6   6         14.59         13.55         1.79 o                         
   4   6   6        310.88        313.02         5.86 o                         
   5   6   6        299.71        315.62         7.26 o                         
   6   6   6        226.38        214.29         4.33 o                         
   7   6   6         15.09         15.02         1.45 o                         
   8   6   6          5.81          5.12         1.35 o                         
   9   6   6         12.74          9.98         1.71 o                         
 -14   7   6         20.29         22.00         1.82 o                         
 -13   7   6         25.41         36.61         1.70 o                         
 -12   7   6         19.26         22.21         2.26 o                         
 -11   7   6         56.05         47.14         2.39 o                         
 -10   7   6         18.25         16.93         2.59 o                         
  -9   7   6          4.33          0.08         1.00 o                         
  -8   7   6        242.06        235.95         4.44 o                         
  -7   7   6       1446.60       1480.37        18.78 o                         
  -6   7   6        227.80        239.39         4.20 o                         
  -5   7   6         40.23         37.33         2.02 o                         
  -4   7   6          2.12          4.32         1.26 o                         
  -3   7   6        340.50        350.28         7.29 o                         
  -2   7   6        516.76        527.74        16.66 o                         
  -1   7   6        989.19       1013.52        20.12 o                         
   0   7   6        308.62        295.93         5.76 o                         
   1   7   6         30.46         22.86         2.11 o                         
   2   7   6         60.77         65.60         3.05 o                         
   3   7   6          0.16         -0.97         1.72 o                         
   4   7   6          0.15          5.35         3.46 o                         
   5   7   6         15.59         17.63         2.08 o                         
   6   7   6          7.64          3.84         1.28 o                         
   7   7   6        164.80        159.71         4.31 o                         
   8   7   6         83.34         80.74         3.17 o                         
   9   7   6         22.51         20.03         1.65 o                         
 -14   8   6         34.06         33.09         2.07 o                         
 -13   8   6          4.13          3.18         1.01 o                         
 -12   8   6         64.78         59.42         2.07 o                         
 -11   8   6          0.59         -0.36         0.94 o                         
 -10   8   6          2.94          5.28         1.12 o                         
  -9   8   6         43.43         37.71         1.86 o                         
  -8   8   6        327.10        338.83         5.66 o                         
  -7   8   6        146.50        151.48         3.15 o                         
  -6   8   6        596.20        622.62         8.73 o                         
  -5   8   6        133.52        131.63         4.13 o                         
  -4   8   6         40.73         36.98         2.43 o                         
  -3   8   6        381.68        369.08         7.57 o                         
  -2   8   6         11.06         11.19         1.94 o                         
  -1   8   6       1509.80       1556.41        29.81 o                         
   0   8   6         54.58         61.51         2.62 o                         
   1   8   6        251.04        251.56         7.96 o                         
   2   8   6          5.25          7.80         3.12 o                         
   3   8   6        111.42        113.11         3.50 o                         
   4   8   6         45.43         45.30         2.86 o                         
   5   8   6        122.23        118.98         3.41 o                         
   6   8   6         88.22         87.34         3.17 o                         
   7   8   6          8.63         11.26         1.68 o                         
   8   8   6          3.19          3.38         1.38 o                         
 -13   9   6          5.56          2.50         1.10 o                         
 -12   9   6          0.66          2.36         1.09 o                         
 -11   9   6         13.13          9.70         1.25 o                         
 -10   9   6          4.55          5.60         0.95 o                         
  -9   9   6          7.44          3.58         1.01 o                         
  -8   9   6         14.75         14.20         1.46 o                         
  -7   9   6          8.85         15.53         1.78 o                         
  -6   9   6        132.61        141.55         3.21 o                         
  -5   9   6         38.92         35.30         2.03 o                         
  -4   9   6          5.22          7.81         1.52 o                         
  -3   9   6         17.07         16.01         2.06 o                         
  -2   9   6         81.95         83.80         3.61 o                         
  -1   9   6          0.46          1.39         1.70 o                         
   0   9   6        177.97        188.23         4.17 o                         
   1   9   6         25.24         23.24         3.19 o                         
   2   9   6          4.96          3.20         1.50 o                         
   3   9   6         57.78         60.80         2.97 o                         
   4   9   6          4.15          3.32         1.31 o                         
   5   9   6          0.50          0.32         2.44 o                         
   6   9   6          3.52          5.70         1.63 o                         
   7   9   6         10.03         11.88         1.96 o                         
   8   9   6         49.91         44.95         2.33 o                         
 -13  10   6         40.61         46.15         3.11 o                         
 -12  10   6         43.26         56.24         1.87 o                         
 -11  10   6         40.39         45.69         2.15 o                         
 -10  10   6        134.48        121.31         2.62 o                         
  -9  10   6         35.41         36.89         1.71 o                         
  -8  10   6        122.93        107.30         2.59 o                         
  -7  10   6         12.73         10.02         1.73 o                         
  -6  10   6        287.66        310.47         5.40 o                         
  -5  10   6        514.65        557.86        10.78 o                         
  -4  10   6          1.72          1.84         1.38 o                         
  -3  10   6          9.22         11.44         2.99 o                         
  -2  10   6        340.71        357.77         9.59 o                         
  -1  10   6         12.02         14.59         1.95 o                         
   0  10   6        275.47        290.65         5.65 o                         
   1  10   6         38.55         33.30         2.91 o                         
   2  10   6        244.79        236.19         5.26 o                         
   3  10   6          4.75          5.71         2.27 o                         
   4  10   6         29.32         23.38         2.47 o                         
   5  10   6          7.96         11.21         1.90 o                         
   6  10   6          4.28          2.18         1.55 o                         
   7  10   6         58.53         60.50         2.68 o                         
 -12  11   6          8.00          4.84         1.55 o                         
 -11  11   6          6.31          3.59         0.75 o                         
 -10  11   6          3.16          3.19         1.21 o                         
  -9  11   6         18.68         22.19         1.44 o                         
  -8  11   6         23.01         24.38         1.53 o                         
  -7  11   6        224.64        235.33         4.17 o                         
  -6  11   6         55.26         49.50         2.18 o                         
  -5  11   6        153.83        165.55         3.90 o                         
  -4  11   6         41.00         38.60         2.65 o                         
  -3  11   6        408.06        435.35        13.81 o                         
  -2  11   6        325.08        350.03         7.14 o                         
  -1  11   6         31.90         29.26         2.37 o                         
   0  11   6        122.00        129.61         3.23 o                         
   1  11   6          3.26          2.43         1.25 o                         
   2  11   6         96.37         84.32         3.40 o                         
   3  11   6          0.15         -1.48         1.48 o                         
   4  11   6         10.60         15.24         6.22 o                         
   5  11   6        199.12        184.02         7.62 o                         
   6  11   6          6.32          3.80         1.90 o                         
 -11  12   6         12.52         20.04         2.42 o                         
 -10  12   6         15.02         10.75         1.26 o                         
  -9  12   6         79.35         77.78         1.96 o                         
  -8  12   6         97.87        106.84         2.35 o                         
  -7  12   6        187.07        194.09         3.55 o                         
  -6  12   6         44.26         42.99         1.96 o                         
  -5  12   6        128.32        118.37         3.39 o                         
  -4  12   6        344.28        345.87         6.10 o                         
  -3  12   6         64.44         65.38         2.58 o                         
  -2  12   6          2.95          2.16         1.03 o                         
  -1  12   6        457.62        455.65         7.54 o                         
   0  12   6          0.07          0.41         1.12 o                         
   1  12   6         26.25         26.52         2.12 o                         
   2  12   6         79.92         70.55         4.64 o                         
   3  12   6         21.66         20.93         2.64 o                         
   4  12   6         19.22         17.45         2.76 o                         
   5  12   6          0.73          2.76         1.55 o                         
   6  12   6         62.96         53.43         3.11 o                         
 -10  13   6        154.58        180.38         4.96 o                         
  -9  13   6          1.84          2.30         0.87 o                         
  -8  13   6          0.14          0.57         0.78 o                         
  -7  13   6         22.05         24.41         1.48 o                         
  -6  13   6          3.77          2.89         0.92 o                         
  -5  13   6         15.41         16.06         1.55 o                         
  -4  13   6         10.56         13.39         2.54 o                         
  -3  13   6         70.04         69.58         2.23 o                         
  -2  13   6         39.33         40.29         1.96 o                         
  -1  13   6        159.34        168.30         3.92 o                         
   0  13   6          1.84          1.34         1.12 o                         
   1  13   6          6.57          4.23         1.41 o                         
   2  13   6         21.42         18.46         2.53 o                         
   3  13   6          3.82          0.52         1.55 o                         
   4  13   6         11.21          8.12         2.25 o                         
  -8  14   6          5.02         10.64         1.47 o                         
  -7  14   6          0.20          2.45         0.85 o                         
  -6  14   6         23.23         22.02         1.53 o                         
  -5  14   6        224.07        227.08         4.27 o                         
  -4  14   6        464.23        460.21         7.36 o                         
  -3  14   6        387.10        372.71         6.93 o                         
  -2  14   6          1.34          0.75         1.00 o                         
  -1  14   6         95.16         90.04         2.95 o                         
   0  14   6          7.72          6.04         1.24 o                         
   1  14   6         37.32         40.39         2.36 o                         
   2  14   6          6.21          2.94         2.33 o                         
   3  14   6         18.88         15.55         2.25 o                         
  -7  15   6          0.04          0.69         1.38 o                         
  -6  15   6          0.28          1.82         0.92 o                         
  -5  15   6          1.85          0.70         0.89 o                         
  -4  15   6         12.63         10.55         1.36 o                         
  -3  15   6         99.88         89.69         2.72 o                         
  -2  15   6          0.97          0.00         1.34 o                         
  -1  15   6          2.32          1.45         1.04 o                         
   0  15   6         33.88         36.09         2.33 o                         
   1  15   6         11.44          8.51         1.73 o                         
 -14   1   7         53.32         51.99         1.89 o                         
 -13   1   7          1.93          1.63         0.90 o                         
 -12   1   7         81.61         83.51         2.61 o                         
 -11   1   7          4.39          1.67         1.06 o                         
 -10   1   7         37.16         38.48         2.56 o                         
  -9   1   7        142.31        146.74         4.02 o                         
  -8   1   7        564.37        590.27        10.91 o                         
  -7   1   7        212.29        222.63         4.45 o                         
  -6   1   7        291.10        262.89         4.86 o                         
  -5   1   7         49.50         41.36         2.63 o                         
  -4   1   7        234.49        220.74         3.78 o                         
  -3   1   7         31.11         24.81         1.92 o                         
  -2   1   7         11.96         11.52         2.41 o                         
  -1   1   7         45.38         45.62         3.38 o                         
   0   1   7        193.72        192.35         4.83 o                         
   1   1   7        140.22        134.44         3.92 o                         
   2   1   7        189.34        195.53         4.80 o                         
   3   1   7        339.61        353.94         6.74 o                         
   4   1   7         11.18         14.61         1.68 o                         
   5   1   7         67.47         70.81         2.30 o                         
   6   1   7         22.70         18.51         1.54 o                         
   7   1   7          5.27          6.50         1.17 o                         
   8   1   7         38.69         35.24         2.24 o                         
 -14   2   7         42.52         46.55         1.71 o                         
 -13   2   7         19.83         22.22         1.57 o                         
 -12   2   7          7.83          9.50         2.34 o                         
 -11   2   7        171.38        171.00         4.09 o                         
 -10   2   7          0.07          0.82         1.82 o                         
  -9   2   7        255.43        282.67         6.08 o                         
  -8   2   7        225.31        256.10         5.67 o                         
  -7   2   7        576.07        556.85         9.28 o                         
  -6   2   7        116.24        100.39         2.96 o                         
  -5   2   7         46.47         58.25         2.48 o                         
  -4   2   7         71.95         72.87         3.10 o                         
  -3   2   7         15.20         17.89         2.08 o                         
  -2   2   7        190.99        176.67         4.74 o                         
  -1   2   7        309.72        291.89         6.28 o                         
   0   2   7        333.88        343.04         7.06 o                         
   1   2   7       2004.50       1999.67        43.01 o                         
   2   2   7        370.50        384.94         6.85 o                         
   3   2   7         15.43         17.48         2.17 o                         
   4   2   7         46.73         46.77         2.44 o                         
   5   2   7        144.05        133.95         3.18 o                         
   6   2   7         79.22         77.26         2.31 o                         
   7   2   7          2.44          2.19         1.13 o                         
   8   2   7         13.97          8.93         1.37 o                         
 -14   3   7          5.80          3.51         1.25 o                         
 -13   3   7          1.01          1.46         1.05 o                         
 -12   3   7        280.45        303.90         5.95 o                         
 -11   3   7         17.55         17.38         1.70 o                         
 -10   3   7         76.04         70.19         5.06 o                         
  -9   3   7          1.44          3.72         1.16 o                         
  -8   3   7         14.34         13.97         2.04 o                         
  -7   3   7        125.57        109.91         3.15 o                         
  -6   3   7         76.46         64.75         3.23 o                         
  -5   3   7        595.36        606.43         9.94 o                         
  -4   3   7         99.07         87.49         2.89 o                         
  -3   3   7        160.83        151.03         4.30 o                         
  -2   3   7        176.02        179.04         4.28 o                         
  -1   3   7          1.25          0.83         1.60 o                         
   0   3   7         15.11         18.22         2.06 o                         
   1   3   7        180.04        177.67         4.46 o                         
   2   3   7        312.18        319.90         5.98 o                         
   3   3   7         11.31         12.80         1.94 o                         
   4   3   7          1.72          3.10         1.09 o                         
   5   3   7          2.22          3.76         1.04 o                         
   6   3   7          0.35          0.38         0.92 o                         
   7   3   7        121.25        117.61         3.43 o                         
   8   3   7         43.47         50.31         2.06 o                         
 -14   4   7        196.04        194.32         5.35 o                         
 -13   4   7          0.66          2.35         0.82 o                         
 -12   4   7          0.90          0.48         0.98 o                         
 -11   4   7          0.52         -0.15         0.94 o                         
 -10   4   7          0.05         -0.46         0.96 o                         
  -9   4   7          0.01         -0.91         1.08 o                         
  -8   4   7        431.82        465.83         8.90 o                         
  -7   4   7        136.60        128.22         3.38 o                         
  -6   4   7          6.66          5.61         1.35 o                         
  -5   4   7         78.81         76.62         2.85 o                         
  -4   4   7        172.99        162.64         4.04 o                         
  -3   4   7         42.51         41.05         3.27 o                         
  -2   4   7        247.78        228.43         4.89 o                         
  -1   4   7          1.51          1.54         1.46 o                         
   0   4   7         16.99         17.94         2.11 o                         
   1   4   7         69.59         72.44         3.03 o                         
   2   4   7        101.62        110.52         3.15 o                         
   3   4   7          8.33          9.30         1.55 o                         
   4   4   7        201.26        208.62         4.25 o                         
   5   4   7         26.56         24.66         1.89 o                         
   6   4   7         20.94         18.85         1.54 o                         
   7   4   7        467.75        442.31         9.16 o                         
   8   4   7         81.46         76.87         2.81 o                         
 -14   5   7         22.35         30.24         3.11 o                         
 -13   5   7        142.48        135.91         3.13 o                         
 -12   5   7         16.93         14.42         1.49 o                         
 -11   5   7         85.68         85.37         2.50 o                         
 -10   5   7         15.19         15.40         1.59 o                         
  -9   5   7         28.00         29.76         3.34 o                         
  -8   5   7         47.21         43.63         2.31 o                         
  -7   5   7        493.97        515.89         8.66 o                         
  -6   5   7        139.39        137.87         3.52 o                         
  -5   5   7         51.70         61.65         2.64 o                         
  -4   5   7          2.34          3.68         1.52 o                         
  -3   5   7         47.10         47.78         3.17 o                         
  -2   5   7        440.34        438.54         7.65 o                         
  -1   5   7          1.58         -0.55         1.36 o                         
   0   5   7         60.25         67.70         3.42 o                         
   1   5   7         59.54         63.66         2.78 o                         
   2   5   7        474.69        499.58        15.32 o                         
   3   5   7        167.79        174.85         4.24 o                         
   4   5   7        227.27        233.16         5.04 o                         
   5   5   7        436.22        414.61         7.22 o                         
   6   5   7         22.39         28.69         1.72 o                         
   7   5   7        105.85         91.05         2.83 o                         
   8   5   7          4.86          6.19         2.33 o                         
 -13   6   7         68.79         75.36         5.46 o                         
 -12   6   7          7.70          6.48         1.01 o                         
 -11   6   7          1.78          2.57         0.88 o                         
 -10   6   7          8.19          5.86         1.03 o                         
  -9   6   7          6.08          5.56         1.13 o                         
  -8   6   7        481.84        490.78         8.21 o                         
  -7   6   7        113.39        102.83         4.15 o                         
  -6   6   7         86.59         88.87         2.82 o                         
  -5   6   7         72.06         77.84         2.82 o                         
  -4   6   7          9.09         25.15         3.36 o                         
  -3   6   7         53.30         53.66         4.91 o                         
  -2   6   7         18.28         19.80         2.38 o                         
  -1   6   7         69.60         77.25         4.13 o                         
   0   6   7        176.28        166.08         3.96 o                         
   1   6   7          4.52          5.20         1.40 o                         
   2   6   7          0.05         -0.37         1.89 o                         
   3   6   7        135.78        143.51         4.23 o                         
   4   6   7          1.41          3.36         1.14 o                         
   5   6   7         14.87         14.81         1.65 o                         
   6   6   7         30.61         31.86         1.82 o                         
   7   6   7          6.87         10.49         1.71 o                         
 -13   7   7         36.63         32.59         1.71 o                         
 -12   7   7          1.96          1.05         0.91 o                         
 -11   7   7         16.42         18.26         1.60 o                         
 -10   7   7         15.38         17.09         1.53 o                         
  -9   7   7         22.75         22.66         1.70 o                         
  -8   7   7         99.44         91.41         2.64 o                         
  -7   7   7          6.75          4.17         1.51 o                         
  -6   7   7          8.50         18.52         2.30 o                         
  -5   7   7          5.79          4.61         1.38 o                         
  -4   7   7         43.44         40.37         3.19 o                         
  -3   7   7        186.34        186.91         8.05 o                         
  -2   7   7        219.49        239.64         5.86 o                         
  -1   7   7         19.22         22.36         2.42 o                         
   0   7   7        204.30        216.59         5.11 o                         
   1   7   7        105.25        110.19         3.99 o                         
   2   7   7          4.40          5.75         1.28 o                         
   3   7   7        216.58        207.96         4.58 o                         
   4   7   7        100.12        108.82         3.52 o                         
   5   7   7         54.45         61.77         2.32 o                         
   6   7   7        127.32        121.39        12.20 o                         
   7   7   7         20.63         18.47         2.42 o                         
 -12   8   7         21.99         20.42         2.60 o                         
 -11   8   7         21.19         16.31         1.57 o                         
 -10   8   7          0.30          0.16         1.72 o                         
  -9   8   7         55.58         41.94         2.17 o                         
  -8   8   7          7.70          8.94         1.75 o                         
  -7   8   7        102.59         91.17         3.19 o                         
  -6   8   7         35.56         34.27         3.14 o                         
  -5   8   7          1.47          1.47         1.50 o                         
  -4   8   7         14.77         15.21         2.80 o                         
  -3   8   7         20.40         21.76         2.74 o                         
  -2   8   7         59.97         63.07         2.81 o                         
  -1   8   7         92.51         98.10         3.37 o                         
   0   8   7        206.14        196.70         4.65 o                         
   1   8   7         50.33         57.95         2.89 o                         
   2   8   7          0.98          1.24         1.27 o                         
   3   8   7          3.46          3.54         1.22 o                         
   4   8   7         37.15         35.67         2.14 o                         
   5   8   7         33.58         29.71         2.11 o                         
   6   8   7         10.15         11.07         1.74 o                         
 -12   9   7         23.11         26.74         1.77 o                         
 -11   9   7          0.49          1.80         0.96 o                         
 -10   9   7          0.94         -0.95         0.95 o                         
  -9   9   7         14.26         14.12         1.60 o                         
  -8   9   7         20.28         19.01         1.79 o                         
  -7   9   7          0.04         -0.07         1.35 o                         
  -6   9   7        129.95        123.68         3.51 o                         
  -5   9   7         79.42         77.91         2.91 o                         
  -4   9   7        230.73        231.24         5.93 o                         
  -3   9   7        148.56        141.94         4.36 o                         
  -2   9   7          1.98          1.67         1.13 o                         
  -1   9   7         21.93         20.87         1.88 o                         
   0   9   7        135.13        132.09         3.60 o                         
   1   9   7        119.45        115.80         4.47 o                         
   2   9   7        140.71        131.01         4.75 o                         
   3   9   7        103.51        107.00         4.24 o                         
   4   9   7         84.87         85.71         3.08 o                         
   5   9   7        160.06        139.41         4.46 o                         
   6   9   7         15.87          9.16         2.07 o                         
 -11  10   7         25.19         33.30         1.44 o                         
 -10  10   7         36.83         32.82         2.12 o                         
  -9  10   7        135.85        125.35         3.06 o                         
  -8  10   7         26.67         24.34         1.80 o                         
  -7  10   7         47.26         43.43         1.98 o                         
  -6  10   7        101.87        105.38         3.94 o                         
  -5  10   7        113.95        104.79         3.20 o                         
  -4  10   7          0.10          1.56         1.35 o                         
  -3  10   7          3.67          2.09         1.04 o                         
  -2  10   7        277.04        268.74         4.95 o                         
  -1  10   7         79.40         69.88         2.33 o                         
   0  10   7          4.84          7.12         1.65 o                         
   1  10   7          0.78          1.77         1.25 o                         
   2  10   7         69.03         61.49         2.84 o                         
   3  10   7        200.86        199.35         6.01 o                         
   5  10   7         60.63         58.96         3.28 o                         
 -10  11   7         17.01         16.19         2.31 o                         
  -9  11   7         51.09         44.70         2.43 o                         
  -8  11   7         13.41         12.15         1.39 o                         
  -7  11   7          5.28         13.75         2.20 o                         
  -6  11   7         60.76         63.28         2.09 o                         
  -5  11   7          0.29         -0.98         0.98 o                         
  -4  11   7         35.98         36.10         1.94 o                         
  -3  11   7         40.70         42.46         1.89 o                         
  -2  11   7          3.38          1.90         1.01 o                         
  -1  11   7          0.02         -0.79         1.04 o                         
   0  11   7         33.60         40.17         2.29 o                         
   1  11   7         25.45         22.63         2.00 o                         
   2  11   7         89.37         90.42         4.67 o                         
   3  11   7         49.79         54.27         3.63 o                         
   4  11   7          1.76          0.35         1.38 o                         
  -9  12   7          2.43          2.82         0.89 o                         
  -8  12   7          6.63          5.80         2.75 o                         
  -7  12   7         24.55         29.61         1.77 o                         
  -6  12   7         40.19         37.41         1.97 o                         
  -5  12   7        102.89         98.60         2.40 o                         
  -4  12   7         30.42         30.50         1.62 o                         
  -3  12   7          0.02          0.64         0.96 o                         
  -2  12   7          4.45          4.63         1.07 o                         
  -1  12   7         16.64         14.64         2.09 o                         
   0  12   7          0.86          0.92         1.41 o                         
   1  12   7          0.14         -1.73         1.73 o                         
   2  12   7          5.76         10.88         2.42 o                         
   3  12   7          5.53          8.12         2.07 o                         
  -7  13   7          1.23          4.07         1.52 o                         
  -6  13   7          0.01          0.34         0.88 o                         
  -5  13   7          5.31          7.76         1.41 o                         
  -4  13   7         38.77         36.71         1.65 o                         
  -3  13   7        181.03        175.15         4.90 o                         
  -2  13   7         16.94         20.02         1.76 o                         
  -1  13   7         70.98         72.09         3.80 o                         
   0  13   7         11.98         14.23         2.42 o                         
   1  13   7         37.28         36.99         2.94 o                         
  -5  14   7         44.85         49.79         3.11 o                         
  -4  14   7        114.47        100.63         2.73 o                         
  -3  14   7         30.21         33.49         2.08 o                         
  -2  14   7          1.01          1.81         1.73 o                         
 -13   0   8         18.70         22.09         1.77 o                         
 -12   0   8         14.71         15.30         1.77 o                         
 -11   0   8        211.82        197.50         5.94 o                         
 -10   0   8         59.97         61.65         3.18 o                         
  -9   0   8         93.23         88.71         4.03 o                         
  -8   0   8         36.68         44.18         2.94 o                         
  -7   0   8         94.40         82.83         3.51 o                         
  -6   0   8       1055.39       1040.50        67.26 o                         
  -5   0   8         13.00          8.10         1.92 o                         
  -4   0   8         90.43         97.94         5.66 o                         
  -3   0   8          5.77          5.16         2.14 o                         
  -2   0   8         55.13         53.25         6.57 o                         
  -1   0   8        164.39        168.94         6.40 o                         
   0   0   8         28.31         32.48         4.84 o                         
   1   0   8        155.64        144.17         5.32 o                         
   2   0   8        357.82        335.21        11.18 o                         
   3   0   8         67.97         60.67         3.80 o                         
   4   0   8         74.27         77.01         3.84 o                         
   5   0   8         86.89         78.81         3.87 o                         
   6   0   8          0.02          1.38         1.55 o                         
 -13   1   8         19.11         20.17         1.20 o                         
 -12   1   8         22.12         22.48         2.44 o                         
 -11   1   8        140.91        151.02         3.48 o                         
 -10   1   8         97.07         91.99         3.13 o                         
  -9   1   8        254.22        256.45         4.91 o                         
  -8   1   8         11.71         12.69         1.50 o                         
  -7   1   8         86.98         83.12         2.63 o                         
  -6   1   8          0.01          4.18         1.97 o                         
  -5   1   8        527.43        547.65        11.24 o                         
  -4   1   8          0.86         -0.24         1.40 o                         
  -3   1   8         79.01         76.74         3.53 o                         
  -2   1   8         30.07         30.18         2.56 o                         
  -1   1   8          9.83         11.23         2.52 o                         
   0   1   8          4.12          5.81         1.59 o                         
   1   1   8         59.59         55.79         2.72 o                         
   2   1   8        105.62        104.35         3.12 o                         
   3   1   8         15.33         19.07         1.79 o                         
   4   1   8          0.00          0.48         1.09 o                         
   5   1   8         67.35         71.22         2.59 o                         
   6   1   8         90.03         93.27         3.12 o                         
 -13   2   8         61.42         68.23         1.84 o                         
 -12   2   8         13.88         15.99         1.29 o                         
 -11   2   8        165.22        169.25         3.74 o                         
 -10   2   8        266.65        263.51         5.26 o                         
  -9   2   8         75.82         78.85         2.38 o                         
  -8   2   8         39.07         38.72         2.58 o                         
  -7   2   8        192.28        188.08         3.99 o                         
  -6   2   8          4.60          5.16         1.61 o                         
  -5   2   8        231.45        231.12         4.48 o                         
  -4   2   8        241.85        224.43         5.56 o                         
  -3   2   8          5.13          8.59         1.74 o                         
  -2   2   8         13.14         11.10         1.88 o                         
  -1   2   8          8.88         11.29         2.40 o                         
   0   2   8          1.43          0.37         1.35 o                         
   1   2   8        126.14        122.94         3.61 o                         
   2   2   8         74.03         79.22         2.89 o                         
   3   2   8          1.46          0.69         1.10 o                         
   4   2   8         10.23         13.48         1.85 o                         
   5   2   8        142.22        156.01         3.95 o                         
   6   2   8          0.81          2.87         1.16 o                         
 -13   3   8         26.94         36.17         1.38 o                         
 -12   3   8          5.67          3.60         0.96 o                         
 -11   3   8         17.06         16.33         1.40 o                         
 -10   3   8         13.48         16.93         1.48 o                         
  -9   3   8         78.54         73.37         2.30 o                         
  -8   3   8          8.81          7.69         1.13 o                         
  -7   3   8         56.66         62.52         2.18 o                         
  -6   3   8          9.20          6.31         1.19 o                         
  -5   3   8        449.42        423.44         6.71 o                         
  -4   3   8          3.00          1.76         1.34 o                         
  -3   3   8        164.83        157.60         4.23 o                         
  -2   3   8          0.01          0.39         1.42 o                         
  -1   3   8          9.96          9.84         3.20 o                         
   0   3   8          7.60          8.29         1.83 o                         
   1   3   8         13.74         12.18         2.08 o                         
   2   3   8         90.31         90.31         3.26 o                         
   3   3   8         62.27         54.87         2.58 o                         
   4   3   8          0.61          0.76         1.24 o                         
   5   3   8          0.96          2.31         1.61 o                         
   6   3   8         61.76         56.04         5.10 o                         
 -13   4   8         57.92         48.80         1.76 o                         
 -12   4   8          6.23          9.11         1.16 o                         
 -11   4   8         11.58         15.03         1.35 o                         
 -10   4   8         44.62         53.77         1.91 o                         
  -9   4   8          1.59          1.08         0.92 o                         
  -8   4   8          0.92          0.07         0.98 o                         
  -7   4   8          1.20          1.50         1.09 o                         
  -6   4   8        194.70        183.26         3.59 o                         
  -5   4   8         51.48         56.77         2.44 o                         
  -4   4   8         98.89        103.99         4.29 o                         
  -3   4   8         32.76         36.38         2.64 o                         
  -2   4   8          9.62          8.19         1.90 o                         
  -1   4   8          1.63          3.22         1.41 o                         
   0   4   8         27.70         24.87         2.69 o                         
   1   4   8        107.15        111.99         3.73 o                         
   2   4   8          3.17          2.34         1.32 o                         
   3   4   8          8.28          5.85         1.36 o                         
   4   4   8          0.14          0.03         1.49 o                         
   5   4   8         31.45         31.55         2.94 o                         
 -12   5   8         88.83         92.36         2.53 o                         
 -11   5   8          0.12          0.73         0.73 o                         
 -10   5   8         47.13         44.42         1.88 o                         
  -9   5   8          6.99          2.05         0.90 o                         
  -8   5   8         12.61         14.78         1.46 o                         
  -7   5   8        123.75        124.69         3.11 o                         
  -6   5   8          0.32         -0.93         1.56 o                         
  -5   5   8          0.37         -0.44         1.32 o                         
  -4   5   8          0.21          1.49         3.31 o                         
  -3   5   8        149.72        141.36         4.36 o                         
  -2   5   8         22.29         17.71         3.24 o                         
  -1   5   8          7.33          8.83         3.71 o                         
   0   5   8        593.69        560.98        11.63 o                         
   1   5   8        103.33        101.39         5.11 o                         
   2   5   8        111.58        113.47         3.11 o                         
   3   5   8        167.08        172.25         3.83 o                         
   4   5   8        149.49        156.70         4.35 o                         
   5   5   8         35.33         42.03         2.31 o                         
 -12   6   8          5.57         10.40         1.59 o                         
 -11   6   8          8.68         10.70         1.42 o                         
 -10   6   8         20.69         20.22         1.69 o                         
  -9   6   8          0.12          0.61         1.20 o                         
  -8   6   8         16.29         15.85         2.23 o                         
  -7   6   8          8.53          6.83         1.32 o                         
  -6   6   8          7.07          7.90         1.60 o                         
  -5   6   8          1.35          1.96         1.38 o                         
  -4   6   8        179.48        168.75         4.76 o                         
  -3   6   8         70.61         63.91         3.08 o                         
  -2   6   8        226.15        221.17         5.76 o                         
  -1   6   8        153.76        135.91         5.08 o                         
   0   6   8         34.18         29.90         3.07 o                         
   1   6   8          1.75          2.35         1.17 o                         
   2   6   8         24.23         19.61         1.85 o                         
   3   6   8         64.93         68.12         2.40 o                         
   4   6   8          0.14         -1.20         1.49 o                         
 -11   7   8         49.68         48.56         1.67 o                         
 -10   7   8          4.48          4.41         1.81 o                         
  -9   7   8          4.39          7.01         1.28 o                         
  -8   7   8          0.11         -1.05         1.05 o                         
  -7   7   8        208.17        200.94         4.45 o                         
  -6   7   8          0.67         -0.02         1.88 o                         
  -5   7   8        152.89        141.54         4.28 o                         
  -4   7   8          0.05         -0.34         1.29 o                         
  -3   7   8         66.53         68.29         3.02 o                         
  -2   7   8          1.02          1.88         1.37 o                         
  -1   7   8        106.14         99.82         5.32 o                         
   0   7   8        226.80        226.31         5.56 o                         
   1   7   8          8.46          9.85         1.56 o                         
   2   7   8          2.46          0.27         1.57 o                         
   3   7   8         98.13         89.72         2.56 o                         
 -10   8   8         12.63         12.01         1.49 o                         
  -9   8   8         16.76         20.31         1.77 o                         
  -8   8   8          7.40          9.56         1.45 o                         
  -7   8   8          9.01          5.75         1.40 o                         
  -6   8   8         21.79         22.95         2.04 o                         
  -5   8   8          0.34          0.87         1.29 o                         
  -4   8   8         23.64         27.91         2.22 o                         
  -3   8   8          5.20          5.33         1.45 o                         
  -2   8   8         68.06         68.62         2.67 o                         
  -1   8   8        428.36        424.13        12.28 o                         
   0   8   8         52.53         55.23         2.72 o                         
   1   8   8        444.02        440.58        13.01 o                         
   2   8   8        354.03        361.26         8.45 o                         
   3   8   8          0.41         -2.25         2.25 o                         
 -10   9   8          1.25          2.60         1.18 o                         
  -9   9   8          3.82          2.87         1.81 o                         
  -8   9   8         26.95         29.32         2.36 o                         
  -7   9   8          2.68          3.89         1.27 o                         
  -6   9   8         89.93         94.80         3.15 o                         
  -5   9   8         17.65         18.03         2.42 o                         
  -4   9   8          0.35         -0.19         1.07 o                         
  -3   9   8          1.85          3.79         1.19 o                         
  -2   9   8          8.90          6.01         1.30 o                         
  -1   9   8         95.18         83.63         2.95 o                         
   0   9   8         28.84         25.49         2.18 o                         
   1   9   8          0.07          2.05         1.47 o                         
   2   9   8        117.53        122.65         5.54 o                         
  -9  10   8         23.31         21.63         1.43 o                         
  -8  10   8         37.09         33.69         2.32 o                         
  -7  10   8          9.13         11.24         1.43 o                         
  -6  10   8         10.34          7.05         1.78 o                         
  -5  10   8          1.76          1.82         1.22 o                         
  -4  10   8         28.42         30.64         1.76 o                         
  -3  10   8        138.71        129.71         5.68 o                         
  -2  10   8          3.49          3.66         1.28 o                         
  -1  10   8          4.83          9.02         3.43 o                         
   0  10   8        105.59         99.42         3.61 o                         
   1  10   8          4.78          3.63         2.76 o                         
  -7  11   8          6.31         12.22         1.40 o                         
  -6  11   8         50.07         51.11         1.96 o                         
  -5  11   8         11.75         11.58         1.37 o                         
  -4  11   8          1.46          5.14         1.40 o                         
  -3  11   8        139.19        144.51         4.41 o                         
  -2  11   8         81.32         82.83         4.50 o                         
 -11   1   9          0.25         -0.31         0.97 o                         
 -10   1   9          1.58          1.32         1.15 o                         
  -9   1   9         71.23         67.46         2.77 o                         
  -8   1   9         12.64         10.85         1.41 o                         
  -7   1   9          0.52          1.91         1.17 o                         
  -6   1   9        124.87        130.49         3.92 o                         
  -5   1   9         10.48         11.54         4.92 o                         
  -4   1   9          3.59          1.37         1.70 o                         
  -3   1   9         39.06         37.93         2.87 o                         
  -2   1   9         21.91         22.37         2.38 o                         
  -1   1   9          2.29          1.20         1.64 o                         
   0   1   9          4.04          4.10         1.45 o                         
   1   1   9          6.75          7.28         2.16 o                         
   2   1   9         58.99         57.57         2.57 o                         
   3   1   9          9.25          8.59         1.59 o                         
 -11   2   9        118.47        120.66         2.53 o                         
 -10   2   9         13.56         14.84         1.42 o                         
  -9   2   9         13.16         13.39         2.07 o                         
  -8   2   9         67.16         59.10         1.96 o                         
  -7   2   9         28.91         31.24         1.81 o                         
  -6   2   9          6.66          6.81         1.82 o                         
  -5   2   9          3.16          3.97         2.25 o                         
  -4   2   9         12.96         13.91         2.68 o                         
  -3   2   9        205.63        216.75         5.55 o                         
  -2   2   9         11.44         14.82         2.78 o                         
  -1   2   9         63.80         60.56         2.87 o                         
   0   2   9         16.52         16.72         4.58 o                         
   1   2   9         22.38         20.74         2.07 o                         
   2   2   9          6.73          5.27         1.16 o                         
   3   2   9         85.58         84.58         4.15 o                         
 -10   3   9         59.03         74.00         2.36 o                         
  -9   3   9         52.65         47.27         1.83 o                         
  -8   3   9         38.30         40.33         1.73 o                         
  -7   3   9         64.74         74.43         2.81 o                         
  -6   3   9         45.51         54.48         3.11 o                         
  -5   3   9        166.62        173.00         7.09 o                         
  -4   3   9          1.97          0.65         1.99 o                         
  -3   3   9          3.59          3.17         2.25 o                         
  -2   3   9         52.18         54.93         4.52 o                         
  -1   3   9         41.34         40.43         3.22 o                         
   0   3   9         19.74         21.69         2.09 o                         
   1   3   9          0.63          1.18         1.81 o                         
   2   3   9         27.75         23.78         1.89 o                         
 -10   4   9         41.90         38.26         2.85 o                         
  -9   4   9          1.95          2.47         1.09 o                         
  -8   4   9         64.60         69.19         3.03 o                         
  -7   4   9        103.87        108.22         3.91 o                         
  -6   4   9         72.53         61.65         3.12 o                         
  -5   4   9         44.29         51.38         4.83 o                         
  -4   4   9         53.39         56.16         3.32 o                         
  -3   4   9        105.34        104.15         4.23 o                         
  -2   4   9         85.06         76.15         3.66 o                         
  -1   4   9          5.87          7.10         1.43 o                         
   0   4   9         12.60          9.81         2.01 o                         
   1   4   9          6.44          5.60         1.44 o                         
   2   4   9          0.13         -0.86         1.38 o                         
  -9   5   9         11.31         10.15         1.73 o                         
  -8   5   9          0.10          1.12         1.20 o                         
  -7   5   9         19.21         15.17         2.33 o                         
  -6   5   9          0.90          1.13         1.37 o                         
  -5   5   9          0.12          0.28         1.64 o                         
  -4   5   9         43.55         37.36         2.85 o                         
  -3   5   9         10.07          8.77         2.03 o                         
  -2   5   9         36.64         42.04         3.57 o                         
  -1   5   9         20.42         14.31         2.09 o                         
   0   5   9          9.86         10.88         2.59 o                         
   1   5   9          7.45          7.08         2.25 o                         
   2   5   9          0.19          0.00         1.38 o                         
  -9   6   9         58.88         62.07         3.46 o                         
  -8   6   9         44.81         40.27         4.58 o                         
  -7   6   9         43.03         43.04         2.32 o                         
  -6   6   9          3.60          3.81         2.33 o                         
  -5   6   9          2.00         -0.69         1.38 o                         
  -4   6   9         18.41         21.25         2.76 o                         
  -3   6   9         55.44         49.78         3.46 o                         
  -2   6   9         76.06         71.92         4.15 o                         
   0   6   9          0.25          0.35         1.55 o                         
   1   6   9         22.21         24.71         2.59 o                         
  -8   7   9         59.12         58.27         3.46 o                         
  -7   7   9         64.20         63.90         2.42 o                         
  -6   7   9          0.61          1.26         2.68 o                         
  -5   7   9          0.02         -0.11         1.53 o                         
  -4   7   9          8.20          9.67         2.76 o                         
  -3   7   9         20.72         14.51         2.94 o                         
  -2   7   9         18.29         15.90         2.42 o                         
  -1   7   9         24.80         26.61         2.76 o                         
   0   7   9         72.37         69.52         3.80 o                         
  -6   8   9          1.94          2.25         1.55 o                         
  -5   8   9         39.04         44.42         3.11 o                         
  -4   8   9          3.34          5.01         1.73 o                         
  -3   8   9         66.60         67.43         3.80 o                         
  -2   8   9         13.42         14.17         2.42 o                         
                                                                                
