# Supplementary material for: Crystal structures of two hydrazide derivatives of mefenamic acid, 3-(2,3-di­methyl­anilino)-N′-[(E)-(furan-2-yl)methyl­idene]benzohydrazide and N′-[(E)-benzyl­idene]-2-(2,3-di­methyl­anilino)benzo­hydrazide
Source: Acta Crystallogr E Crystallogr Commun. 2021 Feb 12;77(Pt 3):242–6. doi: 10.1107/S2056989021001353 (PMC8061108; doi:10.1107/S2056989021001353)
Supplement: Supplementary file 3 [file e-77-00242-IIsup3.hkl]

data_II                                                                         
_shelx_title ' skm253_0ma_a.res in P2(1)/c'                                     
_shelx_refln_list_code          4                                               
_shelx_F_calc_maximum      149.26                                               
_exptl_crystal_F_000       728.00                                               
_reflns_d_resolution_high  0.7997                                               
                                                                                
loop_                                                                           
 _space_group_symop_operation_xyz                                               
 'x, y, z'                                                                      
 '-x, y+1/2, -z+1/2'                                                            
 '-x, -y, -z'                                                                   
 'x, -y-1/2, z-1/2'                                                             
                                                                                
_cell_length_a    14.3493                                                       
_cell_length_b    15.7501                                                       
_cell_length_c     8.3737                                                       
_cell_angle_alpha  90.000                                                       
_cell_angle_beta  106.285                                                       
_cell_angle_gamma  90.000                                                       
                                                                                
_shelx_F_squared_multiplier     1.000                                           
                                                                                
loop_                                                                           
 _refln_index_h                                                                 
 _refln_index_k                                                                 
 _refln_index_l                                                                 
 _refln_F_squared_calc                                                          
 _refln_F_squared_meas                                                          
 _refln_F_squared_sigma                                                         
 _refln_observed_status                                                         
   9   0   0          0.91          5.62         3.60 o                         
  10   0   0          2.40          2.43         2.36 o                         
  11   0   0        117.23        122.25         5.44 o                         
  12   0   0          9.19         12.46         4.91 o                         
  13   0   0        131.41        136.07         9.82 o                         
  14   0   0        284.52        315.67         9.05 o                         
  15   0   0         93.74         81.74         3.28 o                         
  16   0   0         11.74         16.86         2.36 o                         
  17   0   0        170.28        171.39         6.49 o                         
   1   1   0        219.26        214.65         6.35 o                         
   2   1   0        383.22        362.19         8.62 o                         
   3   1   0       1140.97       1029.18        30.69 o                         
   4   1   0       1263.07        986.06        28.44 o                         
   7   1   0         59.57         57.99         4.45 o                         
   8   1   0         58.08         83.18         5.74 o                         
   9   1   0        123.05        134.31         3.72 o                         
  10   1   0        177.53        167.21         4.11 o                         
  11   1   0          0.03          2.50         1.35 o                         
  12   1   0         29.52         35.04         2.64 o                         
  13   1   0         28.86         38.37         2.65 o                         
  14   1   0        218.83        236.77         6.00 o                         
  15   1   0        124.32        117.14         2.73 o                         
  16   1   0        252.65        258.91         4.39 o                         
  17   1   0          9.08          7.59         2.59 o                         
   0   2   0        596.57        549.89        16.22 o                         
   1   2   0        321.81        312.85         8.58 o                         
   2   2   0       2668.76       2415.93        56.97 o                         
   3   2   0          8.31          8.32         0.53 o                         
   4   2   0        632.08        643.64        23.61 o                         
   5   2   0         11.56         11.46         0.73 o                         
   7   2   0        308.83        282.89        10.21 o                         
   8   2   0         69.63         83.00         5.37 o                         
   9   2   0         20.24         28.45         2.32 o                         
  10   2   0          0.95          2.23         1.48 o                         
  11   2   0         13.40         13.68         2.00 o                         
  12   2   0         74.47         67.66         3.14 o                         
  13   2   0         36.40         42.24         4.17 o                         
  14   2   0        346.83        365.04         8.22 o                         
  15   2   0          9.77          8.12         1.28 o                         
  16   2   0         58.39         57.24         2.02 o                         
  17   2   0          8.92          9.77         1.94 o                         
   1   3   0      17867.99      20006.60       403.75 o                         
   2   3   0      11924.10      12249.21       247.78 o                         
   3   3   0       6688.83       6394.53       166.33 o                         
   4   3   0        135.09        142.55         2.93 o                         
   5   3   0        233.06        229.34         4.32 o                         
   6   3   0          0.51          1.31         0.50 o                         
   7   3   0         73.40         79.67         4.82 o                         
   8   3   0        407.48        427.49         8.80 o                         
   9   3   0        151.37        150.60         5.96 o                         
  10   3   0         59.92         51.51         2.97 o                         
  11   3   0        176.18        177.39         4.40 o                         
  12   3   0        342.53        362.67         6.57 o                         
  13   3   0        133.38        145.42         4.56 o                         
  14   3   0        165.25        168.01         4.96 o                         
  15   3   0        188.11        177.77         4.05 o                         
  16   3   0         40.07         30.17         1.78 o                         
  17   3   0          0.67         -0.56         1.48 o                         
   0   4   0       8980.65       9270.34       266.54 o                         
   1   4   0         45.12         45.09         1.90 o                         
   2   4   0      11454.35      12604.73       254.86 o                         
   3   4   0       2058.88       2040.74        62.15 o                         
   4   4   0        238.50        229.24         4.61 o                         
   5   4   0        167.46        160.20         3.57 o                         
   6   4   0         36.06         28.90         1.38 o                         
   7   4   0        767.64        770.58        16.58 o                         
   8   4   0        355.95        376.09         7.99 o                         
   9   4   0        185.46        192.94         4.28 o                         
  10   4   0         14.14         14.90         1.93 o                         
  11   4   0        161.92        153.35         4.51 o                         
  12   4   0         93.45         89.95         3.38 o                         
  13   4   0          0.16          0.34         1.35 o                         
  14   4   0         17.41         21.85         2.06 o                         
  15   4   0        260.21        280.00         5.42 o                         
  16   4   0          0.59          1.68         1.04 o                         
   1   5   0         51.28         59.69         2.49 o                         
   2   5   0        556.75        526.90        11.79 o                         
   3   5   0         57.61         51.60         1.98 o                         
   4   5   0         82.23         89.67         2.69 o                         
   5   5   0         10.45         15.66         2.30 o                         
   6   5   0        882.76        840.84        10.53 o                         
   7   5   0        570.96        543.32        17.67 o                         
   8   5   0         17.93         20.31         2.34 o                         
   9   5   0          0.96          1.84         1.39 o                         
  10   5   0         11.24          8.45         2.01 o                         
  11   5   0       1458.82       1513.02        23.56 o                         
  12   5   0        233.49        244.63         5.20 o                         
  13   5   0         48.11         51.21         3.64 o                         
  14   5   0        184.45        184.53         4.37 o                         
  15   5   0          1.06          2.01         1.14 o                         
  16   5   0         26.69         32.86         2.62 o                         
   0   6   0       1459.01       1394.12        41.57 o                         
   1   6   0        311.43        319.72         8.01 o                         
   2   6   0       1152.23       1255.03        18.78 o                         
   3   6   0       4524.84       4441.86        63.81 o                         
   4   6   0       2019.23       1913.77        28.88 o                         
   5   6   0        637.95        606.43        14.91 o                         
   6   6   0         64.06         48.52         2.72 o                         
   7   6   0        327.31        328.82         6.49 o                         
   8   6   0         13.06         16.01         1.93 o                         
   9   6   0         17.82         15.30         1.71 o                         
  10   6   0       2081.51       2067.58        31.03 o                         
  11   6   0         78.39         74.88         3.97 o                         
  12   6   0         47.08         51.87         3.06 o                         
  13   6   0        137.04        143.23         4.48 o                         
  14   6   0         30.37         33.25         2.77 o                         
  15   6   0          2.79          2.84         1.17 o                         
  16   6   0         56.39         56.21         2.04 o                         
   1   7   0       2139.03       2315.85        39.10 o                         
   2   7   0         12.36         21.26         2.01 o                         
   3   7   0        477.67        431.27         6.70 o                         
   4   7   0       3238.89       3311.87        48.13 o                         
   5   7   0       1547.57       1526.31        26.17 o                         
   6   7   0         59.45         50.18         3.26 o                         
   7   7   0          0.84          3.38         1.58 o                         
   8   7   0         39.29         26.16         2.20 o                         
   9   7   0       1014.53       1003.64        22.79 o                         
  10   7   0         20.23         25.76         3.16 o                         
  11   7   0         69.23         73.47         4.57 o                         
  12   7   0        153.96        158.18         4.94 o                         
  13   7   0         32.14         32.61         2.49 o                         
  14   7   0         76.61         81.22         3.01 o                         
  15   7   0         41.16         37.36         2.16 o                         
  16   7   0         33.20         37.98         1.78 o                         
   0   8   0          1.37          2.56         1.67 o                         
   1   8   0          0.55          2.37         1.10 o                         
   2   8   0        668.10        702.18        13.03 o                         
   3   8   0         17.98         14.44         3.15 o                         
   4   8   0        175.06        147.73         4.53 o                         
   5   8   0         90.23         91.37         3.77 o                         
   6   8   0        106.63        104.09         3.37 o                         
   7   8   0        313.30        303.82         6.36 o                         
   8   8   0       1064.40       1044.56        19.29 o                         
   9   8   0        388.31        397.46         6.34 o                         
  10   8   0        686.39        705.73        12.14 o                         
  11   8   0        179.18        190.88         7.14 o                         
  12   8   0          0.41          0.59         1.46 o                         
  13   8   0         44.24         43.78         2.67 o                         
  14   8   0          0.06          0.96         1.13 o                         
  15   8   0         20.14         27.58         1.76 o                         
   1   9   0        742.00        784.63        12.77 o                         
   2   9   0       1078.96       1107.89        20.53 o                         
   3   9   0        115.77        122.58         3.30 o                         
   4   9   0          0.30         -0.70         1.81 o                         
   5   9   0        632.21        674.02        11.34 o                         
   6   9   0          1.09          0.44         1.95 o                         
   7   9   0         77.70         81.57         4.45 o                         
   8   9   0        633.31        624.45         9.66 o                         
   9   9   0        915.72        964.32        13.97 o                         
  10   9   0        166.84        178.42         4.29 o                         
  11   9   0         64.81         78.96         3.93 o                         
  12   9   0        115.89        121.67         3.98 o                         
  13   9   0         27.12         24.77         2.23 o                         
  14   9   0         50.92         53.64         2.23 o                         
  15   9   0          1.33          0.37         1.18 o                         
   0  10   0         87.44        100.95         7.12 o                         
   1  10   0        523.64        531.67         9.11 o                         
   2  10   0         56.45         62.26         3.69 o                         
   3  10   0          2.14          1.18         1.30 o                         
   4  10   0          0.21          2.31         1.67 o                         
   5  10   0        120.68        130.45         3.97 o                         
   6  10   0        759.02        745.29        12.44 o                         
   7  10   0        278.01        301.69         6.59 o                         
   8  10   0       1047.10       1051.77        15.00 o                         
   9  10   0         20.34         26.53         2.49 o                         
  10  10   0          5.21          3.57         3.21 o                         
  11  10   0        191.92        203.66         4.20 o                         
  12  10   0          8.41          5.28         1.86 o                         
  13  10   0          3.18          2.63         1.24 o                         
  14  10   0          0.67         -0.62         1.19 o                         
   1  11   0         28.26         19.40         2.14 o                         
   2  11   0        447.90        473.81         7.10 o                         
   3  11   0          0.03          2.16         1.47 o                         
   4  11   0        710.56        727.54        12.13 o                         
   5  11   0         99.66         88.51         4.13 o                         
   6  11   0        153.49        149.75         4.29 o                         
   7  11   0        176.89        179.93         9.29 o                         
   8  11   0          1.16          6.55         3.94 o                         
   9  11   0          1.30          1.73         1.60 o                         
  10  11   0         37.74         38.44         3.07 o                         
  11  11   0          0.20         -1.06         1.55 o                         
  12  11   0         71.91         61.88         2.88 o                         
  13  11   0          6.82          2.73         1.60 o                         
  14  11   0         41.68         39.83         3.71 o                         
   0  12   0         10.97         12.84         3.86 o                         
   1  12   0        256.78        270.45         5.13 o                         
   2  12   0          0.35         -0.33         1.54 o                         
   3  12   0          9.46         11.09         2.16 o                         
   4  12   0        186.86        180.30         4.63 o                         
   5  12   0        332.56        342.62         6.88 o                         
   6  12   0         18.09         16.91         2.43 o                         
   7  12   0        752.66        775.28        14.99 o                         
   8  12   0        492.01        521.43        10.91 o                         
   9  12   0         38.64         33.22         2.75 o                         
  10  12   0         84.54         82.58         3.49 o                         
  11  12   0          0.00          6.14         2.67 o                         
  12  12   0          2.61         -1.85         1.85 o                         
  13  12   0        318.10        310.11        10.96 o                         
   1  13   0        703.30        732.89        10.16 o                         
   2  13   0         90.21        100.27         3.38 o                         
   3  13   0         10.59          8.76         1.85 o                         
   4  13   0         93.46        109.21         3.68 o                         
   5  13   0        106.07        102.16         5.29 o                         
   6  13   0        657.11        674.53        10.26 o                         
   7  13   0        309.95        340.39         7.78 o                         
   8  13   0          7.80         14.68         2.43 o                         
   9  13   0        175.11        175.83         4.88 o                         
  10  13   0         21.68         21.86         2.55 o                         
  11  13   0         53.00         51.19         4.17 o                         
  12  13   0          3.63         11.11         4.26 o                         
   0  14   0         46.98         68.41         5.52 o                         
   1  14   0         56.63         61.61         3.12 o                         
   2  14   0         25.30         25.12         2.52 o                         
   3  14   0         49.78         46.11         4.04 o                         
   4  14   0          9.76         11.93         1.82 o                         
   5  14   0        245.02        271.82         5.81 o                         
   6  14   0        287.43        311.48         9.48 o                         
   7  14   0          1.95          1.99         1.64 o                         
   8  14   0         30.12         34.87         2.63 o                         
   9  14   0         41.22         40.73         4.62 o                         
  10  14   0          0.01         -1.36         1.48 o                         
  11  14   0        147.37        152.57         7.05 o                         
  12  14   0          9.82         19.45         3.89 o                         
   1  15   0         10.44         19.36         3.14 o                         
   2  15   0          0.21          1.23         1.76 o                         
   3  15   0         33.34         41.23         3.37 o                         
   4  15   0         97.95         96.86         4.06 o                         
   5  15   0        218.64        236.85         4.69 o                         
   6  15   0          0.37          1.44         1.39 o                         
   7  15   0         80.09         84.48         3.36 o                         
   8  15   0          6.69          9.53         2.22 o                         
   9  15   0         28.60         30.59         2.32 o                         
  10  15   0          8.44         14.07         4.07 o                         
   0  16   0        327.83        323.57        12.43 o                         
   1  16   0          5.70          5.04         2.96 o                         
   2  16   0         44.58         44.70         3.06 o                         
   3  16   0          0.35         -0.20         1.64 o                         
   4  16   0         34.94         31.11         2.33 o                         
   5  16   0        131.44        127.47         3.80 o                         
   6  16   0         39.04         33.51         2.60 o                         
   7  16   0         53.67         57.76         3.13 o                         
   8  16   0          3.71          3.59         3.46 o                         
   9  16   0         19.16         16.25         2.50 o                         
   1  17   0          5.65          6.47         2.31 o                         
   2  17   0         90.92         90.78         3.73 o                         
   3  17   0         10.10          5.94         1.41 o                         
   4  17   0         11.66         14.15         1.95 o                         
   5  17   0         13.40          8.39         3.15 o                         
   6  17   0         64.99         67.05         2.79 o                         
   7  17   0        151.61        142.77         4.76 o                         
   8  17   0         25.81         20.93         2.78 o                         
   0  18   0         33.17         36.57         2.77 o                         
   1  18   0          3.55          4.40         1.34 o                         
   2  18   0         76.21         68.38         2.62 o                         
   3  18   0          0.00         -0.88         1.30 o                         
   4  18   0        109.16        103.12         3.77 o                         
   5  18   0         10.54          8.33         5.37 o                         
   6  18   0          0.26          0.74         1.67 o                         
   1  19   0          0.87          3.61         1.85 o                         
   2  19   0          2.28          0.46         3.06 o                         
   3  19   0         52.09         50.58         3.15 o                         
   4  19   0         94.92         91.39         4.08 o                         
 -17   1   1          2.32          2.08         1.19 o                         
 -16   1   1         10.28          8.78         1.42 o                         
 -15   1   1          1.04          1.53         1.03 o                         
 -14   1   1         59.65         61.03         2.60 o                         
 -13   1   1         33.73         33.43         2.61 o                         
 -12   1   1        432.24        464.53         8.59 o                         
 -11   1   1          1.24          2.45         1.33 o                         
 -10   1   1          0.37          4.75         1.31 o                         
  -9   1   1        750.96        785.38        10.37 o                         
  -8   1   1          7.91         13.61         2.48 o                         
  -7   1   1          5.08          8.03         1.50 o                         
  -4   1   1        243.90        225.87         7.15 o                         
  -3   1   1       1214.46       1133.57        21.26 o                         
  -2   1   1        101.78         90.28         1.58 o                         
  -1   1   1         59.42         54.61         1.02 o                         
   0   1   1       2269.22       2058.53        33.85 o                         
   1   1   1        667.78        583.80         8.58 o                         
   2   1   1      21196.34      23052.13       330.32 o                         
   3   1   1        530.38        480.70         7.18 o                         
   4   1   1        629.94        626.61         9.33 o                         
   5   1   1        804.66        808.01        11.88 o                         
   6   1   1          5.62         10.00         1.48 o                         
   8   1   1        104.89        110.07         3.43 o                         
   9   1   1        504.07        520.81         7.19 o                         
  10   1   1         26.64         30.14         2.62 o                         
  11   1   1        266.72        293.97         5.73 o                         
  12   1   1        944.99        969.77        15.83 o                         
  13   1   1        185.27        210.88         4.94 o                         
  14   1   1         67.19         65.50         3.05 o                         
  15   1   1         13.97         16.79         1.60 o                         
  16   1   1         13.21         14.66         1.47 o                         
 -17   2   1          5.96         12.33         1.83 o                         
 -16   2   1        199.22        190.46         3.66 o                         
 -15   2   1         41.11         40.50         2.02 o                         
 -14   2   1         58.54         58.40         2.70 o                         
 -13   2   1        243.65        271.48         5.31 o                         
 -12   2   1        530.13        543.97         8.66 o                         
 -11   2   1         74.31         71.03         3.68 o                         
 -10   2   1        130.82        110.64         2.89 o                         
  -9   2   1          0.51          2.25         1.54 o                         
  -8   2   1       1062.68       1153.55        49.28 o                         
  -7   2   1       4767.63       4716.51        98.18 o                         
  -6   2   1       2722.10       2666.08        77.12 o                         
  -5   2   1        196.58        212.90         3.25 o                         
  -4   2   1       3541.27       3479.29        58.87 o                         
  -3   2   1          1.78          3.00         0.46 o                         
  -2   2   1      19087.59      20731.08       295.35 o                         
  -1   2   1        715.81        656.87        10.46 o                         
   0   2   1       4003.50       3605.35        71.94 o                         
   1   2   1       6790.21       6332.63        90.67 o                         
   2   2   1       1332.39       1141.75        16.55 o                         
   3   2   1       3564.32       3337.75        47.61 o                         
   4   2   1        552.13        510.14         7.73 o                         
   5   2   1       1699.57       1719.28        28.68 o                         
   6   2   1       1130.75       1180.40        19.90 o                         
   8   2   1          7.03          7.79         1.56 o                         
   9   2   1        350.60        321.20         5.13 o                         
  10   2   1       1036.46       1033.10        16.27 o                         
  11   2   1        351.04        343.08         6.37 o                         
  12   2   1         26.49         39.23         3.26 o                         
  13   2   1        148.67        152.74         4.08 o                         
  14   2   1        225.57        208.00         4.19 o                         
  15   2   1         25.52         28.03         1.96 o                         
  16   2   1         53.08         56.06         1.80 o                         
 -17   3   1          0.83          0.04         1.11 o                         
 -16   3   1         63.91         67.55         2.34 o                         
 -15   3   1         20.85         21.26         2.09 o                         
 -14   3   1         31.62         39.89         3.23 o                         
 -13   3   1         23.64         24.50         2.41 o                         
 -12   3   1          9.39          6.96         1.40 o                         
 -11   3   1        123.25        120.85         3.41 o                         
 -10   3   1         17.29         16.98         1.85 o                         
  -9   3   1        525.83        555.81         8.55 o                         
  -8   3   1        354.85        314.23         8.01 o                         
  -7   3   1       1155.68       1266.04        33.93 o                         
  -6   3   1        830.71        733.45        15.60 o                         
  -5   3   1        295.14        271.46         5.00 o                         
  -4   3   1        434.86        461.09        10.42 o                         
  -3   3   1        397.78        385.51         6.84 o                         
  -2   3   1       4762.01       4531.13       113.73 o                         
  -1   3   1       2878.38       2589.38        96.33 o                         
   0   3   1        548.05        506.69         8.55 o                         
   1   3   1       8816.69       8906.85       210.37 o                         
   2   3   1       1110.99       1065.39        24.31 o                         
   3   3   1       1253.77       1271.86        25.10 o                         
   4   3   1        372.47        362.74         6.73 o                         
   5   3   1       1322.05       1417.63        42.30 o                         
   6   3   1        115.70        118.10         2.70 o                         
   8   3   1        208.86        202.35         4.66 o                         
   9   3   1        987.15        954.83        12.67 o                         
  10   3   1        634.65        632.32         9.94 o                         
  11   3   1         97.24         97.38         3.37 o                         
  12   3   1        485.87        472.81         8.93 o                         
  13   3   1          2.69          4.24         1.50 o                         
  14   3   1        110.65        116.96         3.35 o                         
  15   3   1         11.62         11.31         1.67 o                         
  16   3   1          1.59          0.98         1.31 o                         
 -17   4   1        110.25        112.41         3.41 o                         
 -16   4   1         19.28         18.43         1.78 o                         
 -15   4   1          5.23          4.12         1.17 o                         
 -14   4   1        604.86        636.99        11.05 o                         
 -13   4   1         45.66         57.78         4.17 o                         
 -12   4   1         44.14         43.04         2.84 o                         
 -11   4   1        341.37        357.69         7.59 o                         
 -10   4   1         43.84         53.55         2.37 o                         
  -9   4   1          0.00          0.41         1.73 o                         
  -8   4   1         21.85         12.30         1.66 o                         
  -7   4   1          1.54          3.88         1.12 o                         
  -6   4   1        579.40        570.14         7.19 o                         
  -5   4   1        122.14        136.43         3.99 o                         
  -4   4   1        355.72        340.03         6.40 o                         
  -3   4   1       6992.75       6715.68        95.56 o                         
  -2   4   1       3794.43       3433.00        56.74 o                         
  -1   4   1       9203.22       9395.07       177.90 o                         
   0   4   1        170.26        141.40         6.48 o                         
   1   4   1         86.31         80.44         2.54 o                         
   2   4   1        718.13        656.33        11.58 o                         
   3   4   1        261.24        241.45         9.44 o                         
   4   4   1        537.34        512.10         9.31 o                         
   5   4   1        425.53        428.94         8.12 o                         
   6   4   1         55.63         57.98         2.38 o                         
   7   4   1        101.03        109.40         4.62 o                         
   8   4   1         22.24         22.17         2.66 o                         
   9   4   1         30.17         40.28         3.15 o                         
  10   4   1         67.53         61.22         2.93 o                         
  11   4   1        187.07        173.75         4.25 o                         
  12   4   1         89.22         97.62         3.56 o                         
  13   4   1        133.21        132.66         4.44 o                         
  14   4   1        292.40        319.05         6.35 o                         
  15   4   1        250.66        237.93         4.79 o                         
  16   4   1         56.13         63.36         2.15 o                         
 -17   5   1         56.16         39.28         1.97 o                         
 -16   5   1         13.98         15.29         1.66 o                         
 -15   5   1         57.20         51.46         3.88 o                         
 -14   5   1         66.71         71.71         3.25 o                         
 -13   5   1         32.32         32.29         3.15 o                         
 -12   5   1          4.67          3.25         1.38 o                         
 -11   5   1       1062.50       1070.66        22.78 o                         
 -10   5   1         11.88          9.06         1.87 o                         
  -9   5   1       1444.10       1468.12        20.13 o                         
  -8   5   1          1.54          3.43         1.35 o                         
  -7   5   1        804.75        792.12        14.20 o                         
  -6   5   1          1.18          0.89         0.83 o                         
  -5   5   1        366.33        399.21         5.95 o                         
  -4   5   1        829.11        821.61        23.06 o                         
  -3   5   1        867.86        932.21        16.22 o                         
  -2   5   1       3528.15       3306.79        47.56 o                         
  -1   5   1        663.32        621.01         9.91 o                         
   0   5   1       1222.60       1205.52        20.68 o                         
   1   5   1        747.54        734.90        13.01 o                         
   2   5   1       6298.07       5987.20       126.92 o                         
   3   5   1       1657.02       1637.29        27.85 o                         
   4   5   1         92.10         85.57         2.88 o                         
   5   5   1          3.96          3.18         1.16 o                         
   6   5   1         53.56         60.34         3.27 o                         
   7   5   1        563.35        502.14         7.97 o                         
   8   5   1        489.84        436.93         6.77 o                         
   9   5   1         67.07         58.84         2.92 o                         
  10   5   1         15.45         18.13         2.02 o                         
  11   5   1         43.95         43.27         3.01 o                         
  12   5   1         71.46         76.25         3.07 o                         
  13   5   1         72.76         77.64         3.31 o                         
  14   5   1        151.44        141.02         3.70 o                         
  15   5   1         50.47         45.63         2.27 o                         
  16   5   1        148.13        150.76         3.42 o                         
 -16   6   1         22.05         19.40         1.61 o                         
 -15   6   1          2.36          3.45         1.06 o                         
 -14   6   1         68.38         68.83         3.01 o                         
 -13   6   1          1.48          3.64         2.00 o                         
 -12   6   1         71.75         79.67         3.44 o                         
 -11   6   1          4.16          5.95         1.52 o                         
 -10   6   1         27.95         23.61         2.25 o                         
  -9   6   1        528.24        527.15         8.30 o                         
  -8   6   1        359.41        353.34         6.04 o                         
  -7   6   1        232.14        229.21         4.91 o                         
  -6   6   1        953.80       1028.78        13.47 o                         
  -5   6   1         18.52         19.41         1.79 o                         
  -4   6   1        880.06        920.38        14.16 o                         
  -3   6   1        954.54        849.20        13.13 o                         
  -2   6   1          2.89          5.00         0.81 o                         
  -1   6   1         23.87         26.37         1.42 o                         
   0   6   1          0.25          0.57         0.65 o                         
   1   6   1       4733.45       4563.20       101.14 o                         
   2   6   1        597.46        550.27         8.11 o                         
   3   6   1        889.75        865.52        12.08 o                         
   4   6   1       1683.56       1701.70        22.70 o                         
   5   6   1        106.87         92.86         4.22 o                         
   6   6   1        124.59        133.80         8.53 o                         
   7   6   1          2.22          3.01         1.41 o                         
   8   6   1        444.44        437.64         6.68 o                         
   9   6   1        953.04        949.90        15.41 o                         
  10   6   1         15.71         15.33         1.97 o                         
  11   6   1          0.70         -0.93         1.37 o                         
  12   6   1         14.95         17.07         2.53 o                         
  13   6   1          0.61          0.54         1.42 o                         
  14   6   1          1.74          3.81         1.95 o                         
  15   6   1          0.07          1.07         1.89 o                         
 -16   7   1        107.71        116.87         3.01 o                         
 -15   7   1         12.24          9.31         2.12 o                         
 -14   7   1         19.07         18.74         2.26 o                         
 -13   7   1         68.44         65.23         3.15 o                         
 -12   7   1          9.72          9.00         1.80 o                         
 -11   7   1        246.97        253.73         5.69 o                         
 -10   7   1         79.87         82.89         3.18 o                         
  -9   7   1         93.74         89.27         2.79 o                         
  -8   7   1        130.95        121.94         3.06 o                         
  -7   7   1         14.91         18.37         1.74 o                         
  -6   7   1         55.62         54.03         2.43 o                         
  -5   7   1       1400.11       1359.07        25.37 o                         
  -4   7   1         16.11         16.97         2.03 o                         
  -3   7   1          8.21          8.17         1.27 o                         
  -2   7   1          3.21          1.89         1.37 o                         
  -1   7   1        562.33        583.20         8.53 o                         
   0   7   1         18.39         14.11         2.55 o                         
   1   7   1          3.63          1.70         1.02 o                         
   2   7   1        214.57        223.16         6.38 o                         
   3   7   1        716.53        709.34        15.84 o                         
   4   7   1        180.14        168.10         4.65 o                         
   5   7   1        244.93        224.37         8.06 o                         
   6   7   1          9.72         11.49         2.06 o                         
   7   7   1        353.52        337.97         5.20 o                         
   8   7   1         60.98         60.84         3.39 o                         
   9   7   1       1396.51       1344.61        16.22 o                         
  10   7   1        496.02        515.30         7.77 o                         
  11   7   1        110.51        114.46         3.25 o                         
  12   7   1         72.03         80.68         4.79 o                         
  13   7   1          0.58          0.45         1.44 o                         
  14   7   1          0.91          0.00         1.07 o                         
  15   7   1         48.64         46.62         2.02 o                         
 -16   8   1         72.41         66.41         2.17 o                         
 -15   8   1          0.38          1.25         0.99 o                         
 -14   8   1         18.27         17.57         2.03 o                         
 -13   8   1          0.31          0.00         1.57 o                         
 -12   8   1          0.05          2.75         1.44 o                         
 -11   8   1         77.42         75.95         3.09 o                         
 -10   8   1         32.03         35.52         2.63 o                         
  -9   8   1         81.27         77.75         2.99 o                         
  -8   8   1         16.36         13.55         1.91 o                         
  -7   8   1          6.87          4.77         1.37 o                         
  -6   8   1        416.41        390.81         6.06 o                         
  -5   8   1        426.69        440.39         8.31 o                         
  -4   8   1         28.30         28.50         5.46 o                         
  -3   8   1         91.93        103.35         6.30 o                         
  -2   8   1          3.99          4.90         1.28 o                         
  -1   8   1       1161.85       1231.12        21.62 o                         
   0   8   1          6.01         13.24         1.79 o                         
   1   8   1       2182.49       2232.88        38.00 o                         
   2   8   1        290.78        323.03         6.95 o                         
   3   8   1        479.93        533.41        10.43 o                         
   4   8   1       1092.99       1105.09        17.42 o                         
   5   8   1         77.85         73.33         3.44 o                         
   6   8   1          5.51          1.80         1.74 o                         
   7   8   1         84.01         73.12         2.67 o                         
   8   8   1        156.05        163.55         3.79 o                         
   9   8   1         15.60         14.18         1.98 o                         
  10   8   1        363.03        357.45         6.47 o                         
  11   8   1         23.43         21.30         2.11 o                         
  12   8   1        134.17        143.48         4.48 o                         
  13   8   1         48.40         53.26         2.62 o                         
  14   8   1         24.68         25.00         2.03 o                         
  15   8   1        135.17        145.80         4.25 o                         
 -15   9   1          0.05          0.01         1.10 o                         
 -14   9   1         51.84         56.23         2.41 o                         
 -13   9   1          2.75          1.75         1.21 o                         
 -12   9   1        137.45        138.01         5.54 o                         
 -11   9   1        180.72        193.51         4.64 o                         
 -10   9   1        118.30        121.29         3.95 o                         
  -9   9   1        363.04        371.77         5.92 o                         
  -8   9   1        692.06        698.04        10.56 o                         
  -7   9   1        282.25        276.92         4.80 o                         
  -6   9   1        154.85        135.23         3.45 o                         
  -5   9   1        274.73        267.79         6.01 o                         
  -4   9   1         77.12         73.02         3.33 o                         
  -3   9   1        140.15        123.84         3.83 o                         
  -2   9   1        854.01        877.68        46.77 o                         
  -1   9   1        312.27        329.16         7.25 o                         
   0   9   1          4.65         13.26         2.29 o                         
   1   9   1        414.67        429.55         9.05 o                         
   2   9   1       1232.71       1399.49        32.62 o                         
   3   9   1        308.56        302.97         5.48 o                         
   4   9   1        841.62        852.99        13.53 o                         
   5   9   1         43.84         56.81         3.44 o                         
   6   9   1        123.39        122.60         3.84 o                         
   7   9   1         23.41         20.91         2.25 o                         
   8   9   1       1211.05       1193.88        22.32 o                         
   9   9   1        581.08        601.53         8.65 o                         
  10   9   1       1066.21       1182.25        16.83 o                         
  11   9   1         23.00         24.87         2.47 o                         
  12   9   1         30.07         30.60         2.27 o                         
  13   9   1          4.20          4.93         1.35 o                         
  14   9   1          0.01          0.20         2.96 o                         
 -15  10   1        119.81        134.96         5.93 o                         
 -14  10   1         45.49         45.30         2.35 o                         
 -13  10   1         20.33         20.35         2.05 o                         
 -12  10   1         52.33         52.18         2.50 o                         
 -11  10   1         16.12         19.18         2.35 o                         
 -10  10   1        242.08        240.93         4.82 o                         
  -9  10   1        391.84        403.78         6.31 o                         
  -8  10   1        736.72        740.62        10.60 o                         
  -7  10   1         31.41         29.29         2.42 o                         
  -6  10   1         12.87          9.74         1.71 o                         
  -5  10   1        482.91        491.17        10.14 o                         
  -4  10   1         18.43         18.52         2.14 o                         
  -3  10   1         49.97         49.23         2.87 o                         
  -2  10   1          8.04          9.99         1.72 o                         
  -1  10   1         76.77         86.12         4.14 o                         
   0  10   1        155.42        137.21         3.39 o                         
   1  10   1         80.61         84.02         2.76 o                         
   2  10   1       1227.85       1259.43        30.13 o                         
   3  10   1       1156.54       1192.79        23.35 o                         
   4  10   1         30.01         25.40         2.69 o                         
   5  10   1        159.80        157.72         4.64 o                         
   6  10   1        115.27        114.88         4.56 o                         
   7  10   1         84.76         87.29         3.75 o                         
   8  10   1       1183.18       1206.16        15.65 o                         
   9  10   1         51.08         50.62         2.56 o                         
  10  10   1        210.41        222.75         7.52 o                         
  11  10   1          0.00          1.04         2.01 o                         
  12  10   1         76.73         78.65         2.70 o                         
  13  10   1         10.96          7.39         1.69 o                         
  14  10   1         12.79         14.81         2.87 o                         
 -14  11   1          0.02          0.56         2.04 o                         
 -13  11   1         47.46         41.14         4.17 o                         
 -12  11   1         97.24         97.63         2.99 o                         
 -11  11   1          2.05         -0.91         1.33 o                         
 -10  11   1         11.17          9.82         1.74 o                         
  -9  11   1        129.16        128.41         3.55 o                         
  -8  11   1         64.49         65.26         2.75 o                         
  -7  11   1        602.23        637.84        14.12 o                         
  -6  11   1         63.66         70.18         3.02 o                         
  -5  11   1        100.99        107.27         4.67 o                         
  -4  11   1         18.35         18.41         2.59 o                         
  -3  11   1         26.76         32.41         2.71 o                         
  -2  11   1        256.94        294.80         6.08 o                         
  -1  11   1        304.21        325.63         5.81 o                         
   0  11   1         50.24         45.36         2.49 o                         
   1  11   1        168.13        181.89         4.07 o                         
   2  11   1          0.61          0.83         1.32 o                         
   3  11   1          0.04          0.98         1.20 o                         
   4  11   1        105.30        111.38         4.00 o                         
   5  11   1        440.34        445.82         9.15 o                         
   6  11   1        212.94        224.28         6.12 o                         
   7  11   1        739.93        765.40        11.54 o                         
   8  11   1         30.57         27.82         3.08 o                         
   9  11   1         90.51         92.94         3.11 o                         
  10  11   1         47.81         48.43         2.92 o                         
  11  11   1          2.19          0.49         1.50 o                         
  12  11   1         64.88         59.22         3.34 o                         
  13  11   1          0.87         -0.96         1.54 o                         
 -14  12   1          2.52          1.67         1.48 o                         
 -13  12   1        247.07        250.86         9.46 o                         
 -12  12   1          0.44         -0.93         2.04 o                         
 -11  12   1         19.71         24.56         2.73 o                         
 -10  12   1          1.94          0.45         1.49 o                         
  -9  12   1         47.01         53.71         4.76 o                         
  -8  12   1        138.97        147.70         5.06 o                         
  -7  12   1         85.69         88.57         3.33 o                         
  -6  12   1        929.61        989.35        16.95 o                         
  -5  12   1         17.93         21.35         2.61 o                         
  -4  12   1         83.59         78.92         3.30 o                         
  -3  12   1         15.15         15.59         3.37 o                         
  -2  12   1          8.36          8.73         3.88 o                         
  -1  12   1        185.81        196.83         4.76 o                         
   0  12   1         35.68         37.32         3.31 o                         
   1  12   1          1.44          4.50         1.43 o                         
   2  12   1         11.19         16.33         1.91 o                         
   3  12   1         16.11         11.87         1.72 o                         
   4  12   1         73.34         72.26         3.10 o                         
   5  12   1        396.90        387.40         7.69 o                         
   6  12   1        643.27        648.87        11.33 o                         
   7  12   1        834.08        897.57        13.18 o                         
   8  12   1        236.02        248.54         5.59 o                         
   9  12   1         27.50         28.66         2.73 o                         
  10  12   1          7.84         13.52         4.44 o                         
  11  12   1         48.52         46.90         3.19 o                         
  13  12   1         13.00         19.08         3.89 o                         
 -13  13   1          9.16         18.52         3.33 o                         
 -12  13   1         10.05          6.85         2.04 o                         
 -11  13   1          0.39          2.62         1.74 o                         
 -10  13   1          7.92          6.61         1.62 o                         
  -9  13   1         55.78         53.48         2.98 o                         
  -8  13   1        163.10        157.48         4.82 o                         
  -7  13   1          9.38         12.32         2.12 o                         
  -6  13   1          3.58          4.27         1.43 o                         
  -5  13   1        261.61        269.39         5.68 o                         
  -4  13   1        143.38        149.81         4.55 o                         
  -3  13   1         24.74         26.37         2.44 o                         
  -2  13   1          0.00          3.60         1.52 o                         
  -1  13   1         60.59         69.12         3.61 o                         
   0  13   1          0.73          0.75         1.50 o                         
   1  13   1         54.73         54.09         2.50 o                         
   2  13   1         47.33         55.32         2.52 o                         
   3  13   1         11.74          8.78         3.03 o                         
   4  13   1         39.78         40.49         2.79 o                         
   5  13   1         80.66         86.40         4.28 o                         
   6  13   1         34.79         42.49         2.64 o                         
   7  13   1         37.56         42.82         3.54 o                         
   8  13   1          0.27         -1.06         1.60 o                         
   9  13   1          3.04          1.81         1.76 o                         
  10  13   1        233.39        233.70         6.61 o                         
  11  13   1         48.15         40.31         3.39 o                         
  12  13   1         79.01         69.31         4.82 o                         
 -12  14   1         14.43         19.45         3.33 o                         
 -11  14   1         23.30         26.11         3.89 o                         
 -10  14   1         13.19         16.54         2.79 o                         
  -9  14   1         61.66         64.40         3.61 o                         
  -8  14   1          2.48          0.68         1.46 o                         
  -7  14   1        370.74        389.23        11.90 o                         
  -6  14   1          0.00          1.08         1.43 o                         
  -5  14   1        142.86        144.52         3.59 o                         
  -4  14   1         24.32         31.39         2.63 o                         
  -3  14   1          1.82          1.69         1.47 o                         
  -2  14   1         28.19         28.79         2.62 o                         
  -1  14   1          0.20          1.85         1.50 o                         
   0  14   1         18.29         24.00         2.44 o                         
   1  14   1         18.92         19.09         2.81 o                         
   2  14   1        148.01        148.85         4.95 o                         
   3  14   1         16.53         27.86         2.66 o                         
   4  14   1        108.70        137.48         4.22 o                         
   5  14   1        558.91        562.52         9.98 o                         
   6  14   1        408.23        419.24         7.01 o                         
   7  14   1        213.00        209.77         4.72 o                         
   8  14   1         83.59         87.96         3.46 o                         
   9  14   1          6.71          3.79         1.59 o                         
  10  14   1          1.41          2.71         1.82 o                         
  11  14   1          6.07          6.67         2.59 o                         
 -11  15   1          0.39          0.19         1.85 o                         
 -10  15   1         54.74         60.39         3.34 o                         
  -9  15   1          0.47          2.39         1.36 o                         
  -8  15   1          0.07          1.10         3.36 o                         
  -7  15   1         20.39         15.48         2.36 o                         
  -6  15   1         38.85         36.61         2.91 o                         
  -5  15   1         25.94         27.51         2.21 o                         
  -4  15   1          7.28          9.30         1.94 o                         
  -3  15   1          0.80          6.13         1.55 o                         
  -2  15   1         26.34         19.74         2.39 o                         
  -1  15   1        410.19        432.41        12.73 o                         
   0  15   1         32.80         33.46         3.53 o                         
   1  15   1        120.02        139.74         5.51 o                         
   2  15   1        249.52        244.20         6.33 o                         
   3  15   1         17.13         16.56         2.77 o                         
   4  15   1         45.49         39.19         4.38 o                         
   5  15   1          1.98          0.99         1.45 o                         
   6  15   1         96.66        107.85         3.29 o                         
   7  15   1        448.79        418.42         8.58 o                         
   8  15   1        125.20        114.37         6.21 o                         
   9  15   1          0.13          1.30         2.04 o                         
  10  15   1          3.26         -1.48         2.41 o                         
 -10  16   1          8.12          9.82         3.70 o                         
  -9  16   1         30.82         28.04         2.61 o                         
  -8  16   1         10.53          8.48         2.31 o                         
  -7  16   1          7.26         11.69         2.79 o                         
  -6  16   1          9.45          7.80         1.67 o                         
  -5  16   1         31.59         32.23         2.40 o                         
  -4  16   1          4.27          5.40         1.74 o                         
  -3  16   1          1.29         -0.65         1.21 o                         
  -2  16   1         17.71         18.00         2.28 o                         
  -1  16   1          3.81          4.94         1.58 o                         
   0  16   1         14.05         23.00         3.45 o                         
   1  16   1         85.45         93.20         4.73 o                         
   2  16   1        184.74        201.62         8.23 o                         
   3  16   1         71.74         73.37         3.67 o                         
   4  16   1        228.14        230.29         5.55 o                         
   5  16   1        129.27        121.20         3.84 o                         
   6  16   1          0.00          0.09         1.42 o                         
   7  16   1         61.54         55.87         6.11 o                         
   8  16   1         19.04         10.37         2.59 o                         
   9  16   1         45.98         46.69         3.33 o                         
  -8  17   1          2.10          2.41         1.57 o                         
  -7  17   1          5.06          1.27         1.36 o                         
  -6  17   1          0.66          1.20         2.60 o                         
  -5  17   1        203.71        220.44         7.48 o                         
  -4  17   1         15.57         11.13         1.88 o                         
  -3  17   1         22.44         24.47         2.80 o                         
  -2  17   1         42.60         44.09         2.29 o                         
  -1  17   1         36.08         40.32         2.34 o                         
   0  17   1          6.78          4.21         1.52 o                         
   1  17   1         10.89         14.09         2.10 o                         
   2  17   1         41.66         46.33         2.72 o                         
   3  17   1        143.93        139.84         3.90 o                         
   4  17   1         24.55         21.39         2.55 o                         
   5  17   1         58.40         57.10         4.62 o                         
   6  17   1         76.72         69.70         6.21 o                         
   7  17   1          8.23          1.48         1.67 o                         
   8  17   1         11.96         11.11         2.41 o                         
  -7  18   1          0.08         -0.56         1.85 o                         
  -6  18   1          3.23          3.89         1.85 o                         
  -5  18   1          2.73          3.70         1.42 o                         
  -4  18   1         82.57         76.98         4.47 o                         
  -3  18   1         39.46         43.62         2.33 o                         
  -2  18   1          6.34          6.05         2.20 o                         
  -1  18   1         49.07         51.31         3.11 o                         
   0  18   1          2.62          2.31         1.46 o                         
   1  18   1         44.57         48.68         2.52 o                         
   2  18   1          3.03          5.13         1.52 o                         
   3  18   1         37.22         31.28         2.50 o                         
   4  18   1          1.59          0.47         1.20 o                         
   5  18   1          4.29          3.15         1.48 o                         
   6  18   1         13.47          3.70         1.48 o                         
  -4  19   1         59.08         59.48         3.34 o                         
  -3  19   1         28.74         22.97         2.41 o                         
  -2  19   1          1.54          0.56         1.67 o                         
  -1  19   1          6.55          3.91         1.40 o                         
   0  19   1          0.33         -0.63         1.29 o                         
   1  19   1         11.82         14.97         2.78 o                         
   2  19   1        125.03        101.85         3.21 o                         
   3  19   1         19.73         23.52         2.59 o                         
 -17   0   2         29.62         28.99         2.29 o                         
 -16   0   2        275.71        268.72         7.15 o                         
 -15   0   2        118.05        118.73         4.17 o                         
 -14   0   2        538.66        518.37        11.24 o                         
 -13   0   2       1478.42       1595.10        24.54 o                         
 -12   0   2          5.92          5.86         1.81 o                         
 -11   0   2        328.83        327.36         7.49 o                         
 -10   0   2         57.44         57.88         5.31 o                         
  -9   0   2        467.63        466.84         9.50 o                         
  -8   0   2        369.47        403.13        13.74 o                         
  -7   0   2        648.44        753.48        23.46 o                         
  -6   0   2          2.83          1.11         1.48 o                         
  -5   0   2        278.64        284.14         8.73 o                         
  -4   0   2       1151.71       1192.72        47.14 o                         
  -3   0   2        500.68        507.82        10.81 o                         
  -2   0   2       5197.22       4958.06       111.11 o                         
  -1   0   2        278.43        265.23         6.05 o                         
   0   0   2      13440.96      13164.26       462.95 o                         
   1   0   2      22278.99      23488.51       474.35 o                         
   2   0   2      10199.75      10264.66       208.66 o                         
   3   0   2       2175.48       2179.29        44.57 o                         
   4   0   2         70.14         72.64         3.34 o                         
   5   0   2         86.41         87.75         3.53 o                         
   6   0   2        272.77        263.95        22.91 o                         
   7   0   2        660.04        649.68        12.84 o                         
   8   0   2       1242.58       1252.08        22.78 o                         
   9   0   2          5.40          7.73         1.92 o                         
  10   0   2        138.92        148.80         5.19 o                         
  11   0   2        980.07       1007.84        16.47 o                         
  12   0   2         91.99         77.68         7.50 o                         
  13   0   2         18.72         29.02         2.98 o                         
  14   0   2        311.10        313.09         8.33 o                         
  15   0   2         24.09         26.05         2.39 o                         
 -17   1   2          9.70          9.53         1.60 o                         
 -16   1   2         61.91         57.62         2.20 o                         
 -15   1   2        243.02        244.17         4.62 o                         
 -14   1   2        284.44        301.84         5.53 o                         
 -13   1   2          0.11         -0.48         1.14 o                         
 -12   1   2         39.02         38.75         2.13 o                         
 -11   1   2          1.36          3.32         1.57 o                         
 -10   1   2        379.58        391.20         5.94 o                         
  -9   1   2         41.16         47.59         2.32 o                         
  -8   1   2        300.56        302.79         7.74 o                         
  -7   1   2       1273.01       1296.47        27.40 o                         
  -6   1   2        287.54        269.75         6.76 o                         
  -5   1   2         79.49         84.79         1.69 o                         
  -4   1   2        890.88        860.64        14.59 o                         
  -3   1   2        669.48        569.77         8.53 o                         
  -2   1   2          6.46          7.39         0.69 o                         
  -1   1   2       5715.38       5248.80        87.08 o                         
   0   1   2        764.75        794.13        30.50 o                         
   1   1   2        256.27        270.04         4.46 o                         
   2   1   2        880.37        821.54        12.42 o                         
   3   1   2       1357.68       1329.41        19.56 o                         
   4   1   2        780.30        771.96        11.80 o                         
   5   1   2       2114.54       2056.23        29.93 o                         
   6   1   2       1800.03       1883.17        39.03 o                         
   7   1   2        103.02        101.99         3.34 o                         
   8   1   2          4.39          8.19         1.45 o                         
   9   1   2        295.27        281.50         5.11 o                         
  10   1   2          2.76          8.81         1.43 o                         
  11   1   2          0.20          4.46         1.79 o                         
  12   1   2        370.49        365.68         6.53 o                         
  13   1   2        239.70        219.92         4.89 o                         
  14   1   2         19.59         22.83         2.22 o                         
  15   1   2          0.83          0.96         0.92 o                         
 -17   2   2         30.11         30.58         2.48 o                         
 -16   2   2        194.19        191.72         3.89 o                         
 -15   2   2         67.87         77.05         2.52 o                         
 -14   2   2        135.31        141.22         3.57 o                         
 -13   2   2        553.08        592.47         7.82 o                         
 -12   2   2        143.96        137.05         3.08 o                         
 -11   2   2         75.09         78.60         3.36 o                         
 -10   2   2        534.48        532.58         7.10 o                         
  -9   2   2         10.50         10.10         2.18 o                         
  -8   2   2         13.70         17.56         2.96 o                         
  -7   2   2        797.20        855.96        18.65 o                         
  -6   2   2        471.63        479.00         6.59 o                         
  -5   2   2       1318.85       1342.23        18.89 o                         
  -4   2   2        289.40        286.09         4.62 o                         
  -3   2   2        559.88        530.76        10.88 o                         
  -2   2   2       4262.08       3926.39        64.67 o                         
  -1   2   2        750.64        745.38        11.97 o                         
   0   2   2       2484.33       2299.98        33.17 o                         
   1   2   2       1126.43        972.07        20.40 o                         
   2   2   2       2897.85       2580.97        51.97 o                         
   3   2   2         40.57         35.43         1.43 o                         
   4   2   2         63.26         56.72         1.91 o                         
   5   2   2       1872.29       1909.97        27.98 o                         
   6   2   2        417.41        433.83        10.51 o                         
   7   2   2        563.39        550.48         8.03 o                         
   8   2   2        658.04        629.52         8.30 o                         
   9   2   2         12.40         14.72         1.58 o                         
  10   2   2         27.55         31.95         2.30 o                         
  11   2   2        337.28        327.29         5.59 o                         
  12   2   2         36.58         26.69         2.11 o                         
  13   2   2        125.84        113.86         3.40 o                         
  14   2   2         60.28         55.18         3.02 o                         
  15   2   2         10.92          9.69         1.67 o                         
 -17   3   2        102.70         93.01         3.21 o                         
 -16   3   2         86.57         75.18         3.01 o                         
 -15   3   2          0.10          1.61         1.14 o                         
 -14   3   2        321.23        335.30         5.45 o                         
 -13   3   2        637.51        653.96         9.23 o                         
 -12   3   2        694.10        704.98         9.03 o                         
 -11   3   2         92.95         79.85         2.48 o                         
 -10   3   2          3.88          3.71         1.13 o                         
  -9   3   2         20.69         22.47         1.84 o                         
  -8   3   2         50.38         57.55         2.95 o                         
  -7   3   2         31.94         25.41         2.57 o                         
  -6   3   2       1550.03       1692.11        22.05 o                         
  -5   3   2        253.76        258.45         5.39 o                         
  -4   3   2        137.27        148.65         3.28 o                         
  -3   3   2       2833.91       2503.86        49.95 o                         
  -2   3   2      10612.53       9597.47       298.92 o                         
  -1   3   2         56.52         48.41         1.63 o                         
   0   3   2       2712.96       2402.74        53.89 o                         
   1   3   2         46.51         63.12         2.04 o                         
   2   3   2       5332.79       5127.14        90.47 o                         
   3   3   2         93.47        101.38         2.45 o                         
   4   3   2       1044.20       1076.75        16.26 o                         
   5   3   2        115.70        136.12         3.38 o                         
   6   3   2        102.28        110.40        10.47 o                         
   7   3   2        178.83        184.44         3.91 o                         
   8   3   2         49.10         51.73         2.25 o                         
   9   3   2          9.90         12.03         1.52 o                         
  10   3   2          4.53          4.73         1.45 o                         
  11   3   2        342.93        356.52         5.99 o                         
  12   3   2        132.05        151.88         3.59 o                         
  13   3   2         68.90         69.39         2.99 o                         
  14   3   2         38.35         43.28         2.11 o                         
  15   3   2          7.72          6.12         1.11 o                         
 -17   4   2          2.96          1.67         1.05 o                         
 -16   4   2         28.81         27.36         2.03 o                         
 -15   4   2         19.89         17.19         2.09 o                         
 -14   4   2         47.00         42.22         2.62 o                         
 -13   4   2        102.24        114.58         3.11 o                         
 -12   4   2        493.82        491.15         6.78 o                         
 -11   4   2         97.61        102.04         2.87 o                         
 -10   4   2          1.83          1.43         1.16 o                         
  -9   4   2        197.70        206.17         4.07 o                         
  -8   4   2         90.78         96.02         3.49 o                         
  -7   4   2         18.34         18.76         1.43 o                         
  -6   4   2        597.83        586.79         8.27 o                         
  -5   4   2       3468.85       3511.47        41.17 o                         
  -4   4   2         23.65         28.06         1.28 o                         
  -3   4   2       3214.16       3018.08        50.17 o                         
  -2   4   2       2378.51       2296.19        33.49 o                         
  -1   4   2        542.23        479.43         7.73 o                         
   0   4   2        129.51        127.91         3.14 o                         
   1   4   2        443.88        446.40         7.40 o                         
   2   4   2        445.52        486.84         7.88 o                         
   3   4   2        417.55        453.53         7.55 o                         
   4   4   2       1588.39       1661.21        35.47 o                         
   5   4   2        141.11        122.54         4.54 o                         
   6   4   2         67.14         64.59         3.11 o                         
   7   4   2         23.26         35.18         2.64 o                         
   8   4   2        382.21        371.99         5.94 o                         
   9   4   2        232.64        227.21         5.07 o                         
  10   4   2        250.20        268.61         5.38 o                         
  11   4   2        316.65        305.00         5.81 o                         
  12   4   2          0.00          0.71         1.30 o                         
  13   4   2          1.07          1.78         1.18 o                         
  14   4   2         98.94         97.07         2.76 o                         
  15   4   2         26.62         25.17         1.54 o                         
 -17   5   2        172.79        173.24         4.59 o                         
 -16   5   2         19.92         17.11         1.74 o                         
 -15   5   2          0.52         -1.12         1.18 o                         
 -14   5   2         42.85         39.28         2.97 o                         
 -13   5   2         23.31         29.85         2.77 o                         
 -12   5   2         10.91         10.55         1.68 o                         
 -11   5   2        132.22        124.36         3.40 o                         
 -10   5   2         35.20         40.84         2.55 o                         
  -9   5   2        192.48        198.83         4.14 o                         
  -8   5   2          8.25         13.24         1.80 o                         
  -7   5   2         43.11         53.94         3.62 o                         
  -6   5   2       1066.59       1129.32        15.27 o                         
  -5   5   2       1231.39       1277.20        17.09 o                         
  -4   5   2        251.55        241.69         4.03 o                         
  -3   5   2       1555.73       1458.06        21.64 o                         
  -2   5   2       2028.61       1890.24        31.97 o                         
  -1   5   2          5.37          4.52         1.29 o                         
   0   5   2        239.70        209.89         4.75 o                         
   1   5   2        598.33        527.08        10.35 o                         
   2   5   2        518.72        506.05         9.70 o                         
   3   5   2       4262.33       4363.55        62.79 o                         
   4   5   2         31.56         34.51         2.48 o                         
   5   5   2          4.33          5.62         2.02 o                         
   6   5   2          8.38          9.42         1.53 o                         
   7   5   2         15.38         15.09         1.71 o                         
   8   5   2         97.54        103.13         3.02 o                         
   9   5   2        547.98        580.41         8.44 o                         
  10   5   2         99.70         83.21         3.06 o                         
  11   5   2         16.00         20.84         2.26 o                         
  12   5   2         65.53         62.74         3.77 o                         
  13   5   2          5.06          6.44         1.14 o                         
  14   5   2          2.43          1.98         1.10 o                         
  15   5   2         54.00         54.24         2.08 o                         
 -17   6   2          2.78          0.57         1.20 o                         
 -16   6   2          0.02          1.29         1.10 o                         
 -15   6   2        113.57        105.30         3.29 o                         
 -14   6   2         45.91         44.01         2.47 o                         
 -13   6   2          6.92          4.21         1.36 o                         
 -12   6   2        109.52        101.27         3.14 o                         
 -11   6   2        126.77        117.29         3.33 o                         
 -10   6   2        561.28        621.78         9.61 o                         
  -9   6   2          6.56          8.69         1.98 o                         
  -8   6   2         12.63         18.79         2.23 o                         
  -7   6   2          0.01          0.31         1.35 o                         
  -6   6   2         85.42         78.24         2.62 o                         
  -5   6   2        176.58        185.52         3.74 o                         
  -4   6   2          6.58         12.15         1.42 o                         
  -3   6   2       2055.58       1920.13        28.38 o                         
  -2   6   2          2.20          1.21         0.95 o                         
  -1   6   2       1025.21       1005.12        15.44 o                         
   0   6   2        576.73        578.47         9.47 o                         
   1   6   2        218.59        229.35         4.79 o                         
   2   6   2        175.11        186.49         4.18 o                         
   3   6   2       1017.53       1098.19        17.20 o                         
   4   6   2        362.15        391.31         9.08 o                         
   5   6   2          9.69         14.41         2.53 o                         
   6   6   2        223.71        220.44         4.53 o                         
   7   6   2        339.09        335.86         5.55 o                         
   8   6   2         28.33         22.79         2.76 o                         
   9   6   2        295.69        297.34         5.22 o                         
  10   6   2        448.75        463.04         6.68 o                         
  11   6   2          0.78          0.26         1.18 o                         
  12   6   2         21.86         22.90         1.90 o                         
  13   6   2         74.65         76.96         2.47 o                         
  14   6   2          0.09          1.76         1.39 o                         
  15   6   2         53.74         53.93         2.02 o                         
 -16   7   2          4.44          2.45         1.17 o                         
 -15   7   2          1.37          1.29         1.12 o                         
 -14   7   2          8.88          7.07         1.75 o                         
 -13   7   2        122.35        120.28         3.89 o                         
 -12   7   2         34.15         39.15         2.55 o                         
 -11   7   2        608.56        617.30        10.93 o                         
 -10   7   2         18.22         26.13         2.18 o                         
  -9   7   2         12.13         15.88         1.99 o                         
  -8   7   2          0.83          1.89         1.14 o                         
  -7   7   2          8.54         12.74         1.63 o                         
  -6   7   2        136.26        131.54         3.31 o                         
  -5   7   2        632.78        621.74        11.78 o                         
  -4   7   2       9014.86       9405.67       189.72 o                         
  -3   7   2          1.96          3.08         1.33 o                         
  -2   7   2        302.76        276.16         6.23 o                         
  -1   7   2        246.37        244.28         5.69 o                         
   0   7   2         42.93         36.02         3.34 o                         
   1   7   2       1966.59       2061.69        30.50 o                         
   2   7   2        251.45        248.78         6.02 o                         
   3   7   2        511.50        564.09        11.25 o                         
   4   7   2          0.26         -1.29         1.33 o                         
   5   7   2        136.60        130.11         4.05 o                         
   6   7   2         50.68         54.77         2.56 o                         
   7   7   2          1.14          0.05         1.40 o                         
   8   7   2        162.96        169.23         3.56 o                         
   9   7   2        525.98        530.32         7.31 o                         
  10   7   2        164.05        181.04         3.89 o                         
  11   7   2        321.04        349.21         5.80 o                         
  12   7   2        192.72        197.03         3.78 o                         
  13   7   2        165.60        172.00         3.98 o                         
  14   7   2         13.12         11.23         1.66 o                         
 -16   8   2          1.63          2.98         0.99 o                         
 -15   8   2          1.11         -0.07         1.24 o                         
 -14   8   2          9.40          9.84         1.79 o                         
 -13   8   2          6.90          7.18         1.62 o                         
 -12   8   2         13.18         13.62         2.19 o                         
 -11   8   2          0.38         -1.25         1.25 o                         
 -10   8   2        304.41        302.14         5.60 o                         
  -9   8   2          0.03          3.24         1.45 o                         
  -8   8   2        119.46        122.45         3.09 o                         
  -7   8   2        134.70        130.55         3.14 o                         
  -6   8   2          8.96         11.39         2.38 o                         
  -5   8   2         91.73         94.05         5.75 o                         
  -4   8   2        327.48        337.74         9.70 o                         
  -3   8   2       1577.61       1580.31        33.91 o                         
  -2   8   2          9.81          8.73         1.87 o                         
  -1   8   2        165.14        174.25         4.99 o                         
   0   8   2        338.23        336.52         7.64 o                         
   1   8   2        670.30        720.33        11.89 o                         
   2   8   2        272.57        312.10         6.36 o                         
   3   8   2         44.85         47.42         2.67 o                         
   4   8   2         13.83         11.76         1.59 o                         
   5   8   2          9.97         15.68         1.86 o                         
   6   8   2          1.60         -0.16         1.63 o                         
   7   8   2        322.26        313.87         4.69 o                         
   8   8   2         14.59         15.42         1.57 o                         
   9   8   2          3.76          2.80         1.29 o                         
  10   8   2          8.14          6.67         1.31 o                         
  11   8   2         70.37         70.44         2.45 o                         
  12   8   2        186.16        187.68         3.89 o                         
  13   8   2         50.65         55.65         3.73 o                         
  14   8   2          0.38         -0.09         1.18 o                         
 -15   9   2          0.52         -0.12         1.22 o                         
 -14   9   2          0.05         -1.23         1.38 o                         
 -13   9   2         60.81         58.38         2.48 o                         
 -12   9   2          0.00         -0.53         1.33 o                         
 -11   9   2        285.66        274.96         7.35 o                         
 -10   9   2          7.15          8.02         1.38 o                         
  -9   9   2         27.50         25.45         2.15 o                         
  -8   9   2        120.29        115.92         3.02 o                         
  -7   9   2          5.80         12.59         1.66 o                         
  -6   9   2        474.16        469.13         7.53 o                         
  -5   9   2         23.86         37.03         2.39 o                         
  -4   9   2       1466.72       1452.47        22.41 o                         
  -3   9   2        183.57        199.93         6.44 o                         
  -2   9   2        244.31        236.12         6.30 o                         
  -1   9   2        101.18        103.92         3.89 o                         
   0   9   2         42.47         44.39         2.92 o                         
   1   9   2        854.00        866.69        13.94 o                         
   2   9   2         57.20         57.52         2.56 o                         
   3   9   2        163.83        163.54         4.20 o                         
   4   9   2          4.73          7.00         1.58 o                         
   5   9   2         91.76         86.57         3.38 o                         
   6   9   2         24.49         17.51         2.37 o                         
   7   9   2        348.44        371.31         6.03 o                         
   8   9   2         44.37         44.57         3.18 o                         
   9   9   2          1.61          0.32         1.78 o                         
  10   9   2         70.42         83.00         4.96 o                         
  11   9   2        258.19        260.39         4.89 o                         
  12   9   2         20.21         21.67         1.93 o                         
  13   9   2         34.69         33.51         2.66 o                         
 -15  10   2         13.38         11.75         2.09 o                         
 -14  10   2         14.80         12.90         1.91 o                         
 -13  10   2          3.09          2.93         1.19 o                         
 -12  10   2        118.22        120.06         3.35 o                         
 -11  10   2         54.94         53.80         4.41 o                         
 -10  10   2         63.69         65.79         2.66 o                         
  -9  10   2        114.07         97.01         2.83 o                         
  -8  10   2        137.34        130.75         3.46 o                         
  -7  10   2         25.61         29.08         2.40 o                         
  -6  10   2        794.57        790.74        11.69 o                         
  -5  10   2        346.59        339.48         5.95 o                         
  -4  10   2         20.71         23.50         2.35 o                         
  -3  10   2        256.22        271.83         6.93 o                         
  -2  10   2       1085.77       1097.54        17.25 o                         
  -1  10   2          3.53          3.23         1.87 o                         
   0  10   2          0.58          1.71         1.56 o                         
   1  10   2         23.48         21.63         2.42 o                         
   2  10   2          2.66          1.74         1.52 o                         
   3  10   2         79.42         84.70         3.14 o                         
   4  10   2        277.77        277.21         6.16 o                         
   5  10   2        236.92        235.82         6.28 o                         
   6  10   2         14.05         14.35         1.77 o                         
   7  10   2         46.67         46.39         2.64 o                         
   8  10   2         64.97         66.54         2.93 o                         
   9  10   2        133.03        138.00         4.06 o                         
  10  10   2         69.41         70.25         2.93 o                         
  11  10   2        246.90        238.43         4.98 o                         
  12  10   2          0.10          0.16         1.51 o                         
  13  10   2          0.24          2.75         5.65 o                         
 -14  11   2         22.36         14.40         2.52 o                         
 -13  11   2         17.14         17.49         1.96 o                         
 -12  11   2         22.21         21.19         2.56 o                         
 -11  11   2          0.00         -0.56         1.32 o                         
 -10  11   2          0.10         -0.20         1.37 o                         
  -9  11   2         85.23         88.86         4.06 o                         
  -8  11   2        325.90        337.90         6.01 o                         
  -7  11   2        380.39        382.54         6.63 o                         
  -6  11   2        606.10        583.17         9.09 o                         
  -5  11   2          0.84          2.99         1.37 o                         
  -4  11   2       1017.81       1010.76        18.75 o                         
  -3  11   2          0.61          2.52         2.16 o                         
  -2  11   2         48.42         42.51         2.77 o                         
  -1  11   2          0.00          1.00         1.47 o                         
   0  11   2          3.69          4.76         2.31 o                         
   1  11   2         14.87         14.03         1.91 o                         
   2  11   2          5.53          3.37         1.48 o                         
   3  11   2         40.22         36.51         2.76 o                         
   4  11   2         29.32         25.81         3.10 o                         
   5  11   2         34.55         33.75         2.60 o                         
   6  11   2         46.74         41.78         3.72 o                         
   7  11   2        114.20        122.07         3.23 o                         
   8  11   2        264.81        274.40         5.26 o                         
   9  11   2         64.02         64.61         2.79 o                         
  10  11   2        383.47        377.80         7.00 o                         
  11  11   2          0.95          1.95         1.32 o                         
  12  11   2         18.40         17.36         4.05 o                         
 -14  12   2          7.65         11.67         2.96 o                         
 -13  12   2          0.22         -0.47         1.37 o                         
 -12  12   2        150.21        143.55         8.76 o                         
 -11  12   2          4.80          4.40         1.41 o                         
 -10  12   2         14.22         15.92         2.54 o                         
  -9  12   2          4.05          6.73         2.89 o                         
  -8  12   2          0.20          2.71         1.33 o                         
  -7  12   2        385.23        386.78         8.65 o                         
  -6  12   2          3.99          3.78         1.48 o                         
  -5  12   2        725.81        739.20        14.55 o                         
  -4  12   2          0.18          1.84         2.09 o                         
  -3  12   2          0.10          3.61         1.61 o                         
  -2  12   2        221.88        216.86         7.52 o                         
  -1  12   2         38.38         36.32         2.67 o                         
   0  12   2        602.96        665.40        11.40 o                         
   1  12   2          0.25          5.65         1.68 o                         
   2  12   2         23.17         24.13         2.31 o                         
   3  12   2        171.74        164.35         6.69 o                         
   4  12   2          3.51          5.74         2.67 o                         
   5  12   2         53.41         48.61         3.72 o                         
   6  12   2          2.23          1.96         2.14 o                         
   7  12   2        332.19        357.61         8.47 o                         
   8  12   2         24.30         21.97         2.79 o                         
   9  12   2         31.91         34.58         5.01 o                         
  10  12   2          0.62         -1.52         1.52 o                         
  11  12   2         53.44         53.65         3.16 o                         
 -13  13   2          2.39          2.41         1.67 o                         
 -12  13   2          0.27          1.78         1.64 o                         
 -11  13   2          7.98          5.79         1.78 o                         
 -10  13   2          7.62          7.60         1.67 o                         
  -9  13   2         80.81         83.21         3.56 o                         
  -8  13   2          0.72          1.09         1.38 o                         
  -7  13   2          0.00         -0.01         1.37 o                         
  -6  13   2        133.27        132.50         3.94 o                         
  -5  13   2          8.45          6.57         1.74 o                         
  -4  13   2        198.58        193.51         4.90 o                         
  -3  13   2         33.86         41.13         3.82 o                         
  -2  13   2          0.76         -0.54         1.49 o                         
  -1  13   2        471.03        502.60         9.24 o                         
   0  13   2        310.29        318.14         6.60 o                         
   1  13   2          9.66          8.80         1.95 o                         
   2  13   2         96.92         91.11         4.02 o                         
   3  13   2          0.32          1.91         1.73 o                         
   4  13   2          0.01          0.20         1.69 o                         
   5  13   2        109.44        124.88         4.28 o                         
   6  13   2        275.05        308.47        11.45 o                         
   7  13   2         55.94         55.31         2.69 o                         
   8  13   2        213.19        212.94         4.78 o                         
   9  13   2         20.81         25.55         4.84 o                         
  10  13   2          0.09          3.15         1.78 o                         
  11  13   2        136.34        120.87         5.19 o                         
 -12  14   2          4.34          8.33         3.15 o                         
 -11  14   2         50.63         54.58         3.16 o                         
 -10  14   2         20.61         20.71         2.61 o                         
  -9  14   2         45.66         44.20         2.52 o                         
  -8  14   2         16.38         18.21         2.46 o                         
  -7  14   2         30.63         35.70         3.31 o                         
  -6  14   2          0.82          1.56         1.60 o                         
  -5  14   2         32.97         35.94         2.45 o                         
  -4  14   2         15.69         15.57         1.93 o                         
  -3  14   2         21.53         19.22         2.46 o                         
  -2  14   2         55.51         56.22         3.40 o                         
  -1  14   2         17.48         22.54         2.41 o                         
   0  14   2        450.49        520.10        12.18 o                         
   1  14   2         34.04         40.39         2.67 o                         
   2  14   2         56.82         43.93         2.58 o                         
   3  14   2         14.24         15.84         2.91 o                         
   4  14   2         15.01         20.53         2.69 o                         
   5  14   2        226.67        233.31         7.55 o                         
   6  14   2          1.65          0.11         1.40 o                         
   7  14   2         41.35         46.29         2.35 o                         
   8  14   2        120.10        117.48         5.93 o                         
   9  14   2         13.02         13.15         2.96 o                         
  10  14   2         71.53         76.53         4.08 o                         
 -11  15   2         40.18         34.64         3.52 o                         
 -10  15   2         10.06          7.28         2.87 o                         
  -9  15   2         60.89         55.93         2.94 o                         
  -8  15   2         40.26         40.57         3.89 o                         
  -7  15   2         79.16         73.00         2.78 o                         
  -6  15   2          7.95         11.84         2.21 o                         
  -5  15   2          0.08         -0.65         1.76 o                         
  -4  15   2         30.22         34.41         2.53 o                         
  -3  15   2         20.85         18.57         2.28 o                         
  -2  15   2         30.32         34.62         2.48 o                         
  -1  15   2         26.84         26.21         2.61 o                         
   0  15   2         38.72         48.95         2.60 o                         
   1  15   2          6.13          2.75         1.55 o                         
   2  15   2          8.49          6.23         1.65 o                         
   3  15   2         29.45         33.34         3.10 o                         
   4  15   2         32.87         27.05         2.97 o                         
   5  15   2         27.38         30.22         2.35 o                         
   6  15   2        147.36        151.17         3.81 o                         
   7  15   2          0.02          1.03         1.85 o                         
   8  15   2         61.20         55.58         3.71 o                         
   9  15   2        183.97        178.99         6.68 o                         
 -10  16   2         13.55         15.93         3.52 o                         
  -9  16   2          6.15          6.38         3.29 o                         
  -8  16   2          0.27          3.48         2.61 o                         
  -7  16   2         15.88         20.16         3.05 o                         
  -6  16   2         22.39         20.34         2.35 o                         
  -5  16   2          2.74          1.33         1.24 o                         
  -4  16   2          6.07          4.81         1.35 o                         
  -3  16   2         45.86         45.54         2.21 o                         
  -2  16   2        184.44        185.14         3.87 o                         
  -1  16   2         99.22         96.83         2.81 o                         
   0  16   2         19.53         19.42         2.08 o                         
   1  16   2        207.75        201.42         5.73 o                         
   2  16   2         55.97         53.73         2.92 o                         
   3  16   2         10.05         11.40         1.92 o                         
   4  16   2         18.25         17.71         1.90 o                         
   5  16   2         17.04         16.05         1.97 o                         
   6  16   2          0.37          6.70         4.33 o                         
   7  16   2         30.90         32.41         2.96 o                         
   8  16   2          6.84          7.41         2.22 o                         
  -8  17   2         20.18         17.57         2.87 o                         
  -7  17   2         75.67         72.43         3.16 o                         
  -6  17   2          0.02         -1.26         1.26 o                         
  -5  17   2          0.07         -0.55         1.18 o                         
  -4  17   2          1.47          0.84         1.46 o                         
  -3  17   2          9.84          6.98         1.37 o                         
  -2  17   2         25.05         15.92         1.86 o                         
  -1  17   2          0.46          0.34         1.28 o                         
   0  17   2         15.25         22.02         2.04 o                         
   1  17   2         26.46         23.31         2.36 o                         
   2  17   2          0.96          1.33         1.75 o                         
   3  17   2         11.36          6.25         1.72 o                         
   4  17   2         34.43         31.22         2.05 o                         
   5  17   2         44.30         39.93         3.15 o                         
   6  17   2         19.63         15.37         2.41 o                         
   7  17   2         28.34         26.30         2.59 o                         
  -6  18   2         42.85         40.47         2.60 o                         
  -5  18   2          2.19          5.39         1.94 o                         
  -4  18   2         14.88         15.97         2.22 o                         
  -3  18   2         74.85         87.35         4.69 o                         
  -2  18   2         25.97         23.68         2.18 o                         
  -1  18   2         27.25         18.90         3.89 o                         
   0  18   2        211.87        195.11         4.75 o                         
   1  18   2         24.46         26.76         2.22 o                         
   2  18   2          9.44          7.35         1.69 o                         
   3  18   2          0.75          3.95         3.15 o                         
   4  18   2         17.17         17.49         1.95 o                         
   5  18   2          3.51          3.70         1.48 o                         
  -4  19   2          7.83          3.70         1.67 o                         
  -3  19   2         23.91         25.19         2.41 o                         
  -2  19   2         15.96         10.37         2.22 o                         
  -1  19   2          0.22         -1.11         1.48 o                         
   0  19   2         42.58         32.79         2.59 o                         
   1  19   2         50.69         43.73         2.96 o                         
 -17   1   3         18.81         15.31         2.35 o                         
 -16   1   3         84.89         79.53         2.45 o                         
 -15   1   3         44.75         49.38         3.25 o                         
 -14   1   3         74.25         79.96         2.45 o                         
 -13   1   3          6.73          6.89         1.30 o                         
 -12   1   3       1518.05       1518.36        19.14 o                         
 -11   1   3         86.82         89.88         2.69 o                         
 -10   1   3        148.28        146.28         3.20 o                         
  -9   1   3          7.06          7.67         1.41 o                         
  -8   1   3         82.80         94.60         3.67 o                         
  -7   1   3        224.98        227.50         3.73 o                         
  -6   1   3        157.54        143.49         2.47 o                         
  -5   1   3        325.22        341.90         5.13 o                         
  -4   1   3         28.11         24.79         1.40 o                         
  -3   1   3        109.03        117.23         2.55 o                         
  -2   1   3        191.92        185.13         3.50 o                         
  -1   1   3         10.63          8.74         1.05 o                         
   0   1   3         23.87         28.99         1.36 o                         
   1   1   3        935.41        930.55        14.21 o                         
   2   1   3       2537.90       2391.15       167.38 o                         
   3   1   3        557.94        571.40         9.40 o                         
   4   1   3       2615.18       2605.27        38.19 o                         
   5   1   3        144.64        150.56         4.59 o                         
   6   1   3         51.98         52.89         2.31 o                         
   7   1   3        183.35        180.76         4.06 o                         
   8   1   3        314.14        296.43         7.58 o                         
   9   1   3         96.77         99.22         3.12 o                         
  10   1   3        101.67        102.25         2.93 o                         
  11   1   3          0.44          1.61         1.56 o                         
  12   1   3          0.62          3.08         1.06 o                         
  13   1   3         58.82         56.29         2.28 o                         
  14   1   3          4.83          7.59         1.28 o                         
  15   1   3          0.01          0.25         1.19 o                         
 -17   2   3         18.11         18.71         1.95 o                         
 -16   2   3          5.29          2.35         1.28 o                         
 -15   2   3         35.37         42.15         2.11 o                         
 -14   2   3        917.40        915.24        12.73 o                         
 -13   2   3         93.83        111.03         2.82 o                         
 -12   2   3         17.87         28.12         1.89 o                         
 -11   2   3        207.48        211.86         3.82 o                         
 -10   2   3        459.99        428.32         6.03 o                         
  -9   2   3         14.55         15.91         1.76 o                         
  -8   2   3        258.68        248.46         5.26 o                         
  -7   2   3         42.82         42.45         1.66 o                         
  -6   2   3       1626.75       1639.96        19.67 o                         
  -5   2   3         71.26         76.57         1.75 o                         
  -4   2   3        183.18        166.92         3.08 o                         
  -3   2   3         60.49         55.02         1.95 o                         
  -2   2   3        368.05        350.24         6.23 o                         
  -1   2   3          5.84         10.60         1.17 o                         
   0   2   3        683.88        732.59        11.40 o                         
   1   2   3        188.26        176.62         4.52 o                         
   2   2   3        142.76        117.85         3.01 o                         
   3   2   3        143.60        138.53         3.49 o                         
   4   2   3       4557.55       4643.00        67.01 o                         
   5   2   3         97.60        114.47         4.73 o                         
   6   2   3        490.43        472.87         6.57 o                         
   7   2   3         92.34         97.98         3.20 o                         
   8   2   3          2.19          2.74         1.61 o                         
   9   2   3          0.02          2.77         1.17 o                         
  10   2   3        167.30        164.24         3.79 o                         
  11   2   3          5.61          2.26         1.19 o                         
  12   2   3         28.80         28.66         2.08 o                         
  13   2   3          7.49          8.82         1.71 o                         
  14   2   3         11.82         14.82         1.51 o                         
 -17   3   3         32.87         33.80         2.22 o                         
 -16   3   3         20.61         14.31         2.69 o                         
 -15   3   3          0.58          0.64         1.11 o                         
 -14   3   3         12.16         12.02         2.20 o                         
 -13   3   3          0.04          1.08         1.19 o                         
 -12   3   3        270.29        281.26         4.56 o                         
 -11   3   3         49.80         52.50         2.24 o                         
 -10   3   3        481.63        472.94         7.01 o                         
  -9   3   3        176.85        186.16         5.29 o                         
  -8   3   3         44.04         44.11         2.19 o                         
  -7   3   3          0.50          2.71         0.98 o                         
  -6   3   3        648.42        623.47         8.84 o                         
  -5   3   3        444.08        471.34         6.29 o                         
  -4   3   3        439.34        427.00         5.76 o                         
  -3   3   3       1003.50       1008.23        13.65 o                         
  -2   3   3        193.54        178.65         3.59 o                         
  -1   3   3        322.88        320.03         5.64 o                         
   0   3   3       1281.27       1357.26        20.35 o                         
   1   3   3         21.06         17.42         1.60 o                         
   2   3   3       1608.05       1586.07        23.71 o                         
   3   3   3          0.51         -0.95         1.14 o                         
   4   3   3        301.81        272.72         8.00 o                         
   5   3   3         17.07         16.30         1.74 o                         
   6   3   3          0.00          1.09         1.25 o                         
   7   3   3        348.31        336.47         5.23 o                         
   8   3   3          2.52          0.68         1.18 o                         
   9   3   3         20.60         21.04         2.32 o                         
  10   3   3          4.98          0.54         1.24 o                         
  11   3   3         27.49         31.92         2.23 o                         
  12   3   3         16.88         22.05         1.86 o                         
  13   3   3         66.32         68.24         2.41 o                         
  14   3   3         56.34         56.45         2.04 o                         
 -17   4   3          0.05         -1.02         1.05 o                         
 -16   4   3         24.93         26.10         2.16 o                         
 -15   4   3          9.71          9.34         1.97 o                         
 -14   4   3          1.16          4.86         1.25 o                         
 -13   4   3        361.86        377.06         5.95 o                         
 -12   4   3         26.61         23.64         2.69 o                         
 -11   4   3        217.18        206.26         4.05 o                         
 -10   4   3          3.79          3.30         1.08 o                         
  -9   4   3         83.53         73.96         2.52 o                         
  -8   4   3         11.34         14.13         1.56 o                         
  -7   4   3        150.42        174.18         5.43 o                         
  -6   4   3       1776.76       1897.20        25.07 o                         
  -5   4   3        139.93        141.94         3.07 o                         
  -4   4   3       3337.09       3462.12        40.80 o                         
  -3   4   3        278.77        267.82         4.03 o                         
  -2   4   3         21.47         25.60         1.60 o                         
  -1   4   3          6.85          6.25         1.11 o                         
   0   4   3        934.40        896.53        13.96 o                         
   1   4   3        725.72        712.11        11.44 o                         
   2   4   3        356.55        359.05         7.50 o                         
   3   4   3        489.17        521.33        12.75 o                         
   4   4   3         29.31         33.61         4.35 o                         
   5   4   3          0.66          0.93         1.18 o                         
   6   4   3        459.26        474.36         6.57 o                         
   7   4   3         79.86         65.68         2.54 o                         
   8   4   3        490.61        507.72         7.56 o                         
   9   4   3        236.89        222.89         4.34 o                         
  10   4   3         14.90         16.76         1.92 o                         
  11   4   3         28.97         20.66         1.88 o                         
  12   4   3          5.17          6.09         1.12 o                         
  13   4   3         18.25         14.62         2.40 o                         
  14   4   3          0.01          0.16         1.11 o                         
 -17   5   3          1.22          0.28         1.05 o                         
 -16   5   3          2.63          2.69         1.18 o                         
 -15   5   3         33.05         32.00         2.24 o                         
 -14   5   3          0.49         -0.68         1.99 o                         
 -13   5   3        229.69        207.94         6.91 o                         
 -12   5   3          0.01          2.23         1.22 o                         
 -11   5   3        131.59        140.36         3.56 o                         
 -10   5   3         36.45         40.73         2.29 o                         
  -9   5   3        106.91        108.38         3.02 o                         
  -8   5   3         78.59         78.56         2.62 o                         
  -7   5   3         23.67         33.92         2.06 o                         
  -6   5   3        848.32        895.15        11.72 o                         
  -5   5   3       1289.88       1310.25        19.74 o                         
  -4   5   3        566.54        548.56         8.13 o                         
  -3   5   3         16.92         14.47         1.55 o                         
  -2   5   3        578.63        551.41         9.04 o                         
  -1   5   3          1.68          3.22         0.99 o                         
   0   5   3          0.00          0.06         0.97 o                         
   1   5   3         47.70         63.00         4.67 o                         
   2   5   3        138.30        153.21         5.88 o                         
   3   5   3       1614.47       1614.52        41.47 o                         
   4   5   3        409.19        378.10         6.05 o                         
   5   5   3        503.72        506.09         7.66 o                         
   6   5   3        251.88        254.43         4.60 o                         
   7   5   3         34.94         29.13         2.80 o                         
   8   5   3          0.08          2.35         1.20 o                         
   9   5   3        178.49        181.11         3.84 o                         
  10   5   3         98.32         84.98         2.90 o                         
  11   5   3         47.10         43.10         2.68 o                         
  12   5   3         34.25         30.54         1.78 o                         
  13   5   3         12.25         10.02         1.59 o                         
  14   5   3         21.11         27.25         1.60 o                         
 -17   6   3          6.05          3.89         1.48 o                         
 -16   6   3         41.45         39.48         2.05 o                         
 -15   6   3          4.54          3.37         1.32 o                         
 -14   6   3          0.51         -0.01         1.14 o                         
 -13   6   3        273.62        237.07         4.67 o                         
 -12   6   3        481.10        450.16         7.47 o                         
 -11   6   3         27.10         25.41         2.39 o                         
 -10   6   3         13.07         16.52         1.95 o                         
  -9   6   3         64.53         67.89         2.54 o                         
  -8   6   3         64.14         56.45         2.39 o                         
  -7   6   3          0.58          0.69         0.99 o                         
  -6   6   3        105.92        116.67         3.09 o                         
  -5   6   3        508.19        507.44         8.74 o                         
  -4   6   3          0.03          1.69         1.05 o                         
  -3   6   3        169.41        163.41         3.80 o                         
  -2   6   3        293.92        304.53         7.27 o                         
  -1   6   3        554.77        542.69        13.59 o                         
   0   6   3        104.95         97.96         3.83 o                         
   1   6   3         11.73         11.18         1.98 o                         
   2   6   3        701.99        734.13        14.02 o                         
   3   6   3         57.51         57.45         2.54 o                         
   4   6   3         26.93         26.11         2.22 o                         
   5   6   3         46.42         46.54         3.38 o                         
   6   6   3          0.37          2.16         1.26 o                         
   7   6   3        322.17        308.40         5.75 o                         
   8   6   3        465.77        473.11         7.20 o                         
   9   6   3         27.42         41.55         2.37 o                         
  10   6   3        217.56        222.94         4.28 o                         
  11   6   3        116.17        121.79         2.93 o                         
  12   6   3        115.71        114.44         2.61 o                         
  13   6   3          0.01          0.32         1.21 o                         
  14   6   3        110.81        113.37         3.64 o                         
 -16   7   3          7.12          7.59         1.50 o                         
 -15   7   3          0.42         -0.25         1.12 o                         
 -14   7   3          4.42          7.88         1.76 o                         
 -13   7   3          7.28          6.55         1.66 o                         
 -12   7   3          0.13          1.16         1.23 o                         
 -11   7   3         33.49         34.99         2.18 o                         
 -10   7   3          0.18          0.46         1.14 o                         
  -9   7   3         10.94         12.18         2.06 o                         
  -8   7   3         49.59         55.84         2.37 o                         
  -7   7   3        294.21        306.23         5.46 o                         
  -6   7   3          0.68          1.50         1.35 o                         
  -5   7   3        201.40        215.38         4.07 o                         
  -4   7   3        616.05        570.17        10.63 o                         
  -3   7   3        444.66        434.33         7.82 o                         
  -2   7   3        663.08        632.42        10.58 o                         
  -1   7   3        174.86        185.65         4.38 o                         
   0   7   3        186.17        172.15         4.23 o                         
   1   7   3        208.56        228.90         6.61 o                         
   2   7   3         69.67         68.07         2.99 o                         
   3   7   3         45.42         43.18         2.30 o                         
   4   7   3          3.83          5.93         1.64 o                         
   5   7   3        275.39        282.05         5.07 o                         
   6   7   3         26.67         22.72         2.54 o                         
   7   7   3         23.35         19.61         1.96 o                         
   8   7   3          0.06         -0.33         1.19 o                         
   9   7   3        707.41        780.45         9.97 o                         
  10   7   3        266.94        274.49         7.79 o                         
  11   7   3          0.52          0.81         1.00 o                         
  12   7   3        183.59        200.47         3.53 o                         
  13   7   3         59.48         57.08         3.53 o                         
 -16   8   3         24.73         24.83         4.17 o                         
 -15   8   3          5.86          7.71         1.28 o                         
 -14   8   3         19.01         19.99         1.84 o                         
 -13   8   3          8.79          3.35         1.21 o                         
 -12   8   3         25.66         23.48         2.04 o                         
 -11   8   3        451.85        394.93         6.73 o                         
 -10   8   3          1.26          2.57         1.43 o                         
  -9   8   3          0.57          1.65         1.19 o                         
  -8   8   3        157.94        148.92         4.52 o                         
  -7   8   3         20.53         23.15         1.99 o                         
  -6   8   3          0.01         -0.01         1.18 o                         
  -5   8   3        193.98        184.70         3.97 o                         
  -4   8   3       1081.61       1051.23        15.09 o                         
  -3   8   3        219.31        206.07         4.19 o                         
  -2   8   3         67.37         79.03         2.89 o                         
  -1   8   3         85.68         86.15         4.59 o                         
   0   8   3         12.26         13.48         2.71 o                         
   1   8   3        124.35        113.48         3.72 o                         
   2   8   3       1575.58       1591.43        19.81 o                         
   3   8   3        685.98        719.94         9.79 o                         
   4   8   3         16.81         23.78         2.43 o                         
   5   8   3         32.74         29.85         2.50 o                         
   6   8   3          2.56          1.78         1.31 o                         
   7   8   3         18.99         23.03         2.17 o                         
   8   8   3         43.52         36.57         2.83 o                         
   9   8   3         47.99         58.76         2.30 o                         
  10   8   3         91.25        100.98         2.75 o                         
  11   8   3          9.66          5.51         1.10 o                         
  12   8   3         35.73         44.50         2.02 o                         
  13   8   3          2.89          5.67         4.81 o                         
 -15   9   3         41.51         40.19         1.94 o                         
 -14   9   3         32.79         24.73         1.84 o                         
 -13   9   3         32.75         36.45         2.13 o                         
 -12   9   3          1.63          2.88         1.21 o                         
 -11   9   3         65.62         78.37         2.89 o                         
 -10   9   3        178.37        151.37         3.66 o                         
  -9   9   3          2.62          5.46         1.29 o                         
  -8   9   3        338.21        358.46         6.23 o                         
  -7   9   3        232.35        226.99         5.40 o                         
  -6   9   3        212.94        218.84         4.45 o                         
  -5   9   3        481.39        452.52         7.30 o                         
  -4   9   3        127.81        106.29         2.98 o                         
  -3   9   3        251.83        249.47         4.71 o                         
  -2   9   3        108.95        108.63         3.01 o                         
  -1   9   3        122.56        125.78         4.94 o                         
   0   9   3        477.81        481.28         8.63 o                         
   1   9   3          0.60          2.10         1.45 o                         
   2   9   3        483.82        482.61         7.77 o                         
   3   9   3          2.47          9.19         2.18 o                         
   4   9   3         25.22         27.09         3.88 o                         
   5   9   3        102.06        104.78         3.26 o                         
   6   9   3        105.00        109.13         3.14 o                         
   7   9   3         10.61         11.69         2.06 o                         
   8   9   3        151.38        163.76         3.66 o                         
   9   9   3        110.72        118.20         3.32 o                         
  10   9   3        448.72        462.27         7.47 o                         
  11   9   3        131.79        123.82         3.33 o                         
  12   9   3         46.55         46.01         2.68 o                         
  13   9   3         60.09         53.55         3.52 o                         
 -15  10   3         21.07         23.93         2.05 o                         
 -14  10   3         72.64         71.44         3.45 o                         
 -13  10   3          6.26          4.99         1.30 o                         
 -12  10   3         12.72         15.01         2.13 o                         
 -11  10   3          0.55          3.72         1.23 o                         
 -10  10   3         49.00         43.37         2.35 o                         
  -9  10   3         59.76         52.12         2.45 o                         
  -8  10   3          1.27         -1.03         1.21 o                         
  -7  10   3         47.95         45.46         2.37 o                         
  -6  10   3        160.06        143.32         3.61 o                         
  -5  10   3          0.07          0.76         1.50 o                         
  -4  10   3        447.33        440.17         7.20 o                         
  -3  10   3        298.82        312.30         5.55 o                         
  -2  10   3         49.03         47.30         2.29 o                         
  -1  10   3         27.55         30.73         2.37 o                         
   0  10   3         21.66         27.69         2.55 o                         
   1  10   3          7.59          3.56         1.40 o                         
   2  10   3        111.49        106.64         3.24 o                         
   3  10   3        332.55        341.79         6.14 o                         
   4  10   3          0.49          1.70         1.47 o                         
   5  10   3         56.42         64.12         2.92 o                         
   6  10   3         66.48         71.99         2.79 o                         
   7  10   3          3.04          0.09         1.37 o                         
   8  10   3         67.43         70.82         2.87 o                         
   9  10   3         20.90         26.17         2.15 o                         
  10  10   3         10.67         12.92         2.94 o                         
  11  10   3         11.55         12.46         2.85 o                         
  12  10   3          5.39          4.44         2.18 o                         
 -14  11   3          3.29          0.35         2.13 o                         
 -13  11   3          0.76         -0.69         1.11 o                         
 -12  11   3         84.76         73.63         2.66 o                         
 -11  11   3          1.82          3.14         1.16 o                         
 -10  11   3         13.71         12.76         1.79 o                         
  -9  11   3          6.19          5.77         1.40 o                         
  -8  11   3          2.30          2.81         1.25 o                         
  -7  11   3          4.96          4.82         1.91 o                         
  -6  11   3        155.66        145.90         3.61 o                         
  -5  11   3        909.48        941.84        13.59 o                         
  -4  11   3         74.85         74.92         2.80 o                         
  -3  11   3        229.04        232.75         4.67 o                         
  -2  11   3         16.24         14.25         1.86 o                         
  -1  11   3        137.77        128.94         3.54 o                         
   0  11   3         84.07         85.87         3.11 o                         
   1  11   3         25.52         31.53         2.63 o                         
   2  11   3        106.12        110.03         3.59 o                         
   3  11   3         51.38         55.33         3.77 o                         
   4  11   3          0.41          1.44         1.60 o                         
   5  11   3         44.19         35.79         3.47 o                         
   6  11   3         58.54         67.56         3.04 o                         
   7  11   3         37.08         39.50         5.56 o                         
   8  11   3          9.50          9.02         1.64 o                         
   9  11   3         46.39         47.91         2.22 o                         
  10  11   3          0.17          1.65         1.24 o                         
  11  11   3         62.42         59.47         2.46 o                         
 -14  12   3          7.85          2.04         1.85 o                         
 -13  12   3         89.80         90.57         5.27 o                         
 -12  12   3         19.48         22.79         2.15 o                         
 -11  12   3          2.32          4.25         1.23 o                         
 -10  12   3         34.64         31.10         3.29 o                         
  -9  12   3        242.55        234.39         5.89 o                         
  -8  12   3        446.63        445.26         8.07 o                         
  -7  12   3         21.42         24.78         2.17 o                         
  -6  12   3        820.55        866.22        12.89 o                         
  -5  12   3          7.45          5.16         1.47 o                         
  -4  12   3        156.95        150.59         3.70 o                         
  -3  12   3          0.01          0.34         1.36 o                         
  -2  12   3       1183.31       1249.12        17.56 o                         
  -1  12   3         11.23         15.03         2.30 o                         
   0  12   3          0.00         -0.14         1.75 o                         
   1  12   3        113.69        122.22         3.78 o                         
   2  12   3          2.71         -0.34         1.41 o                         
   3  12   3         34.47         32.83         2.57 o                         
   4  12   3         57.04         50.93         3.30 o                         
   5  12   3          1.31         -1.17         2.04 o                         
   6  12   3         10.56          8.35         2.27 o                         
   7  12   3         14.75         18.00         2.42 o                         
   8  12   3         29.30         21.81         2.50 o                         
   9  12   3         53.15         46.45         4.22 o                         
  10  12   3          0.28          1.13         1.94 o                         
  11  12   3         53.57         46.51         3.52 o                         
 -13  13   3          3.04          1.30         1.67 o                         
 -12  13   3          0.02         -1.59         2.51 o                         
 -11  13   3         99.00         97.11         5.20 o                         
 -10  13   3          0.99          1.51         1.79 o                         
  -9  13   3        155.24        147.03         3.40 o                         
  -8  13   3        107.31         95.43         2.88 o                         
  -7  13   3         10.21          6.27         2.66 o                         
  -6  13   3         40.07         43.55         2.55 o                         
  -5  13   3        261.63        262.85         7.76 o                         
  -4  13   3        139.23        148.98         4.10 o                         
  -3  13   3        317.90        332.77         6.76 o                         
  -2  13   3         88.63         94.31         3.09 o                         
  -1  13   3        215.87        229.13         4.79 o                         
   0  13   3          6.79          7.99         1.60 o                         
   1  13   3          0.10         -0.53         1.38 o                         
   2  13   3         64.73         64.39         2.93 o                         
   3  13   3          0.15          2.31         1.60 o                         
   4  13   3          6.86          8.01         1.76 o                         
   5  13   3          9.51         17.60         2.98 o                         
   6  13   3        163.15        169.82         4.79 o                         
   7  13   3          1.97         -0.60         1.42 o                         
   8  13   3         36.72         34.08         2.35 o                         
   9  13   3          1.46          0.20         1.60 o                         
  10  13   3         15.67         20.74         2.78 o                         
 -12  14   3          1.34         -0.19         1.67 o                         
 -11  14   3          0.28          1.23         1.43 o                         
 -10  14   3         15.24         16.37         3.07 o                         
  -9  14   3         21.34         21.47         2.64 o                         
  -8  14   3         40.28         36.65         2.29 o                         
  -7  14   3         22.94         26.90         2.19 o                         
  -6  14   3         13.94         17.20         2.08 o                         
  -5  14   3         34.21         31.76         2.32 o                         
  -4  14   3          1.52          2.60         1.36 o                         
  -3  14   3          0.03          0.07         1.31 o                         
  -2  14   3          0.22         -0.07         1.35 o                         
  -1  14   3        238.80        257.91         6.62 o                         
   0  14   3         25.24         21.22         2.18 o                         
   1  14   3         39.21         42.74         3.06 o                         
   2  14   3         53.46         44.92         3.06 o                         
   3  14   3         20.20         15.37         3.29 o                         
   4  14   3          9.41          7.60         2.36 o                         
   5  14   3        264.77        259.18         5.59 o                         
   6  14   3          3.51          2.72         1.36 o                         
   7  14   3         18.22         13.91         2.53 o                         
   8  14   3        167.37        165.80         5.19 o                         
   9  14   3         20.37         24.26         2.59 o                         
 -11  15   3        129.29        121.25         5.56 o                         
 -10  15   3        118.45        122.10         4.19 o                         
  -9  15   3          0.00          1.99         1.69 o                         
  -8  15   3         59.91         58.09         2.44 o                         
  -7  15   3        101.10         88.01         3.09 o                         
  -6  15   3          6.82          5.62         1.33 o                         
  -5  15   3         12.80         11.37         1.81 o                         
  -4  15   3         66.36         65.79         2.84 o                         
  -3  15   3          1.89          1.36         1.38 o                         
  -2  15   3         29.52         33.20         2.14 o                         
  -1  15   3         11.17         14.41         1.95 o                         
   0  15   3        176.18        185.02         7.00 o                         
   1  15   3         14.15         11.30         2.43 o                         
   2  15   3          0.46          1.70         1.41 o                         
   3  15   3         15.89         17.56         2.35 o                         
   4  15   3         13.36         19.39         2.15 o                         
   5  15   3         94.59         94.44         3.18 o                         
   6  15   3         33.20         35.51         2.21 o                         
   7  15   3         14.48          5.52         3.61 o                         
   8  15   3          2.36          1.30         1.67 o                         
 -10  16   3          5.04          3.15         1.67 o                         
  -9  16   3         25.26         23.52         4.07 o                         
  -8  16   3         30.32         34.14         2.77 o                         
  -7  16   3          6.40          7.49         2.33 o                         
  -6  16   3         10.17         12.71         1.72 o                         
  -5  16   3          0.20         -0.32         1.22 o                         
  -4  16   3          3.15          1.94         1.23 o                         
  -3  16   3         22.90         27.01         2.25 o                         
  -2  16   3         39.95         42.65         2.12 o                         
  -1  16   3        217.47        218.72         4.72 o                         
   0  16   3        117.34         99.68         3.58 o                         
   1  16   3         34.50         29.99         2.43 o                         
   2  16   3          5.46          2.64         1.25 o                         
   3  16   3          6.77          7.50         1.90 o                         
   4  16   3          2.63          2.36         1.16 o                         
   5  16   3         20.36         20.50         2.17 o                         
   6  16   3        222.35        188.26        13.82 o                         
   7  16   3         32.29         30.75         2.59 o                         
  -8  17   3         21.50         20.19         3.15 o                         
  -7  17   3          8.43          9.66         2.96 o                         
  -6  17   3          7.23          3.65         2.60 o                         
  -5  17   3          3.23          3.31         1.30 o                         
  -4  17   3          8.22          9.24         1.63 o                         
  -3  17   3         10.41         13.10         1.84 o                         
  -2  17   3         10.41         13.85         2.53 o                         
  -1  17   3         16.42         19.34         2.57 o                         
   0  17   3          1.38          0.74         1.42 o                         
   1  17   3         51.51         44.62         2.29 o                         
   2  17   3          2.98          2.90         3.08 o                         
   3  17   3          4.92          4.29         1.23 o                         
   4  17   3        172.31        152.45         4.73 o                         
   5  17   3         68.09         58.51         2.67 o                         
  -6  18   3         23.89         32.41         3.89 o                         
  -5  18   3          3.37          3.08         1.48 o                         
  -4  18   3          3.88          3.64         4.63 o                         
  -3  18   3         10.02          7.04         1.50 o                         
  -2  18   3          1.15          2.36         2.13 o                         
  -1  18   3         23.25         29.60         2.50 o                         
   0  18   3         14.98         13.78         1.89 o                         
   1  18   3        133.55        121.66         3.46 o                         
   2  18   3        120.09        105.32         4.82 o                         
   3  18   3         37.17         28.55         3.33 o                         
 -16   0   4         56.24         56.73         2.76 o                         
 -15   0   4        406.88        411.80         8.50 o                         
 -14   0   4        205.28        220.80         6.91 o                         
 -13   0   4         29.97         36.07         2.80 o                         
 -12   0   4       1450.25       1498.86        26.64 o                         
 -11   0   4        174.40        163.73         4.95 o                         
 -10   0   4        344.96        333.43         7.54 o                         
  -9   0   4        412.48        386.72         8.36 o                         
  -8   0   4       2099.40       2041.64        37.88 o                         
  -7   0   4       1058.58       1119.20        24.54 o                         
  -6   0   4        126.08        148.92         5.61 o                         
  -5   0   4        438.29        363.81         7.47 o                         
  -4   0   4        714.22        744.58        13.58 o                         
  -3   0   4        597.09        592.69        11.10 o                         
  -2   0   4         38.30         34.93         6.30 o                         
  -1   0   4        560.54        536.03        32.75 o                         
   0   0   4       1581.74       1618.34        48.61 o                         
   1   0   4         67.18         81.71         5.74 o                         
   2   0   4        274.16        285.93        12.06 o                         
   3   0   4       1884.27       1835.90        55.76 o                         
   4   0   4          4.07         15.09         2.66 o                         
   5   0   4        611.28        615.69        10.66 o                         
   6   0   4         25.65         19.47         2.68 o                         
   7   0   4        536.45        552.19        11.61 o                         
   8   0   4         18.61         20.72         3.15 o                         
   9   0   4         35.71         42.59         3.32 o                         
  10   0   4        192.74        202.77         5.09 o                         
  11   0   4          0.19         -1.18         1.33 o                         
  12   0   4         27.78         30.31         2.74 o                         
  13   0   4        205.71        205.75         5.90 o                         
 -17   1   4         61.11         62.25         4.26 o                         
 -16   1   4         73.02         68.90         2.86 o                         
 -15   1   4         12.86         12.28         1.35 o                         
 -14   1   4        135.42        146.59         3.14 o                         
 -13   1   4        418.29        427.43         6.43 o                         
 -12   1   4         51.69         56.78         2.26 o                         
 -11   1   4        115.91        120.85         2.97 o                         
 -10   1   4          0.00          0.44         1.07 o                         
  -9   1   4         80.85         97.47         2.76 o                         
  -8   1   4         14.40         17.19         1.89 o                         
  -7   1   4        459.57        502.48         9.76 o                         
  -6   1   4          0.28          2.20         1.15 o                         
  -5   1   4        355.78        349.04         5.15 o                         
  -4   1   4       1155.46       1235.72        15.27 o                         
  -3   1   4       2759.53       2751.38        32.70 o                         
  -2   1   4       3270.19       3473.88        83.61 o                         
  -1   1   4         78.39         57.53         2.51 o                         
   0   1   4         35.65         45.87         7.13 o                         
   1   1   4        607.98        618.92        14.67 o                         
   2   1   4         97.49        109.45         7.41 o                         
   3   1   4       1276.88       1217.32        27.16 o                         
   4   1   4          0.02          2.90         1.17 o                         
   5   1   4        580.81        548.19         7.36 o                         
   6   1   4        379.76        355.12         5.40 o                         
   7   1   4         13.25         11.68         1.52 o                         
   8   1   4          8.70         14.13         2.03 o                         
   9   1   4          1.29          0.48         1.06 o                         
  10   1   4         13.88         16.37         2.35 o                         
  11   1   4         32.23         27.28         1.63 o                         
  12   1   4         23.64         27.48         1.54 o                         
  13   1   4          2.07          8.92         2.13 o                         
 -17   2   4          9.63          9.82         2.78 o                         
 -16   2   4          0.90          0.17         2.49 o                         
 -15   2   4        321.06        303.85         5.35 o                         
 -14   2   4         87.68         90.25         2.49 o                         
 -13   2   4        183.65        184.30         3.72 o                         
 -12   2   4         84.07         88.51         3.16 o                         
 -11   2   4        220.58        236.31         4.64 o                         
 -10   2   4         95.25         92.63         2.64 o                         
  -9   2   4         41.52         44.23         2.09 o                         
  -8   2   4        250.46        253.91         4.66 o                         
  -7   2   4          1.69          4.33         1.13 o                         
  -6   2   4        222.73        231.45         4.04 o                         
  -5   2   4        178.16        160.16         3.13 o                         
  -4   2   4        104.92        101.78         2.60 o                         
  -3   2   4        941.38       1009.95        12.70 o                         
  -2   2   4         24.58         28.32         1.92 o                         
  -1   2   4       2132.46       2279.32        47.66 o                         
   0   2   4        259.84        250.81         7.41 o                         
   1   2   4        380.45        421.64        10.90 o                         
   2   2   4        164.63        142.84         6.03 o                         
   3   2   4         17.15         12.92         1.83 o                         
   4   2   4        326.69        302.82         5.05 o                         
   5   2   4        238.62        250.22         4.25 o                         
   6   2   4       1403.07       1415.65        17.96 o                         
   7   2   4        235.32        239.44         4.26 o                         
   8   2   4          3.51          3.21         1.30 o                         
   9   2   4         59.16         60.43         2.45 o                         
  10   2   4          7.36          6.55         1.16 o                         
  11   2   4        166.33        153.78         2.95 o                         
  12   2   4         19.56         14.41         1.45 o                         
  13   2   4         17.05         20.77         1.58 o                         
 -17   3   4          0.08         -1.67         1.67 o                         
 -16   3   4        183.91        178.53         4.46 o                         
 -15   3   4         72.75         69.69         2.70 o                         
 -14   3   4          2.41          2.17         1.51 o                         
 -13   3   4        342.59        355.20         6.16 o                         
 -12   3   4          0.30          1.53         1.13 o                         
 -11   3   4         38.55         42.25         2.16 o                         
 -10   3   4        106.26        111.71         3.15 o                         
  -9   3   4          3.88          5.72         1.14 o                         
  -8   3   4        139.53        122.84         3.05 o                         
  -7   3   4          8.21         11.46         1.63 o                         
  -6   3   4        201.13        184.25         6.52 o                         
  -5   3   4         41.29         38.96         2.10 o                         
  -4   3   4        255.61        281.41         4.51 o                         
  -3   3   4         32.69         39.40         2.10 o                         
  -2   3   4        806.21        862.56        16.76 o                         
  -1   3   4        317.46        286.98        14.01 o                         
   0   3   4        134.52        148.17         9.08 o                         
   1   3   4         80.95         63.63         5.10 o                         
   2   3   4        444.11        403.24        11.16 o                         
   3   3   4         12.70         13.94         1.82 o                         
   4   3   4       1550.19       1545.71        19.25 o                         
   5   3   4         28.97         25.40         2.14 o                         
   6   3   4        615.11        626.12         8.29 o                         
   7   3   4        355.87        364.80         5.27 o                         
   8   3   4        258.93        240.17         4.59 o                         
   9   3   4          9.69         14.63         1.71 o                         
  10   3   4        118.09        112.85         3.05 o                         
  11   3   4         21.56         20.97         1.62 o                         
  12   3   4         26.41         24.30         1.65 o                         
  13   3   4         36.27         33.98         2.01 o                         
 -17   4   4         42.30         40.76         2.96 o                         
 -16   4   4         96.79         83.86         3.02 o                         
 -15   4   4         17.07         20.78         1.88 o                         
 -14   4   4        261.69        253.27         6.53 o                         
 -13   4   4        162.75        164.54         6.17 o                         
 -12   4   4        220.01        212.16         4.09 o                         
 -11   4   4         82.78         84.52         2.58 o                         
 -10   4   4         76.96         86.46         3.17 o                         
  -9   4   4         20.36         25.91         1.85 o                         
  -8   4   4         44.90         32.62         2.53 o                         
  -7   4   4        229.68        249.67         5.07 o                         
  -6   4   4        447.99        456.36         8.74 o                         
  -5   4   4       1542.18       1632.96        24.58 o                         
  -4   4   4       1552.12       1702.94        25.46 o                         
  -3   4   4        586.33        578.83         9.63 o                         
  -2   4   4        124.88        117.94         3.32 o                         
  -1   4   4         50.57         41.48         3.04 o                         
   0   4   4        406.00        405.74        12.02 o                         
   1   4   4        235.72        217.32         7.65 o                         
   2   4   4        953.56       1019.52        14.50 o                         
   3   4   4        151.31        166.67         4.44 o                         
   4   4   4       1083.98       1072.20        21.57 o                         
   5   4   4         23.61         25.03         1.87 o                         
   6   4   4        385.66        364.64         5.52 o                         
   7   4   4         45.00         47.00         2.48 o                         
   8   4   4         97.74         94.17         2.83 o                         
   9   4   4          5.53          3.50         1.57 o                         
  10   4   4         17.94         21.42         2.06 o                         
  11   4   4          1.63          2.50         1.03 o                         
  12   4   4          2.00          2.68         0.92 o                         
  13   4   4         80.60         91.41         2.38 o                         
 -17   5   4         15.05         11.85         2.22 o                         
 -16   5   4          6.24          8.41         1.63 o                         
 -15   5   4         58.16         47.37         2.33 o                         
 -14   5   4         11.00         13.55         1.65 o                         
 -13   5   4         83.96         74.21         3.47 o                         
 -12   5   4          1.83         -1.27         1.27 o                         
 -11   5   4        109.31        107.93         3.14 o                         
 -10   5   4         50.66         52.36         2.39 o                         
  -9   5   4         51.19         47.76         2.39 o                         
  -8   5   4         45.58         44.37         2.23 o                         
  -7   5   4        153.88        165.80         4.01 o                         
  -6   5   4        581.56        567.00         8.01 o                         
  -5   5   4         82.28         72.89         2.78 o                         
  -4   5   4          5.22         10.10         1.54 o                         
  -3   5   4        147.00        153.28         3.88 o                         
  -2   5   4        158.62        163.16         4.28 o                         
  -1   5   4        288.37        268.08         6.57 o                         
   0   5   4        555.82        565.37        11.42 o                         
   1   5   4          3.14          2.84         2.48 o                         
   2   5   4        186.33        169.13         3.98 o                         
   3   5   4        724.53        747.39        11.59 o                         
   4   5   4          2.36          4.06         1.61 o                         
   5   5   4        109.88        101.12         2.87 o                         
   6   5   4         11.83          7.69         1.77 o                         
   7   5   4        716.64        751.85        10.42 o                         
   8   5   4         96.70        102.27         2.88 o                         
   9   5   4         10.80         16.12         2.16 o                         
  10   5   4          1.76          1.48         1.14 o                         
  11   5   4          0.58          0.12         0.91 o                         
  12   5   4         38.43         33.03         1.57 o                         
  13   5   4         55.49         59.07         3.24 o                         
 -16   6   4         52.31         52.63         2.42 o                         
 -15   6   4          6.94          7.85         2.37 o                         
 -14   6   4        269.83        254.02         4.85 o                         
 -13   6   4          9.00         10.86         1.66 o                         
 -12   6   4         30.06         23.17         1.94 o                         
 -11   6   4          1.64          0.19         1.17 o                         
 -10   6   4         55.24         34.77         2.26 o                         
  -9   6   4         77.96         65.27         2.54 o                         
  -8   6   4         58.18         57.25         2.41 o                         
  -7   6   4         73.89         67.07         2.49 o                         
  -6   6   4         12.95         14.16         1.53 o                         
  -5   6   4        116.82        110.20         3.28 o                         
  -4   6   4        100.98         96.96         3.13 o                         
  -3   6   4         76.72         74.92         5.61 o                         
  -2   6   4         32.85         36.90         2.55 o                         
  -1   6   4        120.77        123.41         4.70 o                         
   0   6   4        162.46        139.91         4.55 o                         
   1   6   4        551.79        558.06        10.55 o                         
   2   6   4         17.52         19.83         1.92 o                         
   3   6   4          9.18         12.09         1.75 o                         
   4   6   4          2.28          5.93         2.43 o                         
   5   6   4        474.58        506.91         8.44 o                         
   6   6   4         22.03         20.18         1.86 o                         
   7   6   4          0.03          0.79         1.21 o                         
   8   6   4        522.91        528.82         7.80 o                         
   9   6   4        281.30        282.78         4.64 o                         
  10   6   4          2.05          2.49         1.01 o                         
  11   6   4          2.23          2.61         0.93 o                         
  12   6   4         91.88         82.05         2.15 o                         
  13   6   4          7.95          1.30         1.67 o                         
 -16   7   4          1.81          1.85         1.48 o                         
 -15   7   4        199.88        204.88         4.77 o                         
 -14   7   4          1.28         -1.05         1.08 o                         
 -13   7   4         35.23         36.81         3.64 o                         
 -12   7   4          9.63          8.46         1.28 o                         
 -11   7   4        170.80        138.23         3.50 o                         
 -10   7   4         86.29         95.96         3.00 o                         
  -9   7   4          0.03         -0.85         1.09 o                         
  -8   7   4          2.31          4.79         1.26 o                         
  -7   7   4        206.91        223.76         4.58 o                         
  -6   7   4        558.16        613.34         9.32 o                         
  -5   7   4         41.51         36.41         2.09 o                         
  -4   7   4        856.31        860.48        13.81 o                         
  -3   7   4         85.84         78.12         3.10 o                         
  -2   7   4         12.52         12.49         1.74 o                         
  -1   7   4          2.22          8.81         2.09 o                         
   0   7   4          2.26          8.67         2.50 o                         
   1   7   4          3.48          4.49         1.45 o                         
   2   7   4        226.39        229.20         4.21 o                         
   3   7   4         72.81         59.95         2.63 o                         
   4   7   4         14.68         19.86         2.78 o                         
   5   7   4         18.98         24.09         2.25 o                         
   6   7   4         20.62         15.24         1.76 o                         
   7   7   4        130.52        119.88         2.96 o                         
   8   7   4        497.74        501.85         6.99 o                         
   9   7   4         34.91         34.34         2.08 o                         
  10   7   4          2.69          2.04         1.01 o                         
  11   7   4          2.57          1.25         1.78 o                         
  12   7   4         50.96         50.38         2.37 o                         
 -16   8   4          3.19          5.93         2.04 o                         
 -15   8   4          2.49          0.91         1.36 o                         
 -14   8   4         21.50         15.86         2.67 o                         
 -13   8   4        108.63         96.08         2.70 o                         
 -12   8   4        202.24        196.69         6.23 o                         
 -11   8   4         83.98         71.56         3.53 o                         
 -10   8   4          5.94          5.42         2.46 o                         
  -9   8   4         24.26         20.02         1.95 o                         
  -8   8   4         65.15         64.36         2.57 o                         
  -7   8   4        401.72        436.49         8.25 o                         
  -6   8   4        130.26        141.02         4.67 o                         
  -5   8   4        516.26        519.02         8.15 o                         
  -4   8   4         92.24         97.54         2.95 o                         
  -3   8   4         33.91         29.82         2.12 o                         
  -2   8   4          3.37          3.94         1.33 o                         
  -1   8   4         70.21         70.06         3.13 o                         
   0   8   4          5.91          7.73         1.59 o                         
   1   8   4         32.38         33.21         2.44 o                         
   2   8   4          0.35          2.61         1.26 o                         
   3   8   4         14.81         15.92         2.05 o                         
   4   8   4          0.06          1.02         1.27 o                         
   5   8   4        159.26        172.41         4.07 o                         
   6   8   4         11.27         16.41         1.89 o                         
   7   8   4         45.08         44.74         2.40 o                         
   8   8   4        201.53        207.28         4.33 o                         
   9   8   4         22.75         19.08         1.75 o                         
  10   8   4         67.82         68.68         2.36 o                         
  11   8   4         74.35         63.16         2.45 o                         
  12   8   4         72.21         72.80         3.15 o                         
 -15   9   4         19.62         14.45         2.22 o                         
 -14   9   4          0.16         -0.89         1.23 o                         
 -13   9   4        173.44        169.53         4.24 o                         
 -12   9   4          0.67          1.25         1.07 o                         
 -11   9   4          4.34          1.11         1.08 o                         
 -10   9   4         43.85         32.28         2.08 o                         
  -9   9   4        188.53        150.48         3.96 o                         
  -8   9   4          3.35          2.75         1.25 o                         
  -7   9   4          1.51          1.98         1.27 o                         
  -6   9   4        490.89        491.07         7.90 o                         
  -5   9   4        106.25        109.32         3.11 o                         
  -4   9   4         60.24         60.84         2.49 o                         
  -3   9   4        654.70        635.49         9.68 o                         
  -2   9   4        759.26        767.50        11.26 o                         
  -1   9   4        215.70        224.38         4.81 o                         
   0   9   4         87.71         88.64         3.35 o                         
   1   9   4        203.70        213.45         4.61 o                         
   2   9   4         19.64         21.59         1.92 o                         
   3   9   4         19.61         25.73         2.16 o                         
   4   9   4          2.43          3.55         1.33 o                         
   5   9   4        236.02        218.51         4.62 o                         
   6   9   4         13.52          8.13         1.42 o                         
   7   9   4          2.41          1.46         1.19 o                         
   8   9   4         29.51         27.77         2.09 o                         
   9   9   4        189.89        180.49         3.46 o                         
  10   9   4         48.50         51.93         2.71 o                         
  11   9   4         43.41         51.54         3.59 o                         
 -15  10   4        109.50        120.12         4.82 o                         
 -14  10   4          3.14          2.66         1.73 o                         
 -13  10   4          0.09         -0.52         2.50 o                         
 -12  10   4          2.04          2.83         1.11 o                         
 -11  10   4         29.66         22.81         2.36 o                         
 -10  10   4        222.66        210.33         4.32 o                         
  -9  10   4          7.07          4.36         1.22 o                         
  -8  10   4         66.64         55.07         2.68 o                         
  -7  10   4        179.68        191.49         4.23 o                         
  -6  10   4        689.45        705.45        10.67 o                         
  -5  10   4         49.10         50.64         2.39 o                         
  -4  10   4        425.73        427.74         7.10 o                         
  -3  10   4         20.12         19.17         2.01 o                         
  -2  10   4        426.28        402.09         6.86 o                         
  -1  10   4          8.32         10.69         2.09 o                         
   0  10   4         99.65        101.43         4.54 o                         
   1  10   4        317.76        325.92         5.90 o                         
   2  10   4        105.54        105.89         3.21 o                         
   3  10   4         32.37         30.08         2.29 o                         
   4  10   4         63.47         56.68         3.17 o                         
   5  10   4         21.40         11.36         1.66 o                         
   6  10   4         19.62         23.97         2.80 o                         
   7  10   4         38.03         32.27         2.21 o                         
   8  10   4          5.95          6.84         1.16 o                         
   9  10   4          5.29          3.60         1.60 o                         
  10  10   4          0.00          0.01         1.30 o                         
  11  10   4         63.78         62.69         2.74 o                         
 -14  11   4         64.01         52.75         5.10 o                         
 -13  11   4         13.86         14.60         1.89 o                         
 -12  11   4        168.08        152.15         3.67 o                         
 -11  11   4          0.01         -0.88         1.12 o                         
 -10  11   4         35.39         25.68         2.30 o                         
  -9  11   4         10.62         12.88         1.84 o                         
  -8  11   4          5.26          3.41         2.37 o                         
  -7  11   4        279.68        273.34         5.21 o                         
  -6  11   4          3.14          5.35         1.31 o                         
  -5  11   4        910.90        919.77        13.35 o                         
  -4  11   4        924.58        959.83        13.85 o                         
  -3  11   4        200.45        216.89         5.11 o                         
  -2  11   4        216.32        221.50         4.65 o                         
  -1  11   4         89.03         88.41         3.45 o                         
   0  11   4         31.16         33.58         2.43 o                         
   1  11   4         27.67         29.84         2.47 o                         
   2  11   4         12.76         15.47         2.16 o                         
   3  11   4        242.38        251.73         5.60 o                         
   4  11   4         25.95         28.78         2.50 o                         
   5  11   4         86.11         88.04         2.97 o                         
   6  11   4         19.74         20.78         3.07 o                         
   7  11   4         58.47         60.09         4.73 o                         
   8  11   4          2.58          3.60         1.17 o                         
   9  11   4         31.47         37.44         3.14 o                         
  10  11   4         49.54         50.95         2.71 o                         
 -13  12   4          0.88          0.64         1.37 o                         
 -12  12   4         17.64         19.43         2.02 o                         
 -11  12   4          0.68         -0.87         1.27 o                         
 -10  12   4          0.24         -0.36         1.21 o                         
  -9  12   4         46.78         36.99         2.36 o                         
  -8  12   4          4.37          3.92         1.33 o                         
  -7  12   4          2.59          2.36         1.26 o                         
  -6  12   4         40.96         39.34         2.76 o                         
  -5  12   4         42.19         52.52         2.44 o                         
  -4  12   4        852.22        881.99        14.49 o                         
  -3  12   4          5.10          6.98         1.79 o                         
  -2  12   4        131.42        139.16         4.20 o                         
  -1  12   4        371.34        386.96         7.63 o                         
   0  12   4          7.14          7.40         1.45 o                         
   1  12   4          5.92          8.89         1.89 o                         
   2  12   4          6.52          7.75         1.54 o                         
   3  12   4         76.78         92.09         6.01 o                         
   4  12   4         33.29         28.46         2.76 o                         
   5  12   4         21.94         22.09         3.59 o                         
   6  12   4         87.31         79.74         3.21 o                         
   7  12   4         18.79         19.18         2.03 o                         
   8  12   4          9.54         13.53         1.84 o                         
   9  12   4          4.84          2.28         1.47 o                         
  10  12   4          0.54         -0.19         1.85 o                         
 -13  13   4          0.44          1.30         2.04 o                         
 -12  13   4          0.02          1.94         1.67 o                         
 -11  13   4          9.65         12.48         1.82 o                         
 -10  13   4         20.96         30.23         2.41 o                         
  -9  13   4         18.12         14.92         2.00 o                         
  -8  13   4          0.37         -0.64         1.17 o                         
  -7  13   4        230.58        235.13         4.58 o                         
  -6  13   4         22.39         28.33         2.28 o                         
  -5  13   4          7.67          5.32         1.41 o                         
  -4  13   4        158.60        162.08         6.23 o                         
  -3  13   4          6.52          7.48         2.16 o                         
  -2  13   4          2.12          2.26         1.35 o                         
  -1  13   4         32.06         30.59         2.54 o                         
   0  13   4        128.76        140.31         3.97 o                         
   1  13   4         58.60         56.80         2.78 o                         
   2  13   4          0.05          0.96         1.64 o                         
   3  13   4         50.97         55.17         5.36 o                         
   4  13   4        341.99        321.24        12.26 o                         
   5  13   4         32.60         29.46         2.34 o                         
   6  13   4         36.26         36.64         2.23 o                         
   7  13   4          1.80         -0.72         1.14 o                         
   8  13   4          0.37          1.53         1.25 o                         
   9  13   4          1.01          0.00         1.67 o                         
 -12  14   4         52.00         58.74         4.08 o                         
 -11  14   4          2.62         -0.37         1.85 o                         
 -10  14   4          0.47          1.51         1.75 o                         
  -9  14   4         31.30         24.80         2.40 o                         
  -8  14   4         13.63         12.55         3.35 o                         
  -7  14   4          5.38          7.31         2.43 o                         
  -6  14   4         41.24         40.90         2.38 o                         
  -5  14   4          7.46          6.52         2.37 o                         
  -4  14   4         21.07         17.61         2.55 o                         
  -3  14   4        131.33        141.48         5.62 o                         
  -2  14   4        130.79        142.39         4.00 o                         
  -1  14   4         38.49         35.00         3.60 o                         
   0  14   4          1.18          0.56         2.06 o                         
   1  14   4          0.09         -1.69         1.69 o                         
   2  14   4          3.98          3.41         1.36 o                         
   3  14   4          2.46          0.96         1.62 o                         
   4  14   4        104.18         97.12         3.29 o                         
   5  14   4        103.37        100.34         3.32 o                         
   6  14   4          6.46          4.57         2.65 o                         
   7  14   4          7.75          4.28         1.14 o                         
   8  14   4          0.03         -1.67         1.67 o                         
 -10  15   4         35.57         27.97         3.52 o                         
  -9  15   4          3.32          7.78         3.33 o                         
  -8  15   4          0.03          0.97         1.46 o                         
  -7  15   4         29.38         33.67         2.15 o                         
  -6  15   4         39.40         28.76         2.30 o                         
  -5  15   4         90.43         91.18         2.97 o                         
  -4  15   4         19.11         22.00         2.24 o                         
  -3  15   4          4.92          2.14         2.24 o                         
  -2  15   4         44.71         49.10         2.73 o                         
  -1  15   4         50.79         52.13         2.43 o                         
   0  15   4         13.34         13.43         1.82 o                         
   1  15   4         34.86         35.67         2.44 o                         
   2  15   4         11.32         13.95         2.05 o                         
   3  15   4          2.19          1.87         1.20 o                         
   4  15   4          7.09          8.52         1.55 o                         
   5  15   4          0.91          2.81         1.13 o                         
   6  15   4          3.60          9.03         2.10 o                         
   7  15   4          2.81          2.22         1.67 o                         
  -9  16   4         74.11         69.49         4.08 o                         
  -8  16   4         16.68         18.89         3.89 o                         
  -7  16   4          2.60          1.30         1.83 o                         
  -6  16   4         20.24         20.10         2.00 o                         
  -5  16   4         12.89         13.51         2.07 o                         
  -4  16   4         29.26         29.28         2.18 o                         
  -3  16   4          6.78          3.50         1.46 o                         
  -2  16   4         28.06         31.21         2.26 o                         
  -1  16   4        139.73        138.45         5.22 o                         
   0  16   4          0.01         -0.97         1.24 o                         
   1  16   4          0.25          0.96         1.14 o                         
   2  16   4         36.09         35.76         3.10 o                         
   3  16   4         93.94         90.49         2.82 o                         
   4  16   4         61.92         58.78         2.19 o                         
   5  16   4         77.84         67.26         2.87 o                         
  -7  17   4         27.53         25.93         3.33 o                         
  -6  17   4          6.83          7.63         3.15 o                         
  -5  17   4         27.17         29.08         2.45 o                         
  -4  17   4          7.21          7.65         1.95 o                         
  -3  17   4          0.06         -1.14         1.14 o                         
  -2  17   4          8.55         11.67         3.70 o                         
  -1  17   4          0.08          2.22         1.48 o                         
   0  17   4         84.97         90.01         3.61 o                         
   1  17   4          0.16         -0.05         1.69 o                         
   2  17   4         14.92         11.27         2.09 o                         
   3  17   4         13.69         14.56         2.73 o                         
  -4  18   4          6.79          2.92         3.06 o                         
  -3  18   4         43.18         42.80         2.40 o                         
  -2  18   4          1.61          0.16         1.29 o                         
  -1  18   4          0.01          0.17         1.20 o                         
   0  18   4          0.07         -0.56         1.48 o                         
 -16   1   5         14.55         12.63         2.19 o                         
 -15   1   5         38.21         33.61         2.73 o                         
 -14   1   5          0.13          0.64         1.23 o                         
 -13   1   5         10.59          9.32         1.26 o                         
 -12   1   5        387.54        379.62         5.91 o                         
 -11   1   5        108.89        102.63         2.83 o                         
 -10   1   5       2375.73       2408.58        36.17 o                         
  -9   1   5        982.48        976.63        12.71 o                         
  -8   1   5         28.42         30.42         1.96 o                         
  -7   1   5         14.66         10.35         1.47 o                         
  -6   1   5          3.77          3.83         1.29 o                         
  -5   1   5         12.48         13.77         2.83 o                         
  -4   1   5        441.39        464.75        11.99 o                         
  -3   1   5         12.00          8.37         2.04 o                         
  -2   1   5        177.06        194.70         5.33 o                         
  -1   1   5        144.45        153.28         7.60 o                         
   0   1   5         36.55         28.72         3.70 o                         
   1   1   5         20.95         23.72         2.09 o                         
   2   1   5         22.37         23.17         2.22 o                         
   3   1   5        157.22        158.13         4.33 o                         
   4   1   5        355.83        334.52         5.13 o                         
   5   1   5         56.06         47.77         2.30 o                         
   6   1   5         54.52         52.69         4.00 o                         
   7   1   5         24.22         23.75         2.21 o                         
   8   1   5        150.28        146.01         3.55 o                         
   9   1   5         48.26         44.34         2.84 o                         
  10   1   5        166.95        159.91         2.96 o                         
  11   1   5          6.11          7.85         1.15 o                         
  12   1   5          1.84         -0.24         1.33 o                         
 -16   2   5         60.77         68.17         4.15 o                         
 -15   2   5          6.65          3.01         2.75 o                         
 -14   2   5        126.51        119.89         3.30 o                         
 -13   2   5         46.05         47.47         2.83 o                         
 -12   2   5        204.11        207.62         4.80 o                         
 -11   2   5        981.54       1031.13        22.12 o                         
 -10   2   5        778.71        802.33        15.18 o                         
  -9   2   5        562.61        605.47        13.33 o                         
  -8   2   5        119.59        131.00         3.51 o                         
  -7   2   5         59.00         62.51         2.52 o                         
  -6   2   5          0.00          0.63         2.14 o                         
  -5   2   5        532.54        539.86        13.80 o                         
  -4   2   5        120.36        122.19         3.28 o                         
  -3   2   5       1679.76       1734.75        32.52 o                         
  -2   2   5          7.39          6.52         2.13 o                         
  -1   2   5        388.64        404.41        14.48 o                         
   0   2   5         27.60         38.78         3.01 o                         
   1   2   5        287.42        297.85         5.34 o                         
   2   2   5         43.29         47.66         2.55 o                         
   3   2   5        630.58        624.33         8.71 o                         
   4   2   5         15.06         19.51         1.87 o                         
   5   2   5        525.17        534.81         7.86 o                         
   6   2   5       1834.93       1911.49        22.07 o                         
   7   2   5         67.05         64.39         2.62 o                         
   8   2   5         88.71         95.58         2.78 o                         
   9   2   5         20.26         20.74         2.16 o                         
  10   2   5         42.24         30.64         1.56 o                         
  11   2   5        139.69        142.64         2.93 o                         
  12   2   5          1.55          1.64         0.84 o                         
 -16   3   5         35.77         38.47         6.76 o                         
 -15   3   5        173.23        174.63         3.91 o                         
 -14   3   5         41.82         42.80         2.23 o                         
 -13   3   5          3.69          4.39         1.24 o                         
 -12   3   5         67.93         80.43         2.89 o                         
 -11   3   5        135.80        133.02         4.25 o                         
 -10   3   5         14.54         15.97         1.91 o                         
  -9   3   5        179.45        189.69         4.69 o                         
  -8   3   5        549.84        551.05         9.61 o                         
  -7   3   5        141.65        136.95         3.54 o                         
  -6   3   5        494.36        520.06        10.26 o                         
  -5   3   5        276.12        284.85         6.35 o                         
  -4   3   5         40.28         42.32         2.26 o                         
  -3   3   5          1.43          0.11         1.35 o                         
  -2   3   5        925.03        976.07        21.48 o                         
  -1   3   5          0.04          0.17         1.95 o                         
   0   3   5         67.31         73.71         4.06 o                         
   1   3   5        109.47         96.46         3.96 o                         
   2   3   5          1.88          2.78         1.25 o                         
   3   3   5         11.53         10.14         1.89 o                         
   4   3   5          7.17          9.31         2.27 o                         
   5   3   5        327.48        324.23         5.15 o                         
   6   3   5        638.00        610.41         8.19 o                         
   7   3   5         83.03         78.08         2.93 o                         
   8   3   5         74.06         82.16         2.80 o                         
   9   3   5         23.81         22.93         1.91 o                         
  10   3   5         20.45         15.76         1.55 o                         
  11   3   5         27.27         21.78         1.42 o                         
  12   3   5        111.83        113.90         3.03 o                         
 -17   4   5         18.28         19.45         4.07 o                         
 -16   4   5         63.99         54.84         3.52 o                         
 -15   4   5         45.62         40.12         1.98 o                         
 -14   4   5         34.21         35.80         2.01 o                         
 -13   4   5         30.67         36.02         2.15 o                         
 -12   4   5         11.25          6.70         1.60 o                         
 -11   4   5        349.61        326.59         7.53 o                         
 -10   4   5         75.91         77.80         2.82 o                         
  -9   4   5         34.97         43.33         2.33 o                         
  -8   4   5        678.36        726.69        12.02 o                         
  -7   4   5        370.85        375.97         6.96 o                         
  -6   4   5        152.04        150.83         4.24 o                         
  -5   4   5        419.24        446.77         7.82 o                         
  -4   4   5        471.08        489.55         8.41 o                         
  -3   4   5        444.01        444.88         7.75 o                         
  -2   4   5         49.39         47.26         2.58 o                         
  -1   4   5        559.00        606.51         9.44 o                         
   0   4   5         26.52         35.21         2.71 o                         
   1   4   5         51.31         48.15         2.37 o                         
   2   4   5         35.78         33.17         2.41 o                         
   3   4   5         48.52         48.85         2.21 o                         
   4   4   5        485.42        493.98         6.80 o                         
   5   4   5         85.07         87.70         2.82 o                         
   6   4   5        213.16        187.98         3.67 o                         
   7   4   5         36.17         27.84         1.94 o                         
   8   4   5        181.83        169.80         4.28 o                         
   9   4   5          0.04          0.26         1.03 o                         
  10   4   5         18.88         24.38         1.82 o                         
  11   4   5         12.70          9.75         1.13 o                         
  12   4   5         27.07         25.07         1.96 o                         
 -15   5   5         26.06         25.85         2.20 o                         
 -14   5   5         79.97         72.25         2.48 o                         
 -13   5   5        225.55        219.98         4.87 o                         
 -12   5   5        131.25        124.88         4.12 o                         
 -11   5   5          2.65          4.45         1.79 o                         
 -10   5   5        268.28        265.12         5.56 o                         
  -9   5   5         30.22         28.50         2.14 o                         
  -8   5   5        159.44        165.48         4.19 o                         
  -7   5   5         37.86         36.48         2.27 o                         
  -6   5   5          4.32          4.92         1.28 o                         
  -5   5   5        357.69        390.29         9.93 o                         
  -4   5   5         74.72         76.03         2.66 o                         
  -3   5   5        715.75        735.86        11.06 o                         
  -2   5   5          0.01          3.16         1.65 o                         
  -1   5   5          2.16          5.15         1.50 o                         
   0   5   5        553.02        558.49         7.96 o                         
   1   5   5        485.02        492.16         7.97 o                         
   2   5   5        228.37        227.70         4.61 o                         
   3   5   5         32.48         35.74         4.21 o                         
   4   5   5        325.95        321.81         5.87 o                         
   5   5   5        442.51        461.48         7.04 o                         
   6   5   5        271.11        261.60         4.80 o                         
   7   5   5        343.20        402.47         6.34 o                         
   8   5   5         54.71         49.27         2.32 o                         
   9   5   5          0.27          1.02         0.96 o                         
  10   5   5         23.88         27.42         1.63 o                         
  11   5   5          1.78          2.96         0.85 o                         
  12   5   5        132.61        130.51         7.51 o                         
 -16   6   5         47.05         56.87         3.15 o                         
 -15   6   5        194.53        189.31         6.65 o                         
 -14   6   5         90.91         78.77         2.64 o                         
 -13   6   5        386.27        392.20         7.26 o                         
 -12   6   5         14.22          9.72         1.71 o                         
 -11   6   5         22.26         15.77         1.82 o                         
 -10   6   5        307.66        293.56         5.48 o                         
  -9   6   5          9.57          5.64         1.20 o                         
  -8   6   5         65.10         59.36         2.49 o                         
  -7   6   5         18.09         22.68         1.94 o                         
  -6   6   5        154.60        151.09         3.62 o                         
  -5   6   5         34.70         26.50         2.09 o                         
  -4   6   5         24.27         20.72         1.79 o                         
  -3   6   5        655.08        668.44         9.68 o                         
  -2   6   5         15.75         12.64         1.89 o                         
  -1   6   5          0.54          1.93         1.49 o                         
   0   6   5          0.43          1.83         2.03 o                         
   1   6   5         93.69         91.40         3.95 o                         
   2   6   5          0.63          1.88         1.39 o                         
   3   6   5        183.72        183.03         4.11 o                         
   4   6   5          7.98          8.70         2.00 o                         
   5   6   5         23.29         22.22         2.49 o                         
   6   6   5         43.93         46.81         2.44 o                         
   7   6   5          1.46          4.15         2.18 o                         
   8   6   5         54.58         54.63         2.37 o                         
   9   6   5         42.54         43.80         2.47 o                         
  10   6   5         47.10         45.30         2.08 o                         
  11   6   5         12.19         15.41         2.62 o                         
 -16   7   5          0.90          2.04         1.30 o                         
 -15   7   5          5.97          3.92         1.48 o                         
 -14   7   5          5.39          6.58         2.08 o                         
 -13   7   5          3.47          0.74         1.39 o                         
 -12   7   5         16.59         16.66         1.90 o                         
 -11   7   5         55.17         48.50         2.76 o                         
 -10   7   5         27.51         22.63         3.23 o                         
  -9   7   5         42.30         37.52         2.70 o                         
  -8   7   5        131.39        122.19         4.09 o                         
  -7   7   5        320.12        322.31         6.49 o                         
  -6   7   5          5.43          3.16         1.74 o                         
  -5   7   5        977.65       1005.81        17.00 o                         
  -4   7   5        120.81        111.26         2.96 o                         
  -3   7   5         63.06         54.34         2.40 o                         
  -2   7   5         96.22         99.89         3.59 o                         
  -1   7   5        188.34        188.60         4.27 o                         
   0   7   5        153.86        149.74         4.54 o                         
   1   7   5        614.78        645.63        24.69 o                         
   2   7   5         12.37          9.91         1.49 o                         
   3   7   5          0.47          0.87         1.29 o                         
   4   7   5          1.20         -0.14         1.36 o                         
   5   7   5          9.70          3.27         2.10 o                         
   6   7   5         11.54         10.75         1.91 o                         
   7   7   5         36.10         46.76         2.24 o                         
   8   7   5          2.18          3.74         1.04 o                         
   9   7   5          3.84          2.31         1.05 o                         
  10   7   5         52.03         48.68         1.97 o                         
  11   7   5         29.30         26.00         1.61 o                         
 -15   8   5         15.39         19.08         2.96 o                         
 -14   8   5          9.97          5.36         1.31 o                         
 -13   8   5          2.08          0.93         1.20 o                         
 -12   8   5          1.72          3.96         1.21 o                         
 -11   8   5        905.37        835.79        23.84 o                         
 -10   8   5         19.38         20.18         2.08 o                         
  -9   8   5         26.17         21.94         2.12 o                         
  -8   8   5         54.79         55.56         3.29 o                         
  -7   8   5         63.48         78.87         3.05 o                         
  -6   8   5         28.94         30.90         2.30 o                         
  -5   8   5        207.41        204.07         4.42 o                         
  -4   8   5        759.93        744.58        12.41 o                         
  -3   8   5         46.05         45.53         2.61 o                         
  -2   8   5         12.82         11.59         2.20 o                         
  -1   8   5          1.90          2.05         2.43 o                         
   0   8   5          6.46          8.38         2.14 o                         
   1   8   5        144.23        150.34         3.47 o                         
   2   8   5          1.41          4.28         1.34 o                         
   3   8   5          0.05          1.69         1.25 o                         
   4   8   5         69.50         74.47         2.77 o                         
   5   8   5        179.55        173.22         4.00 o                         
   6   8   5         95.91         75.88         2.64 o                         
   7   8   5        212.26        200.81         4.28 o                         
   8   8   5          0.26         -0.73         1.02 o                         
   9   8   5         68.54         69.48         2.39 o                         
  10   8   5          2.32          2.17         2.14 o                         
  11   8   5         13.94         14.94         2.93 o                         
 -15   9   5          3.42          1.67         1.30 o                         
 -14   9   5          2.14          1.98         1.33 o                         
 -13   9   5          1.90          3.26         1.63 o                         
 -12   9   5         58.83         57.75         2.85 o                         
 -11   9   5         10.65         11.23         1.49 o                         
 -10   9   5          1.84          2.78         1.23 o                         
  -9   9   5         21.27         21.16         2.32 o                         
  -8   9   5         54.72         49.08         2.55 o                         
  -7   9   5          7.10          7.30         1.55 o                         
  -6   9   5         51.61         59.95         3.26 o                         
  -5   9   5        460.80        476.40         7.74 o                         
  -4   9   5         30.15         32.73         2.49 o                         
  -3   9   5         94.29         98.70         3.60 o                         
  -2   9   5        468.65        476.74        12.40 o                         
  -1   9   5        558.23        577.82        10.17 o                         
   0   9   5         24.01         31.91         3.28 o                         
   1   9   5         22.00         24.27         2.22 o                         
   2   9   5        263.16        253.79         5.10 o                         
   3   9   5         18.89         21.76         2.22 o                         
   4   9   5          2.45          3.02         1.25 o                         
   5   9   5         13.05         11.94         1.71 o                         
   6   9   5        137.06        137.62         3.62 o                         
   7   9   5          6.25          7.11         1.24 o                         
   8   9   5          9.07          4.77         1.01 o                         
   9   9   5          0.57          1.84         1.02 o                         
  10   9   5        119.09        112.83         3.04 o                         
 -14  10   5         14.05         17.04         2.22 o                         
 -13  10   5         67.98         59.81         2.38 o                         
 -12  10   5         82.51         78.81         3.41 o                         
 -11  10   5         44.59         44.53         2.24 o                         
 -10  10   5         27.87         32.42         2.32 o                         
  -9  10   5         21.99         23.51         2.08 o                         
  -8  10   5         59.85         58.54         2.68 o                         
  -7  10   5          3.84          2.56         1.31 o                         
  -6  10   5         21.11         22.24         2.61 o                         
  -5  10   5        229.50        229.02         4.88 o                         
  -4  10   5        114.84        111.94         3.72 o                         
  -3  10   5        639.91        645.35        12.33 o                         
  -2  10   5         64.01         68.13         5.32 o                         
  -1  10   5          1.46          2.08         1.63 o                         
   0  10   5        111.67        129.41         3.83 o                         
   1  10   5        123.32        130.96         3.26 o                         
   2  10   5         20.52         27.80         2.29 o                         
   3  10   5          4.86         10.14         1.83 o                         
   4  10   5         19.50         23.15         2.05 o                         
   5  10   5        211.87        206.08         4.29 o                         
   6  10   5         46.45         49.41         2.18 o                         
   7  10   5          3.27          2.91         0.98 o                         
   8  10   5          2.06          0.75         1.00 o                         
   9  10   5         99.46         94.16         3.62 o                         
 -14  11   5         22.89         23.34         2.41 o                         
 -13  11   5         12.60         13.32         5.37 o                         
 -12  11   5         11.10         12.00         1.92 o                         
 -11  11   5          0.46         -0.26         1.12 o                         
 -10  11   5         73.77         60.86         2.47 o                         
  -9  11   5         11.69         13.59         2.15 o                         
  -8  11   5        127.25        128.10         6.05 o                         
  -7  11   5         27.05         23.97         2.28 o                         
  -6  11   5          9.57          6.89         1.45 o                         
  -5  11   5         42.06         40.92         2.74 o                         
  -4  11   5          3.48          7.55         2.14 o                         
  -3  11   5       1575.82       1645.85        36.48 o                         
  -2  11   5        159.22        177.00         5.33 o                         
  -1  11   5         44.49         40.74         2.98 o                         
   0  11   5          0.96          0.82         1.42 o                         
   1  11   5        168.39        181.91         4.64 o                         
   2  11   5         35.10         38.56         2.99 o                         
   3  11   5        375.77        387.56         7.39 o                         
   4  11   5         27.65         27.89         2.64 o                         
   5  11   5         54.07         46.96         2.20 o                         
   6  11   5          6.86          4.20         1.10 o                         
   7  11   5         42.53         41.09         2.52 o                         
   8  11   5         19.57         23.63         1.99 o                         
   9  11   5         38.53         30.94         2.78 o                         
 -12  12   5          1.42         -0.85         2.50 o                         
 -11  12   5         37.78         38.12         2.01 o                         
 -10  12   5         66.60         60.50         2.37 o                         
  -9  12   5         15.72         14.89         1.89 o                         
  -8  12   5         74.54         68.53         2.62 o                         
  -7  12   5          3.10          1.92         1.33 o                         
  -6  12   5        247.90        260.10         6.37 o                         
  -5  12   5         78.15         81.66         3.59 o                         
  -4  12   5        232.20        239.98         5.39 o                         
  -3  12   5        441.56        468.28        10.06 o                         
  -2  12   5        179.63        184.57         5.32 o                         
  -1  12   5         45.42         45.93         2.47 o                         
   0  12   5         11.00         19.81         2.83 o                         
   1  12   5         41.94         46.86         4.22 o                         
   2  12   5          1.60          2.90         1.69 o                         
   3  12   5         30.05         25.66         2.24 o                         
   4  12   5          2.76          1.00         1.14 o                         
   5  12   5        150.13        140.77         4.09 o                         
   6  12   5          0.63          0.23         1.06 o                         
   7  12   5          0.68          1.07         1.10 o                         
   8  12   5         39.75         43.54         2.43 o                         
 -12  13   5          0.08         -0.74         2.22 o                         
 -11  13   5          1.05         -0.25         1.76 o                         
 -10  13   5         22.61         22.79         2.42 o                         
  -9  13   5         41.81         38.25         3.08 o                         
  -8  13   5          0.98          3.21         1.55 o                         
  -7  13   5        151.82        154.48         4.67 o                         
  -6  13   5        107.76         96.14         3.17 o                         
  -5  13   5        144.27        144.69         5.28 o                         
  -4  13   5        106.19        111.67         4.09 o                         
  -3  13   5        151.26        161.54         5.23 o                         
  -2  13   5         29.02         37.44         2.92 o                         
  -1  13   5          0.00          1.59         1.43 o                         
   0  13   5         63.18         65.46         3.16 o                         
   1  13   5          0.27          0.13         1.27 o                         
   2  13   5         19.56         18.16         2.28 o                         
   3  13   5          0.53         -0.59         1.20 o                         
   4  13   5          3.40          1.55         1.12 o                         
   5  13   5         24.33         21.73         1.89 o                         
   6  13   5         54.40         46.48         2.08 o                         
   7  13   5          0.61         -0.76         1.13 o                         
 -11  14   5         29.36         36.86         3.89 o                         
 -10  14   5          5.30         14.07         3.33 o                         
  -9  14   5          3.76          5.48         1.50 o                         
  -8  14   5        105.08         88.90         3.28 o                         
  -7  14   5         11.31         11.32         2.35 o                         
  -6  14   5        321.16        318.81         6.09 o                         
  -5  14   5         68.71         71.25         2.86 o                         
  -4  14   5          0.81         -0.08         1.31 o                         
  -3  14   5        120.50        120.01         4.31 o                         
  -2  14   5         35.51         31.10         2.53 o                         
  -1  14   5        316.31        329.95         7.39 o                         
   0  14   5          0.92          1.21         1.63 o                         
   1  14   5          1.52          1.01         1.35 o                         
   2  14   5         31.97         28.32         2.23 o                         
   3  14   5          6.23          5.28         1.33 o                         
   4  14   5          3.46          2.45         1.09 o                         
   5  14   5          0.31          0.37         1.28 o                         
   6  14   5         22.86         11.99         2.12 o                         
  -9  15   5         28.96         18.89         3.70 o                         
  -8  15   5        195.19        197.99        15.49 o                         
  -7  15   5          9.16          7.50         2.16 o                         
  -6  15   5          0.29          4.07         2.10 o                         
  -5  15   5         18.04         19.44         2.35 o                         
  -4  15   5        118.47        124.80         3.80 o                         
  -3  15   5          0.00          0.34         1.32 o                         
  -2  15   5         27.40         32.21         2.67 o                         
  -1  15   5         84.99         79.43         3.68 o                         
   0  15   5         25.49         32.93         2.41 o                         
   1  15   5         80.33         76.20         3.50 o                         
   2  15   5        119.60        104.69         3.38 o                         
   3  15   5         57.58         52.00         3.39 o                         
   4  15   5         42.30         40.32         2.52 o                         
   5  15   5         36.68         28.36         1.70 o                         
  -8  16   5         61.65         63.00         3.89 o                         
  -7  16   5          0.28          1.48         1.67 o                         
  -6  16   5         45.60         45.39         6.48 o                         
  -5  16   5         21.13         20.89         2.15 o                         
  -4  16   5          1.45          1.82         1.34 o                         
  -3  16   5         41.10         44.73         2.29 o                         
  -2  16   5         87.17         86.09         8.33 o                         
  -1  16   5         13.07         12.86         6.11 o                         
   0  16   5         24.80         26.48         2.26 o                         
   1  16   5          5.86          3.15         1.85 o                         
   2  16   5         16.89         21.28         1.99 o                         
   3  16   5         27.14         21.88         2.69 o                         
  -5  17   5         13.46         14.82         3.15 o                         
  -4  17   5          0.22          0.19         1.85 o                         
  -3  17   5         54.52         58.26         6.95 o                         
  -2  17   5         15.93         11.90         1.95 o                         
  -1  17   5         66.39         64.21         6.49 o                         
   0  17   5         44.65         43.59         7.60 o                         
 -15   0   6         16.36         18.15         4.07 o                         
 -14   0   6          3.40         -0.30         1.95 o                         
 -13   0   6         22.69         19.21         3.21 o                         
 -12   0   6        329.41        331.10         9.18 o                         
 -11   0   6        104.53         98.20         4.64 o                         
 -10   0   6       3340.27       3675.14       106.91 o                         
  -9   0   6        867.45        913.19        20.93 o                         
  -8   0   6       1372.71       1392.14        44.72 o                         
  -7   0   6         32.42         39.32         3.51 o                         
  -6   0   6        369.52        376.80         9.91 o                         
  -5   0   6          3.18          2.84         1.91 o                         
  -4   0   6         78.25         76.74         3.92 o                         
  -3   0   6         23.64         19.08         4.07 o                         
  -2   0   6        364.27        405.17        14.66 o                         
  -1   0   6       1095.16       1099.41        19.88 o                         
   0   0   6         26.59         34.21         2.98 o                         
   1   0   6        145.68        135.29         7.78 o                         
   2   0   6       1338.09       1316.03        28.91 o                         
   3   0   6       1336.96       1259.39        27.29 o                         
   4   0   6       2260.84       2260.68        39.27 o                         
   5   0   6        737.08        763.83        14.99 o                         
   6   0   6          2.24          5.97         2.52 o                         
   7   0   6        309.69        335.51         9.31 o                         
   8   0   6         13.66         13.70         1.71 o                         
   9   0   6          2.91          5.49         1.39 o                         
  10   0   6          7.02         11.64         1.96 o                         
  11   0   6          6.16         13.43         2.69 o                         
 -15   1   6         17.85         19.63         2.88 o                         
 -14   1   6          9.80          9.98         2.36 o                         
 -13   1   6        115.06        117.78         3.88 o                         
 -12   1   6        204.56        211.16         5.64 o                         
 -11   1   6        112.00        118.39         3.53 o                         
 -10   1   6         13.86         13.87         1.99 o                         
  -9   1   6         26.03         24.12         2.36 o                         
  -8   1   6        164.00        166.12         4.23 o                         
  -7   1   6         18.21         22.35         2.22 o                         
  -6   1   6         27.12         30.14         2.41 o                         
  -5   1   6         17.44         16.16         1.92 o                         
  -4   1   6         25.06         26.21         2.97 o                         
  -3   1   6        262.66        297.86         6.78 o                         
  -2   1   6        622.03        660.79        19.75 o                         
  -1   1   6        105.63        103.16         3.44 o                         
   0   1   6         90.92         81.65         2.80 o                         
   1   1   6         97.70         92.37         2.86 o                         
   2   1   6        230.42        216.03         4.18 o                         
   3   1   6         53.48         64.24         2.65 o                         
   4   1   6       1864.72       1893.18        23.53 o                         
   5   1   6         96.05         97.98         2.98 o                         
   6   1   6         86.09         89.59         2.79 o                         
   7   1   6        186.13        196.15         3.92 o                         
   8   1   6         21.84         21.63         1.62 o                         
   9   1   6         60.80         62.41         1.88 o                         
  10   1   6         17.72         20.46         1.26 o                         
  11   1   6        167.08        181.31         3.91 o                         
 -16   2   6          5.42         13.12         3.24 o                         
 -15   2   6          7.82          7.75         1.70 o                         
 -14   2   6         71.70         71.89         2.95 o                         
 -13   2   6         60.36         56.32         2.80 o                         
 -12   2   6          9.18         13.68         2.68 o                         
 -11   2   6        271.78        279.89         6.82 o                         
 -10   2   6         61.31         68.75         4.33 o                         
  -9   2   6          0.00         -1.42         1.42 o                         
  -8   2   6        403.28        424.44         9.00 o                         
  -7   2   6         70.73         71.83         3.20 o                         
  -6   2   6         45.77         47.56         2.38 o                         
  -5   2   6          1.16          1.28         1.31 o                         
  -4   2   6          6.92         10.24         1.88 o                         
  -3   2   6         93.29        117.66         3.98 o                         
  -2   2   6          8.07         10.27         2.47 o                         
  -1   2   6        170.60        184.98         4.48 o                         
   0   2   6        455.14        457.71         7.39 o                         
   1   2   6        366.79        322.56        11.62 o                         
   2   2   6         27.64         24.30         2.10 o                         
   3   2   6         76.82         73.28         2.51 o                         
   4   2   6        116.34        116.20         3.06 o                         
   5   2   6         92.82        105.09         3.11 o                         
   6   2   6         22.04         25.21         1.95 o                         
   7   2   6         22.96         24.82         1.94 o                         
   8   2   6          0.27         -0.17         0.94 o                         
   9   2   6         42.22         39.85         1.57 o                         
  10   2   6         39.93         48.49         2.53 o                         
  11   2   6         29.62         27.71         1.66 o                         
 -16   3   6          0.97          4.07         2.04 o                         
 -15   3   6          0.74          1.74         1.19 o                         
 -14   3   6          1.31          2.90         1.39 o                         
 -13   3   6         21.46         24.73         2.38 o                         
 -12   3   6        176.04        169.89         4.81 o                         
 -11   3   6          4.07          1.23         1.39 o                         
 -10   3   6        365.07        380.27         8.36 o                         
  -9   3   6        825.57        877.39        16.51 o                         
  -8   3   6        636.66        678.50        13.20 o                         
  -7   3   6         18.29         16.95         2.05 o                         
  -6   3   6         90.83         98.82         3.15 o                         
  -5   3   6          5.79          6.14         2.13 o                         
  -4   3   6        139.88        134.50         3.27 o                         
  -3   3   6        258.29        279.48         6.53 o                         
  -2   3   6        347.29        345.68         7.71 o                         
  -1   3   6         22.51         23.57         2.49 o                         
   0   3   6        293.49        282.64         8.09 o                         
   1   3   6        810.35        745.25        11.15 o                         
   2   3   6       1190.26       1146.28        14.80 o                         
   3   3   6        346.49        344.82         5.62 o                         
   4   3   6        801.06        825.67        12.26 o                         
   5   3   6        747.88        794.67        10.06 o                         
   6   3   6         51.15         51.31         2.35 o                         
   7   3   6        412.47        396.88         7.81 o                         
   8   3   6          2.61          4.19         1.12 o                         
   9   3   6          2.65          0.51         0.86 o                         
  10   3   6         19.90         15.56         1.37 o                         
 -16   4   6          2.49          1.48         1.85 o                         
 -15   4   6          1.12          0.89         1.54 o                         
 -14   4   6          0.01          2.42         1.15 o                         
 -13   4   6          3.52          3.57         2.38 o                         
 -12   4   6        175.81        170.92         4.81 o                         
 -11   4   6          0.07          0.57         1.38 o                         
 -10   4   6         90.23         74.70         3.24 o                         
  -9   4   6        303.49        311.64         7.58 o                         
  -8   4   6         45.68         50.27         2.45 o                         
  -7   4   6        412.93        428.26         7.82 o                         
  -6   4   6         53.05         59.69         2.59 o                         
  -5   4   6        103.87         97.65         3.15 o                         
  -4   4   6        102.23        125.13         3.18 o                         
  -3   4   6        159.70        153.93         4.06 o                         
  -2   4   6        273.19        264.35         7.45 o                         
  -1   4   6          3.06          2.41         1.49 o                         
   0   4   6        200.47        170.18         3.64 o                         
   1   4   6          7.12          6.75         1.51 o                         
   2   4   6         84.39         80.70         2.63 o                         
   3   4   6        100.36        110.36         2.77 o                         
   4   4   6        809.59        866.11        10.80 o                         
   5   4   6          0.06          1.53         1.24 o                         
   6   4   6          0.82          3.07         1.16 o                         
   7   4   6         91.95         92.68         2.78 o                         
   8   4   6         42.67         31.77         2.21 o                         
   9   4   6          3.45          1.80         0.94 o                         
  10   4   6         14.02         16.34         1.43 o                         
 -16   5   6         85.59         84.33         3.89 o                         
 -15   5   6          0.12         -1.35         1.35 o                         
 -14   5   6         11.23         13.12         1.86 o                         
 -13   5   6        132.12        124.89         3.31 o                         
 -12   5   6         11.83         12.42         1.76 o                         
 -11   5   6          1.68          1.80         1.23 o                         
 -10   5   6         37.12         31.22         2.33 o                         
  -9   5   6        125.35        118.52         3.52 o                         
  -8   5   6        346.33        374.27         9.54 o                         
  -7   5   6         79.59         77.03         2.87 o                         
  -6   5   6        112.15        113.97         3.36 o                         
  -5   5   6          0.91         -0.74         1.41 o                         
  -4   5   6        114.55        117.48         3.22 o                         
  -3   5   6         50.90         49.73         3.10 o                         
  -2   5   6         30.09         26.65         3.53 o                         
  -1   5   6        686.03        680.52        10.32 o                         
   0   5   6        104.00        104.90         3.46 o                         
   1   5   6        196.03        162.86         3.60 o                         
   2   5   6         90.43         97.16         2.92 o                         
   3   5   6        104.98        108.45         3.01 o                         
   4   5   6        337.18        365.56         6.57 o                         
   5   5   6        247.95        255.31         5.05 o                         
   6   5   6         12.72         15.79         1.77 o                         
   7   5   6        110.30        100.49         2.83 o                         
   8   5   6        201.82        196.27         3.89 o                         
   9   5   6          1.62          0.98         0.92 o                         
  10   5   6         83.35         89.51         2.54 o                         
 -15   6   6          9.02          8.35         1.99 o                         
 -14   6   6         46.08         50.40         2.42 o                         
 -13   6   6         10.18          5.56         1.33 o                         
 -12   6   6         50.30         40.73         2.47 o                         
 -11   6   6         64.44         61.97         2.61 o                         
 -10   6   6         29.39         27.45         2.15 o                         
  -9   6   6         10.83         18.43         2.03 o                         
  -8   6   6        996.22        966.37        15.68 o                         
  -7   6   6        838.89        855.07        13.07 o                         
  -6   6   6        557.39        568.44        10.64 o                         
  -5   6   6         55.53         42.72         2.21 o                         
  -4   6   6         38.78         41.19         2.69 o                         
  -3   6   6        122.72        130.85         3.96 o                         
  -2   6   6        111.18        103.13         3.80 o                         
  -1   6   6        403.48        363.29         6.51 o                         
   0   6   6       1708.36       1671.98        22.86 o                         
   1   6   6        395.95        374.17         6.51 o                         
   2   6   6         81.24         73.19         2.74 o                         
   3   6   6         15.53         21.41         2.01 o                         
   4   6   6         80.13         83.02         2.78 o                         
   5   6   6         26.69         21.54         2.61 o                         
   6   6   6        408.51        387.10         9.27 o                         
   7   6   6          2.24          2.03         1.12 o                         
   8   6   6         65.95         65.07         2.53 o                         
   9   6   6         48.42         47.77         1.93 o                         
  10   6   6         49.23         47.33         2.22 o                         
 -15   7   6          0.41         -1.30         1.30 o                         
 -14   7   6         36.24         32.85         3.17 o                         
 -13   7   6          7.41          4.66         2.35 o                         
 -12   7   6          6.05          4.32         2.72 o                         
 -11   7   6         65.09         58.17         2.85 o                         
 -10   7   6         74.92         59.53         2.88 o                         
  -9   7   6        115.89         88.19         3.25 o                         
  -8   7   6        196.98        192.37         4.20 o                         
  -7   7   6         54.70         65.70         2.82 o                         
  -6   7   6        685.07        735.97        11.00 o                         
  -5   7   6        306.12        311.64         5.11 o                         
  -4   7   6        326.65        343.37         6.12 o                         
  -3   7   6         69.50         67.33         3.29 o                         
  -2   7   6          3.95          1.28         2.38 o                         
  -1   7   6        854.77        889.23        12.98 o                         
   0   7   6        191.48        178.68         4.22 o                         
   1   7   6         32.50         27.12         2.62 o                         
   2   7   6          3.78          3.10         1.33 o                         
   3   7   6         24.25         25.21         2.08 o                         
   4   7   6         35.89         40.68         2.70 o                         
   5   7   6          0.69         -0.53         1.39 o                         
   6   7   6         56.73         60.02         2.20 o                         
   7   7   6         13.56         13.89         1.88 o                         
   8   7   6        101.62        108.67         2.95 o                         
   9   7   6          2.03          1.72         1.01 o                         
 -15   8   6         17.02         10.56         2.04 o                         
 -14   8   6          5.89          8.23         4.63 o                         
 -13   8   6          3.64          6.65         1.47 o                         
 -12   8   6         10.76          8.11         2.26 o                         
 -11   8   6          2.24          1.65         1.28 o                         
 -10   8   6         13.92         15.37         2.16 o                         
  -9   8   6        117.97        127.20         4.65 o                         
  -8   8   6         35.08         33.40         2.49 o                         
  -7   8   6         33.47         43.72         2.67 o                         
  -6   8   6        591.14        629.06         9.63 o                         
  -5   8   6         79.36         77.72         3.88 o                         
  -4   8   6         26.95         22.93         2.92 o                         
  -3   8   6          4.55          6.31         2.33 o                         
  -2   8   6        896.58        936.37        19.05 o                         
  -1   8   6        303.10        310.85         5.78 o                         
   0   8   6        110.64        112.07         3.28 o                         
   1   8   6          0.49          0.75         1.26 o                         
   2   8   6         57.02         52.10         2.44 o                         
   3   8   6         52.94         53.93         2.82 o                         
   4   8   6          3.08          3.19         1.32 o                         
   5   8   6          4.39          3.21         1.00 o                         
   6   8   6          1.90          3.64         0.98 o                         
   7   8   6          2.88          2.04         1.02 o                         
   8   8   6         20.03         13.94         1.56 o                         
   9   8   6         53.29         54.61         3.13 o                         
 -14   9   6          6.70          5.93         2.04 o                         
 -13   9   6          5.21          5.31         3.96 o                         
 -12   9   6         10.06          5.24         1.37 o                         
 -11   9   6         56.86         58.84         3.03 o                         
 -10   9   6         44.49         39.54         2.23 o                         
  -9   9   6        194.51        178.95         4.29 o                         
  -8   9   6         36.10         37.93         2.19 o                         
  -7   9   6        297.13        291.78         6.06 o                         
  -6   9   6        447.01        475.43         8.65 o                         
  -5   9   6        912.73        936.33        15.17 o                         
  -4   9   6          0.23          6.22         2.35 o                         
  -3   9   6        244.73        248.76         6.48 o                         
  -2   9   6        489.70        512.36         9.19 o                         
  -1   9   6        684.75        727.47        10.97 o                         
   0   9   6        162.26        185.04         4.16 o                         
   1   9   6        103.06        111.79         4.23 o                         
   2   9   6          4.52          3.44         1.19 o                         
   3   9   6        105.22         98.43         3.22 o                         
   4   9   6         29.33         26.65         1.90 o                         
   5   9   6         27.60         22.91         1.69 o                         
   6   9   6          1.71          2.53         1.38 o                         
   7   9   6          2.54          3.13         1.02 o                         
   8   9   6          0.90          1.49         0.99 o                         
 -13  10   6          3.96          7.22         2.04 o                         
 -12  10   6         54.03         50.15         3.27 o                         
 -11  10   6          2.96         -1.07         1.15 o                         
 -10  10   6          2.74          3.55         1.23 o                         
  -9  10   6         34.04         31.46         2.13 o                         
  -8  10   6          6.28          4.54         1.74 o                         
  -7  10   6         27.33         29.61         2.31 o                         
  -6  10   6        215.48        226.39         7.43 o                         
  -5  10   6        110.07        109.85         4.23 o                         
  -4  10   6        167.92        176.77         5.30 o                         
  -3  10   6         33.30         35.27         4.26 o                         
  -2  10   6        331.68        354.41         8.13 o                         
  -1  10   6        176.14        187.43         4.73 o                         
   0  10   6         59.32         71.32         3.39 o                         
   1  10   6         59.57         65.81         3.56 o                         
   2  10   6         94.46         85.95         2.85 o                         
   3  10   6         87.00         80.00         2.55 o                         
   4  10   6          4.45          4.47         1.01 o                         
   5  10   6         14.84         14.61         1.55 o                         
   6  10   6         73.49         76.85         2.14 o                         
   7  10   6         23.39         27.22         2.49 o                         
   8  10   6          0.75          1.63         1.24 o                         
 -12  11   6         14.31         12.04         2.59 o                         
 -11  11   6         15.68         16.06         1.78 o                         
 -10  11   6         26.30         26.56         1.96 o                         
  -9  11   6         33.29         35.25         2.13 o                         
  -8  11   6        161.56        164.03         4.77 o                         
  -7  11   6          0.00         -0.53         1.65 o                         
  -6  11   6         57.59         52.01         4.00 o                         
  -5  11   6         14.38         19.84         3.35 o                         
  -4  11   6         17.73         18.95         2.82 o                         
  -3  11   6         46.44         47.95         4.50 o                         
  -2  11   6         45.03         49.47         2.70 o                         
  -1  11   6        431.45        472.10         8.56 o                         
   0  11   6        150.64        154.78         6.68 o                         
   1  11   6          5.65         13.20         3.06 o                         
   2  11   6          4.43          2.46         1.16 o                         
   3  11   6         90.38         87.10         2.69 o                         
   4  11   6         12.59         17.11         1.62 o                         
   5  11   6         85.36         82.22         2.31 o                         
   6  11   6         76.07         78.49         2.33 o                         
   7  11   6         14.32         12.59         2.41 o                         
 -11  12   6          2.44          5.74         3.15 o                         
 -10  12   6         20.39         27.59         2.96 o                         
  -9  12   6          0.55         -0.41         1.56 o                         
  -8  12   6         73.58         67.38         3.17 o                         
  -7  12   6         26.94         33.49         2.91 o                         
  -6  12   6         51.81         55.72         5.37 o                         
  -5  12   6         51.79         51.14         3.85 o                         
  -4  12   6         94.67         93.35         3.62 o                         
  -3  12   6         10.33         15.49         2.18 o                         
  -2  12   6        109.57        111.77         3.35 o                         
  -1  12   6         37.90         33.84         2.40 o                         
   0  12   6          0.17          1.22         1.22 o                         
   1  12   6         12.39         12.13         1.66 o                         
   2  12   6          7.36          7.19         1.42 o                         
   3  12   6        192.49        179.07         3.93 o                         
   4  12   6          7.63         11.02         1.79 o                         
   5  12   6         33.99         32.73         2.20 o                         
   6  12   6         15.51         12.69         1.47 o                         
 -10  13   6          1.37          3.52         2.59 o                         
  -9  13   6        184.40        209.54         8.72 o                         
  -8  13   6          0.04         -0.38         2.22 o                         
  -7  13   6          9.69         19.06         3.01 o                         
  -6  13   6         30.61         34.36         3.27 o                         
  -5  13   6        123.92        125.83         4.41 o                         
  -4  13   6        998.62        996.63        17.46 o                         
  -3  13   6        659.20        674.93        11.17 o                         
  -2  13   6         14.19          9.75         1.52 o                         
  -1  13   6         36.99         36.19         4.41 o                         
   0  13   6         42.76         42.55         2.61 o                         
   1  13   6         13.49         14.07         1.96 o                         
   2  13   6         29.33         30.07         2.65 o                         
   3  13   6          0.31          0.85         1.38 o                         
   4  13   6         44.89         38.83         1.97 o                         
   5  13   6         35.06         35.76         1.83 o                         
  -9  14   6          9.60         12.96         4.07 o                         
  -8  14   6          4.49          2.96         2.04 o                         
  -7  14   6         27.30         24.25         2.31 o                         
  -6  14   6        137.10        143.31         3.94 o                         
  -5  14   6          2.55          6.02         2.91 o                         
  -4  14   6         47.10         44.10         4.04 o                         
  -3  14   6         24.42         25.86         2.18 o                         
  -2  14   6        170.87        171.15         4.52 o                         
  -1  14   6         43.35         45.48         3.00 o                         
   0  14   6         79.60         77.32         6.58 o                         
   1  14   6          4.96          4.88         1.29 o                         
   2  14   6         27.68         22.24         1.87 o                         
   3  14   6         20.34         18.64         2.47 o                         
   4  14   6         44.86         40.57         2.78 o                         
  -7  15   6         31.69         22.78         3.70 o                         
  -6  15   6         10.71         11.11         3.52 o                         
  -4  15   6         40.01         39.88         2.93 o                         
  -3  15   6          2.71          4.33         1.42 o                         
  -2  15   6         65.65         67.04         3.15 o                         
  -1  15   6          1.53         -0.68         1.24 o                         
   0  15   6         27.61         24.11         2.12 o                         
   1  15   6         51.20         46.01         2.36 o                         
   2  15   6         18.71         20.93         3.89 o                         
  -4  16   6          7.84          6.30         1.85 o                         
  -3  16   6         49.09         39.65         3.71 o                         
  -2  16   6          5.86          5.74         2.04 o                         
 -16   1   7         31.60         30.75         2.59 o                         
 -15   1   7         48.99         48.22         1.84 o                         
 -14   1   7          0.88         -0.30         1.21 o                         
 -13   1   7          1.00          0.51         1.52 o                         
 -12   1   7          2.77          7.57         1.97 o                         
 -11   1   7         51.62         53.25         3.91 o                         
 -10   1   7        111.98        106.11         7.02 o                         
  -9   1   7        540.34        548.72        10.40 o                         
  -8   1   7          1.02          0.00         1.32 o                         
  -7   1   7        533.10        540.33         9.52 o                         
  -6   1   7        137.38        172.47         4.26 o                         
  -5   1   7        196.22        181.70         4.48 o                         
  -4   1   7          0.03         -0.66         1.58 o                         
  -3   1   7         17.00         20.96         2.59 o                         
  -2   1   7         60.84         52.06         2.68 o                         
  -1   1   7          0.23          0.20         1.35 o                         
   0   1   7        167.66        163.78         4.17 o                         
   1   1   7       1595.78       1631.45        24.91 o                         
   2   1   7        817.80        871.61        14.21 o                         
   3   1   7         69.14         70.80         4.22 o                         
   4   1   7        152.58        174.04         4.73 o                         
   5   1   7          0.98          0.77         1.05 o                         
   6   1   7         18.80         18.98         1.66 o                         
   7   1   7          0.07         -0.23         0.78 o                         
   8   1   7         10.30          9.51         1.09 o                         
   9   1   7         32.92         38.35         1.43 o                         
 -16   2   7         26.93         27.04         2.41 o                         
 -15   2   7          1.77          1.04         1.04 o                         
 -14   2   7        112.23        102.49         2.80 o                         
 -13   2   7         17.11         23.37         1.82 o                         
 -12   2   7         64.78         61.61         2.45 o                         
 -11   2   7          5.86          4.84         1.26 o                         
 -10   2   7          8.26         10.94         1.63 o                         
  -9   2   7         67.96         66.26         2.68 o                         
  -8   2   7        293.65        284.12         5.80 o                         
  -7   2   7        196.14        222.75         4.42 o                         
  -6   2   7         12.35         11.82         1.97 o                         
  -5   2   7        301.40        316.60         7.55 o                         
  -4   2   7        218.14        197.19         6.49 o                         
  -3   2   7         51.93         48.48         3.61 o                         
  -2   2   7        129.95        129.65         3.80 o                         
  -1   2   7         57.21         51.62         2.34 o                         
   0   2   7        152.09        153.13         3.67 o                         
   1   2   7         26.28         26.54         2.43 o                         
   2   2   7        329.55        348.13         6.80 o                         
   3   2   7          0.00          3.31         1.15 o                         
   4   2   7        465.07        495.72         7.56 o                         
   5   2   7          4.47          1.30         1.00 o                         
   6   2   7         50.31         48.67         1.93 o                         
   7   2   7        253.41        247.25         4.33 o                         
   8   2   7         12.44          7.20         1.09 o                         
   9   2   7         25.38         20.25         1.30 o                         
 -15   3   7        323.71        334.65        17.18 o                         
 -14   3   7          6.90         10.35         1.73 o                         
 -13   3   7         41.79         47.68         3.52 o                         
 -12   3   7         10.95         13.55         1.75 o                         
 -11   3   7        157.77        156.26         4.87 o                         
 -10   3   7          2.93          3.17         1.26 o                         
  -9   3   7         17.76         19.73         2.92 o                         
  -8   3   7        582.44        654.33        11.06 o                         
  -7   3   7        216.15        213.59         4.82 o                         
  -6   3   7         19.36         18.34         4.10 o                         
  -5   3   7         27.32         31.88         2.80 o                         
  -4   3   7         60.13         59.15         3.28 o                         
  -3   3   7        228.46        241.25         7.34 o                         
  -2   3   7         96.95         80.37         3.64 o                         
  -1   3   7        460.51        431.14         7.14 o                         
   0   3   7        336.40        365.69         6.32 o                         
   1   3   7        273.77        266.29         5.04 o                         
   2   3   7        733.28        783.78         9.85 o                         
   3   3   7         42.78         45.84         2.23 o                         
   4   3   7        148.62        154.95         3.82 o                         
   5   3   7        179.06        173.79         3.44 o                         
   6   3   7         26.25         24.77         1.68 o                         
   7   3   7         95.85         95.90         2.52 o                         
   8   3   7          0.38          1.69         0.80 o                         
   9   3   7        104.24        114.60         2.46 o                         
 -15   4   7         46.20         51.03         2.35 o                         
 -14   4   7        119.57        114.27         3.45 o                         
 -13   4   7         78.64         83.65         2.53 o                         
 -12   4   7        181.29        183.76         4.11 o                         
 -11   4   7          4.32          4.19         1.19 o                         
 -10   4   7        142.05        143.90         3.74 o                         
  -9   4   7         14.27         13.57         1.71 o                         
  -8   4   7         28.03         25.58         2.20 o                         
  -7   4   7        721.08        710.60        10.55 o                         
  -6   4   7          3.17          5.27         1.69 o                         
  -5   4   7        142.99        139.06         4.34 o                         
  -4   4   7         33.87         33.28         3.01 o                         
  -3   4   7          8.14         10.29         2.69 o                         
  -2   4   7        328.47        321.06         7.39 o                         
  -1   4   7        201.83        205.92         4.80 o                         
   0   4   7        151.71        172.47         3.70 o                         
   1   4   7        136.24        132.18         3.27 o                         
   2   4   7        370.22        374.22         5.91 o                         
   3   4   7        392.47        425.50         6.47 o                         
   4   4   7         51.20         51.97         2.69 o                         
   5   4   7        373.07        366.70         6.96 o                         
   6   4   7         35.03         29.16         2.94 o                         
   7   4   7          1.50          3.87         1.02 o                         
   8   4   7         79.67         73.16         2.08 o                         
 -15   5   7         19.62         25.37         2.41 o                         
 -14   5   7          0.00         -0.90         1.29 o                         
 -13   5   7         42.77         39.85         2.07 o                         
 -12   5   7         39.15         36.92         2.05 o                         
 -11   5   7          1.34          2.12         1.66 o                         
 -10   5   7         27.37         31.20         2.13 o                         
  -9   5   7         39.07         45.02         2.78 o                         
  -8   5   7        134.69        134.98         3.24 o                         
  -7   5   7        366.83        354.52         6.07 o                         
  -6   5   7        133.53        144.21         3.88 o                         
  -5   5   7        618.91        632.55        12.37 o                         
  -4   5   7         55.79         55.26         3.70 o                         
  -3   5   7         50.17         54.03         3.29 o                         
  -2   5   7        105.76        106.14         4.02 o                         
  -1   5   7         22.51         32.90         3.72 o                         
   0   5   7        102.45        104.02         2.94 o                         
   1   5   7         89.05         85.03         2.64 o                         
   2   5   7         98.85         97.21         2.70 o                         
   3   5   7        276.37        298.61         5.53 o                         
   4   5   7         80.73         85.74         2.62 o                         
   5   5   7          0.22          1.04         1.50 o                         
   6   5   7        626.35        626.54        10.37 o                         
   7   5   7         14.30         15.88         1.42 o                         
   8   5   7        300.84        281.58         4.94 o                         
 -15   6   7         11.10         10.00         2.22 o                         
 -14   6   7         81.63         84.44         2.88 o                         
 -13   6   7         67.05         58.93         2.57 o                         
 -12   6   7          2.12          0.58         1.32 o                         
 -11   6   7          0.92          0.71         1.17 o                         
 -10   6   7          2.52          4.10         1.28 o                         
  -9   6   7        136.54        124.39         3.10 o                         
  -8   6   7         18.04         18.81         1.88 o                         
  -7   6   7         13.91         18.04         1.92 o                         
  -6   6   7          3.15          6.29         2.27 o                         
  -5   6   7         12.05         12.19         2.24 o                         
  -4   6   7          0.93          4.31         1.87 o                         
  -3   6   7         20.50         26.54         3.04 o                         
  -2   6   7          0.89         -1.56         1.56 o                         
  -1   6   7         90.06         93.16         4.48 o                         
   0   6   7          7.72          3.33         1.31 o                         
   1   6   7          4.48          2.86         1.27 o                         
   2   6   7        173.92        189.78         4.05 o                         
   3   6   7          0.19          2.27         1.30 o                         
   4   6   7         56.41         57.08         2.17 o                         
   5   6   7        188.30        197.56         4.39 o                         
   6   6   7        294.76        289.92         5.60 o                         
   7   6   7        105.28        106.31         4.44 o                         
   8   6   7         39.11         35.69         1.46 o                         
 -14   7   7          1.97          2.10         1.11 o                         
 -13   7   7         39.21         41.38         2.30 o                         
 -12   7   7         29.64         28.47         1.79 o                         
 -11   7   7        103.95        102.26         2.92 o                         
 -10   7   7         85.53         82.92         2.67 o                         
  -9   7   7         70.04         56.31         2.40 o                         
  -8   7   7         79.85         77.33         3.53 o                         
  -7   7   7         61.02         66.35         4.87 o                         
  -6   7   7         66.50         70.19         4.72 o                         
  -5   7   7         61.60         65.77         3.13 o                         
  -4   7   7          0.03          0.99         1.76 o                         
  -3   7   7        452.67        480.12         8.08 o                         
  -2   7   7         81.69        100.12         3.45 o                         
  -1   7   7         30.62         37.75         2.51 o                         
   0   7   7        269.59        314.67         5.65 o                         
   1   7   7          0.57          2.52         1.16 o                         
   2   7   7        174.60        181.80         4.92 o                         
   3   7   7        230.63        237.27         5.41 o                         
   4   7   7         32.93         31.08         1.79 o                         
   5   7   7         89.63         83.16         2.60 o                         
   6   7   7         22.57         19.39         1.66 o                         
   7   7   7         42.14         41.09         1.89 o                         
 -13   8   7         16.57         23.57         4.07 o                         
 -12   8   7         75.37         78.60         2.93 o                         
 -11   8   7          7.08          6.29         1.25 o                         
 -10   8   7        155.85        147.17         3.57 o                         
  -9   8   7         30.94         29.33         2.07 o                         
  -8   8   7         94.69         79.63         3.40 o                         
  -7   8   7         23.05         19.86         2.77 o                         
  -6   8   7         88.46         84.90         4.09 o                         
  -5   8   7         56.42         55.78         3.65 o                         
  -4   8   7        193.12        196.16         5.32 o                         
  -3   8   7        159.70        165.32         4.46 o                         
  -2   8   7         57.07         61.55         3.12 o                         
  -1   8   7          3.31          3.86         1.33 o                         
   0   8   7         76.71         81.37         2.72 o                         
   1   8   7         22.60         17.05         2.25 o                         
   2   8   7         62.89         58.93         2.53 o                         
   3   8   7        249.26        257.22         4.67 o                         
   4   8   7         43.87         41.06         1.77 o                         
   5   8   7         33.14         30.75         1.95 o                         
   6   8   7         14.98         13.04         1.82 o                         
   7   8   7         33.94         36.91         1.74 o                         
 -12   9   7          0.45         -2.96         2.96 o                         
 -11   9   7          2.29          2.92         1.36 o                         
 -10   9   7          1.88          2.30         1.86 o                         
  -9   9   7         69.20         76.78         4.17 o                         
  -8   9   7        128.66        115.27         5.47 o                         
  -7   9   7        241.56        249.08         7.84 o                         
  -6   9   7          9.02         11.43         5.65 o                         
  -5   9   7         81.57         85.06         4.98 o                         
  -4   9   7         39.73         41.31         3.46 o                         
  -3   9   7         10.68         17.55         3.94 o                         
  -2   9   7         64.70         65.94         3.31 o                         
  -1   9   7        403.73        422.49         9.99 o                         
   0   9   7         33.94         28.84         2.19 o                         
   1   9   7         22.41         25.17         1.85 o                         
   2   9   7        260.87        251.51         5.40 o                         
   3   9   7         37.19         39.81         1.87 o                         
   4   9   7         14.64         16.15         1.45 o                         
   5   9   7         17.03         17.99         1.61 o                         
   6   9   7         30.05         24.72         1.81 o                         
 -11  10   7          8.12          2.59         3.15 o                         
 -10  10   7          6.67         22.22         5.74 o                         
  -9  10   7         12.61          6.11         4.63 o                         
  -8  10   7         45.30         47.66         4.36 o                         
  -7  10   7         29.67         31.44         3.73 o                         
  -6  10   7         17.58         27.24         3.78 o                         
  -5  10   7         24.95         26.57         3.90 o                         
  -4  10   7        212.86        218.09         6.94 o                         
  -3  10   7         51.11         52.94         2.64 o                         
  -2  10   7          9.94         18.89         3.11 o                         
  -1  10   7         12.50         12.75         2.09 o                         
   0  10   7         74.53         78.87         2.77 o                         
   1  10   7          5.40          5.20         1.66 o                         
   2  10   7         24.24         20.92         1.65 o                         
   3  10   7         44.05         50.13         1.92 o                         
   4  10   7         36.71         35.16         1.69 o                         
   5  10   7         44.47         47.07         2.01 o                         
 -10  11   7         71.46         57.07         5.00 o                         
  -9  11   7         80.68         70.23         5.37 o                         
  -8  11   7         56.09         63.44         8.71 o                         
  -7  11   7         27.22         32.64         3.78 o                         
  -6  11   7        117.42        129.27         5.24 o                         
  -5  11   7        313.81        314.89         8.79 o                         
  -4  11   7        111.06        106.18         3.29 o                         
  -3  11   7          2.64          2.69         1.33 o                         
  -2  11   7         91.06         95.61         3.54 o                         
  -1  11   7          0.75          0.22         1.24 o                         
   0  11   7          0.06          0.60         1.10 o                         
   1  11   7         12.52         11.72         1.86 o                         
   2  11   7         36.98         29.40         1.82 o                         
   3  11   7          0.14          0.24         0.97 o                         
   4  11   7          0.66          2.60         0.95 o                         
  -8  12   7         29.84         36.67         4.82 o                         
  -7  12   7          5.07          1.48         3.70 o                         
  -6  12   7          4.25          2.32         2.02 o                         
  -5  12   7         21.41         24.65         2.38 o                         
  -4  12   7         91.07         96.18         3.28 o                         
  -3  12   7        210.61        213.76         5.06 o                         
  -2  12   7         46.21         48.96         2.45 o                         
  -1  12   7         77.36         75.02         2.96 o                         
   0  12   7          5.40          4.25         1.14 o                         
   1  12   7          1.15          0.77         1.17 o                         
   2  12   7         32.62         35.03         2.97 o                         
   3  12   7         40.68         36.36         2.30 o                         
  -8  13   7          0.01         -0.93         1.85 o                         
  -7  13   7         68.62         69.31         3.19 o                         
  -6  13   7          2.03          2.58         1.48 o                         
  -5  13   7         73.34         66.70         4.26 o                         
  -4  13   7         10.10         13.88         2.94 o                         
  -3  13   7          7.57          9.53         1.81 o                         
  -2  13   7         13.86         15.12         1.95 o                         
  -1  13   7         47.08         47.80         3.01 o                         
   0  13   7         43.77         42.12         2.24 o                         
   1  13   7          0.18          0.10         1.16 o                         
   2  13   7          4.36          2.84         1.16 o                         
  -5  14   7          6.65          5.56         2.41 o                         
  -4  14   7          0.65          0.37         2.22 o                         
  -3  14   7         81.65         93.01         5.56 o                         
  -2  14   7         65.71         66.34         4.45 o                         
  -1  14   7         17.36         12.82         2.18 o                         
   0  14   7         59.16         47.14         7.60 o                         
 -14   0   8         29.26         25.75         2.59 o                         
 -13   0   8          2.32          2.64         1.47 o                         
 -12   0   8          1.18          2.04         1.45 o                         
 -11   0   8         16.37         15.09         2.52 o                         
 -10   0   8        327.80        325.58         8.78 o                         
  -9   0   8        937.16       1033.09        46.84 o                         
  -8   0   8        591.68        574.47        21.37 o                         
  -7   0   8         22.56         20.63         8.70 o                         
  -6   0   8          9.76         16.09         4.91 o                         
  -5   0   8        321.26        311.29         8.72 o                         
  -4   0   8          0.28         -1.39         1.87 o                         
  -3   0   8          0.02          0.82         1.78 o                         
  -2   0   8        227.94        240.64         7.34 o                         
  -1   0   8          4.24          3.03         1.66 o                         
   0   0   8         67.84         77.58         5.84 o                         
   1   0   8          2.93          3.60         2.50 o                         
   2   0   8          0.00          1.85         1.40 o                         
   3   0   8         11.68         14.06         2.03 o                         
   4   0   8         21.93         22.91         2.13 o                         
   5   0   8          3.82          5.04         2.15 o                         
   6   0   8        101.42        109.24         3.03 o                         
 -14   1   8          9.12          9.87         2.04 o                         
 -13   1   8         58.07         55.31         2.34 o                         
 -12   1   8        180.03        187.22         3.98 o                         
 -11   1   8        181.12        194.90         4.46 o                         
 -10   1   8         84.46         93.71         2.89 o                         
  -9   1   8        539.14        583.94        10.15 o                         
  -8   1   8         45.34         56.90         2.70 o                         
  -7   1   8         26.55         21.97         2.98 o                         
  -6   1   8        896.36        906.84        20.67 o                         
  -5   1   8        264.59        245.94         6.03 o                         
  -4   1   8        186.24        176.75         4.99 o                         
  -3   1   8         25.25         28.27         2.36 o                         
  -2   1   8         20.75         21.09         2.19 o                         
  -1   1   8        152.17        158.85         4.01 o                         
   0   1   8          5.06          4.29         1.35 o                         
   1   1   8          0.54         -1.17         1.17 o                         
   2   1   8        197.70        193.41         3.86 o                         
   3   1   8         17.82         19.47         1.64 o                         
   4   1   8         22.00         17.60         1.38 o                         
   5   1   8        145.46        155.45         2.81 o                         
   6   1   8          5.57          3.80         0.83 o                         
   7   1   8         69.34         62.79         2.65 o                         
 -14   2   8         58.65         58.55         2.35 o                         
 -13   2   8          2.25          2.30         1.64 o                         
 -12   2   8          2.14          2.24         1.07 o                         
 -11   2   8         48.67         49.65         2.26 o                         
 -10   2   8        103.43        110.87         3.17 o                         
  -9   2   8         37.43         38.60         2.52 o                         
  -8   2   8         79.58         75.04         2.92 o                         
  -7   2   8        307.98        305.08         8.06 o                         
  -6   2   8        104.12        122.65         4.72 o                         
  -5   2   8         15.24         15.49         2.85 o                         
  -4   2   8          0.62         -1.07         1.89 o                         
  -3   2   8        170.61        175.29         4.89 o                         
  -2   2   8          0.43          0.87         1.38 o                         
  -1   2   8         11.93          6.41         2.64 o                         
   0   2   8         54.00         50.62         2.57 o                         
   1   2   8         36.17         38.19         2.21 o                         
   2   2   8         13.55         15.20         1.78 o                         
   3   2   8        233.57        238.27         4.39 o                         
   4   2   8          4.88          4.65         0.98 o                         
   5   2   8          0.15          0.45         0.85 o                         
   6   2   8         53.70         50.36         1.92 o                         
   7   2   8         12.65         16.17         1.29 o                         
 -14   3   8         27.66         27.04         2.41 o                         
 -13   3   8          3.04          5.18         1.24 o                         
 -12   3   8         69.47         72.06         2.41 o                         
 -11   3   8         53.47         59.43         2.29 o                         
 -10   3   8         18.10         19.04         1.87 o                         
  -9   3   8         14.65         15.88         2.01 o                         
  -8   3   8        328.73        351.02        12.78 o                         
  -7   3   8         77.52         71.68         3.23 o                         
  -6   3   8        279.25        271.66         7.74 o                         
  -5   3   8         71.62         66.49         4.45 o                         
  -4   3   8         10.53         12.30         5.28 o                         
  -3   3   8         11.10         14.45         2.35 o                         
  -2   3   8          5.44          6.24         2.11 o                         
  -1   3   8        138.89        134.92         4.17 o                         
   0   3   8          3.40          3.10         1.25 o                         
   1   3   8         36.53         32.54         2.33 o                         
   2   3   8        209.01        217.29         4.63 o                         
   3   3   8          2.24          3.43         1.08 o                         
   4   3   8         18.59         18.04         1.90 o                         
   5   3   8        188.88        191.72         4.46 o                         
   6   3   8         27.72         33.99         1.53 o                         
 -14   4   8          5.77         11.30         2.22 o                         
 -13   4   8        221.23        233.37         5.01 o                         
 -12   4   8          3.61          3.86         1.11 o                         
 -11   4   8          0.78          1.74         1.31 o                         
 -10   4   8         44.74         39.89         2.10 o                         
  -9   4   8         23.15         27.85         2.07 o                         
  -8   4   8          0.05          1.97         1.38 o                         
  -7   4   8          7.36         19.43         5.09 o                         
  -6   4   8         72.00         73.62         3.73 o                         
  -5   4   8        120.18        123.54         4.72 o                         
  -4   4   8          0.39         -0.60         1.69 o                         
  -3   4   8        138.15        140.62         4.17 o                         
  -2   4   8        103.14         90.88         3.42 o                         
  -1   4   8         26.01         22.03         2.33 o                         
   0   4   8         84.89         78.21         3.06 o                         
   1   4   8        163.25        163.18         3.89 o                         
   2   4   8         44.71         47.71         2.28 o                         
   3   4   8        150.11        150.65         3.61 o                         
   4   4   8         65.13         65.90         2.53 o                         
   5   4   8        121.34        135.14         3.46 o                         
   6   4   8         87.15         79.51         2.06 o                         
 -13   5   8         11.56         10.19         2.22 o                         
 -12   5   8          1.57          0.35         1.55 o                         
 -11   5   8         16.56         17.61         1.83 o                         
 -10   5   8          3.23          1.61         1.75 o                         
  -9   5   8         16.48         11.23         1.79 o                         
  -8   5   8         14.66         19.55         2.69 o                         
  -7   5   8         31.44         27.05         2.42 o                         
  -6   5   8         45.28         50.52         4.27 o                         
  -5   5   8         17.54         23.52         3.89 o                         
  -4   5   8         74.24         70.04         3.73 o                         
  -3   5   8        310.89        313.70         7.14 o                         
  -2   5   8        123.41        120.23         7.34 o                         
  -1   5   8        121.04        106.21         5.03 o                         
   0   5   8         36.65         36.23         2.69 o                         
   1   5   8         10.97         12.92         3.31 o                         
   2   5   8          0.01         -0.06         1.21 o                         
   3   5   8         50.99         46.46         2.38 o                         
   4   5   8          0.51         -0.38         0.99 o                         
   5   5   8         33.54         35.13         1.78 o                         
   6   5   8          2.92          4.02         1.36 o                         
 -13   6   8         22.52         18.52         2.59 o                         
 -12   6   8          2.63          0.74         1.94 o                         
 -11   6   8          7.38         10.23         2.15 o                         
 -10   6   8         16.87         17.46         1.95 o                         
  -9   6   8          2.38          1.61         1.71 o                         
  -8   6   8         21.18         24.40         2.34 o                         
  -7   6   8        599.77        565.52        10.94 o                         
  -6   6   8         99.01         92.07         3.58 o                         
  -5   6   8         90.72         89.57         3.99 o                         
  -4   6   8          3.27          1.28         2.01 o                         
  -3   6   8         64.54         61.86         3.60 o                         
  -2   6   8          9.39         10.23         1.76 o                         
  -1   6   8          0.85          0.41         1.28 o                         
   0   6   8        571.20        527.48        10.34 o                         
   1   6   8        412.80        407.60         8.36 o                         
   2   6   8         77.21         93.16         3.14 o                         
   3   6   8         24.32         21.04         1.98 o                         
   4   6   8         23.87         26.69         1.85 o                         
   5   6   8         26.03         26.86         2.75 o                         
 -12   7   8         25.29         24.08         3.15 o                         
 -11   7   8          8.36         11.62         2.57 o                         
 -10   7   8          0.31          1.81         1.82 o                         
  -9   7   8          3.13          1.66         1.64 o                         
  -8   7   8          5.66          3.31         1.63 o                         
  -7   7   8         88.36         79.20         3.30 o                         
  -6   7   8         17.20         21.70         2.57 o                         
  -5   7   8         27.04         32.30         3.19 o                         
  -4   7   8          0.13          1.71         1.50 o                         
  -3   7   8          0.19         -0.52         1.47 o                         
  -2   7   8         61.63         61.74         2.82 o                         
  -1   7   8        187.39        169.11         4.42 o                         
   0   7   8        388.88        378.08         6.93 o                         
   1   7   8        398.80        383.68         6.20 o                         
   2   7   8         98.40        106.30         3.03 o                         
   3   7   8        213.60        220.65         5.00 o                         
   4   7   8          0.89          4.51         2.62 o                         
   5   7   8          4.63          6.24         1.38 o                         
 -11   8   8          0.06          3.70         4.81 o                         
 -10   8   8         18.84         21.80         3.19 o                         
  -9   8   8          6.00          6.53         2.27 o                         
  -8   8   8          3.55          4.63         4.17 o                         
  -7   8   8         68.17         62.62         6.48 o                         
  -6   8   8         44.01         44.98         5.19 o                         
  -5   8   8          4.26          0.56         2.78 o                         
  -4   8   8          9.38          5.86         2.78 o                         
  -3   8   8          2.64          1.50         1.57 o                         
  -2   8   8         58.88         54.30         2.62 o                         
  -1   8   8        290.35        279.46         5.42 o                         
   0   8   8        179.51        167.56         3.86 o                         
   1   8   8         97.84         93.89         2.77 o                         
   2   8   8         78.02         79.18         2.53 o                         
   3   8   8         79.57         78.85         4.65 o                         
   4   8   8         31.62         36.06         3.22 o                         
  -9   9   8         19.17         19.82         5.19 o                         
  -8   9   8        207.11        191.19         8.90 o                         
  -7   9   8          1.99          0.00         4.63 o                         
  -5   9   8          6.39          4.63         1.85 o                         
  -4   9   8          4.25          2.96         2.04 o                         
  -3   9   8         43.03         37.61         3.61 o                         
  -2   9   8         30.26         30.15         2.14 o                         
  -1   9   8         82.06         80.62         4.38 o                         
   0   9   8          1.46         -0.53         1.06 o                         
   1   9   8        372.73        359.81         6.26 o                         
   2   9   8         15.68         20.32         1.99 o                         
   3   9   8         32.41         23.79         2.16 o                         
   4   9   8          1.09          1.67         1.67 o                         
  -6  10   8         10.92         10.56         2.59 o                         
  -5  10   8         42.37         43.90         3.33 o                         
  -4  10   8          2.65          1.11         1.48 o                         
  -3  10   8         56.54         58.54         5.84 o                         
  -2  10   8         71.31         65.44         3.42 o                         
  -1  10   8         57.92         55.15         2.46 o                         
   0  10   8        148.57        142.13         9.19 o                         
   1  10   8         76.16         70.09         9.08 o                         
   2  10   8         64.68         76.90         3.89 o                         
   3  10   8         63.22         42.62         3.15 o                         
  -9  11   8         23.31         17.04         2.41 o                         
  -8  11   8         14.37         14.26         2.22 o                         
  -7  11   8         66.31         70.41         3.89 o                         
  -6  11   8          2.13          1.11         1.48 o                         
  -5  11   8          3.11          4.63         1.67 o                         
  -4  11   8          7.66         13.15         2.41 o                         
  -3  11   8         22.02         28.59         5.74 o                         
  -2  11   8          4.37          9.27         4.17 o                         
  -1  11   8          0.01         -1.17         1.24 o                         
   0  11   8         60.58         49.81         3.06 o                         
   1  11   8         15.16         15.74         2.78 o                         
  -7  12   8          3.70         -0.74         1.67 o                         
  -6  12   8         20.47         22.04         2.41 o                         
  -5  12   8         66.58         65.04         3.52 o                         
  -4  12   8         13.10         10.56         2.41 o                         
  -3  12   8          2.20          0.56         1.67 o                         
  -2  12   8         26.10         27.41         2.96 o                         
  -1  12   8          0.19          3.33         2.04 o                         
 -13   1   9         55.64         59.48         2.23 o                         
 -12   1   9          0.55          1.70         1.11 o                         
 -11   1   9          5.10          3.52         1.48 o                         
 -10   1   9          0.01         -1.11         1.11 o                         
  -9   1   9        148.70        149.84         4.65 o                         
  -8   1   9         54.48         54.01         2.75 o                         
  -7   1   9        105.26        120.03         4.26 o                         
  -6   1   9         68.56         59.59         2.68 o                         
  -5   1   9         66.42         58.57         2.58 o                         
  -4   1   9         29.68         31.75         2.21 o                         
  -3   1   9          0.08          0.32         1.15 o                         
  -2   1   9        117.79        112.16         3.42 o                         
  -1   1   9         17.54         22.92         2.00 o                         
   0   1   9         24.37         26.22         2.60 o                         
   1   1   9         61.96         61.08         2.19 o                         
   2   1   9        130.75        123.99         3.48 o                         
   3   1   9          3.83          2.17         1.13 o                         
   4   1   9        142.91        141.63         9.74 o                         
 -12   2   9          0.31          1.44         1.02 o                         
 -11   2   9          0.03          0.53         1.11 o                         
 -10   2   9         86.69         91.09         6.01 o                         
  -9   2   9         88.42         82.24         3.55 o                         
  -8   2   9        153.29        138.50         4.53 o                         
  -7   2   9        124.46        137.76         3.75 o                         
  -6   2   9        237.43        223.90         5.28 o                         
  -5   2   9         26.00         27.84         2.12 o                         
  -4   2   9         80.55         80.09         2.92 o                         
  -3   2   9          1.60          0.14         1.10 o                         
  -2   2   9         14.02         11.29         2.88 o                         
  -1   2   9         50.55         41.97         2.25 o                         
   0   2   9         10.12          6.39         1.57 o                         
   1   2   9         52.60         49.40         1.98 o                         
   2   2   9         22.67         26.57         1.64 o                         
   3   2   9          0.80          2.51         1.18 o                         
   4   2   9          0.04          0.56         1.67 o                         
 -12   3   9         47.38         50.49         2.22 o                         
 -11   3   9         18.04         14.66         2.22 o                         
 -10   3   9         55.89         60.88         2.30 o                         
  -9   3   9         17.20         14.44         2.23 o                         
  -8   3   9        310.65        303.60         6.36 o                         
  -7   3   9          9.91          9.86         1.58 o                         
  -6   3   9         42.75         49.13         2.35 o                         
  -5   3   9          1.40         -0.25         1.76 o                         
  -4   3   9          7.62          4.03         1.20 o                         
  -3   3   9          7.74          4.24         1.20 o                         
  -2   3   9        105.84        106.55         3.24 o                         
  -1   3   9         45.92         41.91         2.39 o                         
   0   3   9          1.77         -0.72         1.08 o                         
   1   3   9          0.63          0.20         1.79 o                         
   2   3   9          0.17         -0.66         1.18 o                         
   3   3   9          0.18          0.24         0.97 o                         
   4   3   9         44.22         52.77         2.72 o                         
 -12   4   9        145.57        149.65         5.56 o                         
 -11   4   9          0.22          0.76         1.53 o                         
 -10   4   9          2.86          2.55         1.22 o                         
  -9   4   9        128.44        110.29         3.07 o                         
  -8   4   9        124.15        132.84         3.46 o                         
  -7   4   9         72.02         72.82         2.66 o                         
  -6   4   9          0.95         -1.06         1.06 o                         
  -5   4   9         55.82         49.87         2.28 o                         
  -4   4   9        173.07        174.07         4.42 o                         
  -3   4   9         33.61         32.11         2.50 o                         
  -2   4   9         24.01         19.37         1.82 o                         
  -1   4   9         16.76         13.05         1.80 o                         
   0   4   9          0.09         -1.67         1.67 o                         
   1   4   9         22.56         21.08         1.81 o                         
   2   4   9         31.45         31.25         1.91 o                         
   3   4   9        104.38        107.27         3.24 o                         
 -11   5   9         35.15         38.37         4.35 o                         
 -10   5   9         83.87         89.88         2.62 o                         
  -9   5   9         41.18         40.61         2.10 o                         
  -8   5   9          1.85          1.81         1.69 o                         
  -7   5   9         34.55         36.50         1.99 o                         
  -6   5   9          5.57          3.66         1.17 o                         
  -5   5   9        111.59         99.87         3.15 o                         
  -4   5   9          0.52         -0.39         1.30 o                         
  -3   5   9         32.89         37.23         2.27 o                         
  -2   5   9          7.24          6.82         1.37 o                         
  -1   5   9          0.26         -0.20         1.39 o                         
   0   5   9         67.42         60.56         2.81 o                         
   1   5   9         14.20         12.58         1.75 o                         
   2   5   9         14.98         11.94         1.42 o                         
   3   5   9         27.07         33.93         5.28 o                         
 -11   6   9          5.11          4.63         2.41 o                         
 -10   6   9         95.59         96.42         3.34 o                         
  -9   6   9          0.25         -0.16         1.25 o                         
  -8   6   9          3.19          2.94         1.14 o                         
  -7   6   9          1.20          2.92         1.18 o                         
  -6   6   9          0.32          1.59         1.24 o                         
  -5   6   9         17.37         17.80         2.79 o                         
  -4   6   9         21.72         22.08         2.05 o                         
  -3   6   9          2.16          1.59         1.37 o                         
  -2   6   9          8.55          8.59         1.87 o                         
  -1   6   9          0.15         -0.25         1.24 o                         
   0   6   9         50.16         56.69         2.62 o                         
   1   6   9          0.47          1.11         1.67 o                         
   2   6   9         74.01         62.70         2.55 o                         
 -10   7   9         16.88         18.52         2.41 o                         
  -9   7   9         27.01         32.60         2.78 o                         
  -8   7   9         43.81         41.12         3.15 o                         
  -7   7   9         10.13         10.24         1.82 o                         
  -6   7   9          7.89         12.02         2.78 o                         
  -5   7   9         16.75         13.75         2.21 o                         
  -4   7   9         27.02         37.89         2.55 o                         
  -3   7   9          5.52          2.40         1.76 o                         
  -2   7   9          1.65          1.41         1.67 o                         
  -1   7   9         54.08         47.40         4.17 o                         
   0   7   9         10.37          8.94         2.03 o                         
   1   7   9         10.25          8.77         1.85 o                         
   2   7   9         11.44         13.70         2.22 o                         
  -9   8   9         10.97         10.19         2.22 o                         
  -8   8   9         34.40         35.94         2.78 o                         
  -7   8   9         40.90         47.05         3.52 o                         
  -6   8   9         26.06         21.67         2.41 o                         
  -5   8   9         41.15         42.98         2.96 o                         
  -4   8   9        105.42        102.76         3.64 o                         
  -3   8   9         43.29         39.30         2.96 o                         
  -2   8   9         29.54         25.19         2.12 o                         
  -1   8   9          0.06          1.48         2.41 o                         
   0   8   9         97.32         99.52         4.45 o                         
   1   8   9         55.89         50.22         2.96 o                         
  -8   9   9         15.00         15.56         2.22 o                         
  -7   9   9          0.18         -1.48         1.48 o                         
  -6   9   9          0.42         -1.30         1.30 o                         
  -5   9   9         22.60         24.63         2.59 o                         
  -4   9   9          8.83          9.26         2.04 o                         
  -3   9   9          1.33          1.85         1.30 o                         
  -2   9   9          4.96          6.30         2.04 o                         
  -1   9   9         79.75         71.91         3.71 o                         
  -5  10   9         39.92         42.05         2.78 o                         
  -4  10   9          6.16         11.48         2.04 o                         
  -9   0  10          0.63         -0.56         1.30 o                         
  -8   0  10          4.60          5.93         1.48 o                         
  -7   0  10         18.84         14.63         3.15 o                         
  -6   0  10          3.16          2.78         1.48 o                         
  -5   0  10         79.85         74.31         3.89 o                         
  -4   0  10          4.53          9.63         2.22 o                         
  -3   0  10        181.47        174.32         7.79 o                         
  -2   0  10         25.02         27.23         2.78 o                         
  -1   0  10         19.62         10.19         2.41 o                         
   0   0  10        149.55        161.35         6.12 o                         
  -9   1  10         74.31         73.40         2.55 o                         
  -8   1  10          0.05          0.37         1.05 o                         
  -7   1  10          7.15          3.70         1.85 o                         
  -6   1  10          0.52          1.62         1.11 o                         
  -5   1  10        140.84        134.70         4.06 o                         
  -4   1  10        159.74        154.62         4.64 o                         
  -3   1  10          0.51         -0.37         1.48 o                         
  -2   1  10          0.04         -0.09         1.48 o                         
  -1   1  10          6.61          7.64         2.87 o                         
   0   1  10         15.89         18.89         2.59 o                         
  -9   2  10          8.28          4.42         3.80 o                         
  -8   2  10         30.13         26.61         1.83 o                         
  -7   2  10         45.97         38.24         2.10 o                         
  -6   2  10          7.36          5.78         1.39 o                         
  -5   2  10          0.00          1.21         1.11 o                         
  -4   2  10         14.99         19.73         1.90 o                         
  -3   2  10         21.82         18.66         2.03 o                         
  -2   2  10         16.12         19.15         2.04 o                         
  -1   2  10         31.55         34.85         2.36 o                         
  -9   3  10         46.07         47.84         2.16 o                         
  -8   3  10         16.61         17.39         1.76 o                         
  -7   3  10          0.13         -0.49         1.11 o                         
  -6   3  10        100.32        103.34         3.28 o                         
  -5   3  10         38.85         38.75         2.50 o                         
  -4   3  10         97.92         89.85         6.11 o                         
  -3   3  10          1.10          0.41         1.67 o                         
  -2   3  10         78.45         84.88         4.26 o                         
  -1   3  10         65.48         72.27         3.71 o                         
  -8   4  10          0.19          3.15         1.85 o                         
  -7   4  10          8.23         13.53         1.95 o                         
  -6   4  10        185.68        183.79        10.76 o                         
  -5   4  10         17.08         15.76         1.99 o                         
  -4   4  10         91.72         81.55        11.40 o                         
  -3   4  10          8.30          6.04         1.87 o                         
  -2   4  10        130.22        134.79         5.38 o                         
  -6   5  10         15.33         17.97         2.78 o                         
  -5   5  10         17.56         10.89         2.50 o                         
  -4   5  10          5.08          4.04         2.41 o                         
  -3   5  10         31.29         34.08         2.96 o                         
                                                                                
